# Supplementary material for: Splice-Junction-Based Mapping of Alternative Isoforms in the Human Proteome
Source: Cell Rep. Author manuscript; Available in PMC 2020 Jan 15. (PMC6961840; doi:10.1016/j.celrep.2019.11.026)
Supplement: 2 [file NIHMS1546469-supplement-2.zip]

Archive with 1,291 entries (1,240 files):
- DF1/
- DF1/.DS_Store
- DF1/PXD000561/
- DF1/PXD000561/Prostate/
- DF1/PXD000561/Prostate/Prostate_10_ARHGAP32_AVASGQTQTGDSK.pdf
- DF1/PXD000561/Prostate/Prostate_7_INTS6_KPFFLGASNNYHNYTSASMNQR.pdf
- DF1/PXD000561/Prostate/Prostate_5_HMG20B_AAAAAPAGGK.pdf
- DF1/PXD000561/Prostate/Prostate_2_PCBP2_YSTGSDSASFPHTTPSMCLNPDLEGPPLELTK.pdf
- DF1/PXD000561/Prostate/Prostate_3_ARRDC1_SSCFLSLSHGR.pdf
- DF1/PXD000561/Prostate/Prostate_4_SYPL1_ETSLHSPSNTSAPHSQGGIPPPTGL.pdf
- DF1/PXD000561/Prostate/Prostate_1_SVIL_RPELCTSHSETPTVDDEEKVDER.pdf
- DF1/PXD000561/Prostate/Prostate_6_PPFIBP1_KAAALEQMDGIIAGSK.pdf
- DF1/PXD000561/Prostate/Prostate_8_C1QA_GHIYQGSEADSVFSGFLIFPSGPLASGQA.pdf
- DF1/PXD000561/Prostate/Prostate_9_MAPKBP1_LSHQTVTR.pdf
- DF1/PXD000561/Testis/
- DF1/PXD000561/Testis/Testis_8_KIAA1210_NLQVIVEPKEEEPNLPLVSEEEK.pdf
- DF1/PXD000561/Testis/Testis_7_PCBP2_YSTGSDSASFPHTTPSMCLNPDLEGPPLELTK.pdf
- DF1/PXD000561/Testis/Testis_6_STK39_VKEENPEGPPNANEDYR.pdf
- DF1/PXD000561/Testis/Testis_9_KIAA1210_KNLQVIVEPKEEEPNLPLVSEEEK.pdf
- DF1/PXD000561/Testis/Testis_4_PCBP2_YSTGSDSASFPHTTPSMCLNPDLEGPPLELTK.pdf
- DF1/PXD000561/Testis/Testis_18_ME3_PKEAMNVQTTSFSR.pdf
- DF1/PXD000561/Testis/Testis_3_SH3GLB1_LEGDNIMSEQELR.pdf
- DF1/PXD000561/Testis/Testis_15_LGALS1_GGSLNLKPGECLR.pdf
- DF1/PXD000561/Testis/Testis_2_KIAA1210_SLTATQVEPKEEEPNLPLVSEEEK.pdf
- DF1/PXD000561/Testis/Testis_19_RBBP4_GPDAVEERVINEEYK.pdf
- DF1/PXD000561/Testis/Testis_11_SMARCC1_PGDVQGPGTAVGATGSGIAAAAAGLAVYR.pdf
- DF1/PXD000561/Testis/Testis_14_KIAA1210_SLTATQVEPK.pdf
- DF1/PXD000561/Testis/Testis_10_ART3_NQKLEDHAPGPVPVPGPK.pdf
- DF1/PXD000561/Testis/Testis_5_ART3_LEDHAPGPVPVPGPK.pdf
- DF1/PXD000561/Testis/Testis_13_CD99_GEEEQGEVDMESHR.pdf
- DF1/PXD000561/Testis/Testis_17_C1orf167_TLSYQWEPGACPAAPR.pdf
- DF1/PXD000561/Testis/Testis_1_SRRM1_KVELSESEDKGGK.pdf
- DF1/PXD000561/Testis/Testis_12_SYPL1_ETSLHSPSNTSAPHSQGGIPPPTGL.pdf
- DF1/PXD000561/Testis/Testis_16_KIAA1210_NLQVIVEPK.pdf
- DF1/PXD000561/Lung/
- DF1/PXD000561/Lung/Lung_1_RFWD2_QLEAQLEQIQK.pdf
- DF1/PXD000561/Lung/Lung_2_PSMD2_GFGGSGSQVDSAR.pdf
- DF1/PXD000561/Lung/Lung_3_SLC35E1_LLYDPHLGSGGPLGFPGQQR.pdf
- DF1/PXD000561/AdrenalGland/
- DF1/PXD000561/AdrenalGland/AdrenalGland_3_SYPL1_ETSLHSPSNTSAPHSQGGIPPPTGL.pdf
- DF1/PXD000561/AdrenalGland/AdrenalGland_6_COMMD7_VGGPVPEAVGGDMQQLNQLGAQQFSALTEVLFHFLTEPK.pdf
- DF1/PXD000561/AdrenalGland/AdrenalGland_1_RBBP4_GPDAVEERVINEEYK.pdf
- DF1/PXD000561/AdrenalGland/AdrenalGland_2_BBS1_EGQSAPLLSAHVNMPGSEGLAAPNRPLNPE.pdf
- DF1/PXD000561/AdrenalGland/AdrenalGland_5_EIF4A1_DIETFYNTSIEEMPLNVADLMSASQDSR.pdf
- DF1/PXD000561/AdrenalGland/AdrenalGland_4_ATXN2L_CLPWGVLSGPGAGMGGQK.pdf
- DF1/PXD000561/Heart/
- DF1/PXD000561/Heart/Heart_8_HDAC5_AVEITGAGPGDAPSAPSPPSGQLPQPV.pdf
- DF1/PXD000561/Heart/Heart_15_TNS1_TPLSALGLKPHNPADILLHPTGEEDEGK.pdf
- DF1/PXD000561/Heart/Heart_16_SETDB1_KLDAATATVESEEIAELQQAVV.pdf
- DF1/PXD000561/Heart/Heart_12_TTN_ASNEYGSVSCTATLTVTEPPK.pdf
- DF1/PXD000561/Heart/Heart_9_TPM3_AISEELDHALNDMTSGSQMLKLDK.pdf
- DF1/PXD000561/Heart/Heart_4_ART3_IPEPFPLPAPGPVPVPGPK.pdf
- DF1/PXD000561/Heart/Heart_22_WWP2_LLYAIEETEGFGQK.pdf
- DF1/PXD000561/Heart/Heart_23_MTM1_KLSDPPTSPSSPSQMMPHVQTHVSR.pdf
- DF1/PXD000561/Heart/Heart_19_LRCH4_VGGAAAVSTQAMHNLLKPGLR.pdf
- DF1/PXD000561/Heart/Heart_17_MINK1_ATAAGAGAAEAAGEGAAAAAGGHAGSAAGGGAAAGGAR.pdf
- DF1/PXD000561/Heart/Heart_7_GOT2_LAHAIHQVTR.pdf
- DF1/PXD000561/Heart/Heart_3_TTN_SNCTVSVHVSEPPR.pdf
- DF1/PXD000561/Heart/Heart_2_TTN_APHVEFLRPLTDLQVR.pdf
- DF1/PXD000561/Heart/Heart_24_CARM1_AAPTTSAAGWPWQVSR.pdf
- DF1/PXD000561/Heart/Heart_14_NCL_FNLVMWILNLLK.pdf
- DF1/PXD000561/Heart/Heart_11_ATP5A1_EIVTNFLAGFEYFCTR.pdf
- DF1/PXD000561/Heart/Heart_5_TTN_RVEAEPAEEVTIMEEK.pdf
- DF1/PXD000561/Heart/Heart_21_ZNF568_IQPGLNSCVTMER.pdf
- DF1/PXD000561/Heart/Heart_10_SETMAR_QENLPVGAWPPGAAPAPFQTMK.pdf
- DF1/PXD000561/Heart/Heart_6_MYBPC3_AITQLLCETEGR.pdf
- DF1/PXD000561/Heart/Heart_13_BBS1_EGQSAPLLSAHVNMPGSEGLAAPNRPLNPE.pdf
- DF1/PXD000561/Heart/Heart_18_LDB3_VVVNSPAK.pdf
- DF1/PXD000561/Heart/Heart_1_MYBPC3_RTDSHEDTGILDFSSLLK.pdf
- DF1/PXD000561/Heart/Heart_20_NDUFA5_DSGLVGLAVCNTPHER.pdf
- DF1/PXD000561/Colon/
- DF1/PXD000561/Colon/Colon_1_SVIL_RPELCTSHSETPTVDDEEKVDER.pdf
- DF1/PXD000561/Colon/Colon_3_CNKSR1_VGASSHYLHLQVPVSRPGPPTPR.pdf
- DF1/PXD000561/Colon/Colon_2_GABBR1_THSPTLFLRPPGAGGAQTPNATSEGCQI.pdf
- DF1/PXD000561/Esophagus/
- DF1/PXD000561/Esophagus/Esophagus_1_SRSF11_VTAQPDVLEVQAEYITAGPGPSGGPGGGG.pdf
- DF1/PXD000561/Esophagus/Esophagus_3_HMGB1_ENILACPLVMLR.pdf
- DF1/PXD000561/Esophagus/Esophagus_2_RFWD2_QLEAQLEQIQK.pdf
- DF1/PXD000561/Pancreas/
- DF1/PXD000561/Pancreas/Pancreas_3_HMGB1_ENILACPLVMLR.pdf
- DF1/PXD000561/Pancreas/Pancreas_6_SYPL1_ETSLHSPSNTSAPHSQGGIPPPTGL.pdf
- DF1/PXD000561/Pancreas/Pancreas_2_EIF3G_TCPHLQDPSWADQVEEEGEDDKCVTSELLK.pdf
- DF1/PXD000561/Pancreas/Pancreas_4_FARSA_LAQAGAPVGR.pdf
- DF1/PXD000561/Pancreas/Pancreas_5_LRCH4_VGGAAAVSTQAMHNLLKPGLR.pdf
- DF1/PXD000561/Pancreas/Pancreas_1_PCBP2_YSTGSDSASFPHTTPSMCLNPDLEGPPLELTK.pdf
- DF1/PXD000561/Pancreas/Pancreas_7_CELA2B_DAGPALVAGALSCGVSTYAPDMSR.pdf
- DF1/PXD000561/Liver/
- DF1/PXD000561/Liver/Liver_9_AFMID_HPGPHGRPPSK.pdf
- DF1/PXD000561/Liver/Liver_7_ZC3H11A_KQGGEEPLVR.pdf
- DF1/PXD000561/Liver/Liver_1_AOX1_GEGQPFEYFVYGAACSEVEIDCLTGDHKG.pdf
- DF1/PXD000561/Liver/Liver_13_DHRS1_KPQNCVVTGASRGIGR.pdf
- DF1/PXD000561/Liver/Liver_8_HMGB1_ENILACPLVMLR.pdf
- DF1/PXD000561/Liver/Liver_6_BBS1_EGQSAPLLSAHVNMPGSEGLAAPNRPLNPE.pdf
- DF1/PXD000561/Liver/Liver_15_FGG_QVRPEHPAETEYDSLYPEDDI.pdf
- DF1/PXD000561/Liver/Liver_10_LRCH4_VGGAAAVSTQAMHNLLKPGLR.pdf
- DF1/PXD000561/Liver/Liver_3_SRSF11_VTAQPDVLEVQAEYITAGPGPSGGPGGGG.pdf
- DF1/PXD000561/Liver/Liver_11_MTX3_LSLGDGWGGGWGLPSVHSESLVVMAYAK.pdf
- DF1/PXD000561/Liver/Liver_12_RFWD2_QLEAQLEQIQK.pdf
- DF1/PXD000561/Liver/Liver_4_FGB_TPCTVSCNIPVVSGKG.pdf
- DF1/PXD000561/Liver/Liver_14_HP_AVGDKLPECEAGV.pdf
- DF1/PXD000561/Liver/Liver_2_ALB_LVRPEVDVMCTAFHDNEETFLKN.pdf
- DF1/PXD000561/Liver/Liver_5_PSMD2_GFGGSGSQVDSAR.pdf
- DF1/PXD000561/Ovary/
- DF1/PXD000561/Ovary/Ovary_9_MKS1_WLTSPTHSR.pdf
- DF1/PXD000561/Ovary/Ovary_2_SRRM1_KVELSESEDKGGK.pdf
- DF1/PXD000561/Ovary/Ovary_1_GRINA_HLLHASGDNYPPPNPGYPGGPQPPMPPYAQPPYPGAPYPQPPFQP.pdf
- DF1/PXD000561/Ovary/Ovary_10_RBBP4_GPDAVEERVINEEYK.pdf
- DF1/PXD000561/Ovary/Ovary_4_ARFIP2_AADATMEIPIHGNGEAR.pdf
- DF1/PXD000561/Ovary/Ovary_3_PCBP2_YSTGSDSASFPHTTPSMCLNPDLEGPPLELTK.pdf
- DF1/PXD000561/Ovary/Ovary_6_DDX24_VQHVIHYQVGASENLPKQSSCGK.pdf
- DF1/PXD000561/Ovary/Ovary_7_SLC20A1_MPLGLWLLYIWFMTQEMFLQK.pdf
- DF1/PXD000561/Ovary/Ovary_5_HMGB1_ENILACPLVMLR.pdf
- DF1/PXD000561/Ovary/Ovary_8_ACBD4_FSVIPWSSWSLSPDCQK.pdf
- DF1/PXD009021/
- DF1/PXD009021/Liver/
- DF1/PXD009021/Liver/Liver_2_ARHGEF12_LQDGAVVTPSRPLGDTLTVSEAETDPGDVLGR.pdf
- DF1/PXD009021/Liver/Liver_14_PMPCA_AVHAHPWSWNEPR.pdf
- DF1/PXD009021/Liver/Liver_15_C3_GNLDEDIIAEENIVSR.pdf
- DF1/PXD009021/Liver/Liver_7_FGG_QVRPEHPAETEYDSLYPEDDI.pdf
- DF1/PXD009021/Liver/Liver_1_CLTCL1_LQEHFQLQNLGINPANIGFSTLTMESDK.pdf
- DF1/PXD009021/Liver/Liver_3_MTHFD1_AAQAPSSFQLLYDLKG.pdf
- DF1/PXD009021/Liver/Liver_19_MCM3_ALLFSVELR.pdf
- DF1/PXD009021/Liver/Liver_10_AMBP_TVGDEELLR.pdf
- DF1/PXD009021/Liver/Liver_11_RFWD2_QLEAQLEQIQK.pdf
- DF1/PXD009021/Liver/Liver_8_HMGB1_ENILACPLVMLR.pdf
- DF1/PXD009021/Liver/Liver_4_SURF4_AMGQNDLMGTAEDFADQFLR.pdf
- DF1/PXD009021/Liver/Liver_5_ACOX1_SHVDSASFNPELLTHILDGSPEK.pdf
- DF1/PXD009021/Liver/Liver_18_ASMTL_APDVVIGADTIVVEWER.pdf
- DF1/PXD009021/Liver/Liver_6_EEF1A1_DMSLLSLKADCAVLIVAAGVGEFEAGISK.pdf
- DF1/PXD009021/Liver/Liver_16_UBE2J2_SIAQTMSSEAQRPTTATQR.pdf
- DF1/PXD009021/Liver/Liver_17_ABCC6_MVAAIPGSLEPGNVLGFALIVLCTSSVAVALW.pdf
- DF1/PXD009021/Liver/Liver_9_ERBB2_DPGLLLALLPPGAASTQVCTGTDMK.pdf
- DF1/PXD009021/Liver/Liver_12_KIAA1468_PTMSYYGSGGGVNPFLSDSDEDDDEVAATEER.pdf
- DF1/PXD009021/Liver/Liver_13_SYMPK_EPEAKGNLPPAPPSCSP.pdf
- DF1/PXD006675/
- DF1/PXD006675/PulmonaryValve/
- DF1/PXD006675/PulmonaryValve/PulmonaryValve_9_LONP1_EIFDIAFPDEQAEALAVEGPTWAPCPGRSSSVLWGAAR.pdf
- DF1/PXD006675/PulmonaryValve/PulmonaryValve_2_TNXB_VGPVSAVGVTAPGK.pdf
- DF1/PXD006675/PulmonaryValve/PulmonaryValve_1_DPP7_LPGALLPAASGPLQLR.pdf
- DF1/PXD006675/PulmonaryValve/PulmonaryValve_4_TNXB_MGPLSVVIVTVAR.pdf
- DF1/PXD006675/PulmonaryValve/PulmonaryValve_7_ELN_AQLLPGALAAAK.pdf
- DF1/PXD006675/PulmonaryValve/PulmonaryValve_3_TNXB_MGPLSVVIVTVAR.pdf
- DF1/PXD006675/PulmonaryValve/PulmonaryValve_5_BBS1_EGQSAPLLSAHVNMPGSEGLAAPNRPLNPE.pdf
- DF1/PXD006675/PulmonaryValve/PulmonaryValve_6_MAP4_DSYVPLELAK.pdf
- DF1/PXD006675/PulmonaryValve/PulmonaryValve_10_HMGB1_ENILACPLVMLR.pdf
- DF1/PXD006675/PulmonaryValve/PulmonaryValve_8_CCS_GSGQLRVQDVEVHLEDQMVLVHTTLPSQEVQALLEGTGR.pdf
- DF1/PXD006675/EndothelialCells/
- DF1/PXD006675/EndothelialCells/EndothelialCells_2_SYPL1_ETSLHSPSNTSAPHSQGGIPPPTGL.pdf
- DF1/PXD006675/EndothelialCells/EndothelialCells_4_NPAS2_GQGTNPGPHPCLQATPLMSSSLAPHSDR.pdf
- DF1/PXD006675/EndothelialCells/EndothelialCells_3_SRRM1_KVELSESEDK.pdf
- DF1/PXD006675/EndothelialCells/EndothelialCells_1_TTN_APHVEFLRPLTDLQVR.pdf
- DF1/PXD006675/LeftVentricle/
- DF1/PXD006675/LeftVentricle/LeftVentricle_31_RRNAD1_MPLGQALSVLETEDIFHR.pdf
- DF1/PXD006675/LeftVentricle/LeftVentricle_30_CYBA_KPSEEEAAVAAGGPPGGPQVNPIPVTDEVDR.pdf
- DF1/PXD006675/LeftVentricle/LeftVentricle_41_TTN_APHVEFLRPLTD.pdf
- DF1/PXD006675/LeftVentricle/LeftVentricle_13_TTN_APHVEFLRPLTDLQVR.pdf
- DF1/PXD006675/LeftVentricle/LeftVentricle_23_TNS1_PHNPADILLHPTGEEDEGK.pdf
- DF1/PXD006675/LeftVentricle/LeftVentricle_37_MAP4_KKPCSETSQIEGSPTEFLEEK.pdf
- DF1/PXD006675/LeftVentricle/LeftVentricle_55_TOGARAM1_NLVQQDFLLQR.pdf
- DF1/PXD006675/LeftVentricle/LeftVentricle_25_TPM3_AISEELDHALNDMTSGSQMLKLDK.pdf
- DF1/PXD006675/LeftVentricle/LeftVentricle_53_RBBP4_GPDAVEERVINEEYK.pdf
- DF1/PXD006675/LeftVentricle/LeftVentricle_20_RYR2_VLDIANVLFHLEQVEHPQR.pdf
- DF1/PXD006675/LeftVentricle/LeftVentricle_28_WDR47_NELEFTMQEAVQCLHALEEYCPSKDDYSK.pdf
- DF1/PXD006675/LeftVentricle/LeftVentricle_9_ART3_IPEPFPLPAPGPVPVPGPK.pdf
- DF1/PXD006675/LeftVentricle/LeftVentricle_36_SMTN_LFLLIQEDGQMAVAAPDEGALR.pdf
- DF1/PXD006675/LeftVentricle/LeftVentricle_6_TTN_TPVQEEVIEVKVPEVPK.pdf
- DF1/PXD006675/LeftVentricle/LeftVentricle_17_TTN_RVEAEPAEEVTIMEEK.pdf
- DF1/PXD006675/LeftVentricle/LeftVentricle_22_TTN_ASNEYGSVSCTATLTVTEPPK.pdf
- DF1/PXD006675/LeftVentricle/LeftVentricle_7_PPP1R1A_VEHHLGQQQQGEEPEGAAESTGTQESRPPGIPDTEVESR.pdf
- DF1/PXD006675/LeftVentricle/LeftVentricle_11_MYBPC3_RRTDSHEDTGILDFSSLLK.pdf
- DF1/PXD006675/LeftVentricle/LeftVentricle_47_TPM3_AISEELDHALNDMTSG.pdf
- DF1/PXD006675/LeftVentricle/LeftVentricle_12_PDLIM5_ANLSSSTGNVEDSFEGFR.pdf
- DF1/PXD006675/LeftVentricle/LeftVentricle_35_HMGB1_ENILACPLVMLR.pdf
- DF1/PXD006675/LeftVentricle/LeftVentricle_48_ADCK1_VSWTSMALAASGIYFYSNK.pdf
- DF1/PXD006675/LeftVentricle/LeftVentricle_40_LDB3_QPGGTQPQPPGPWGFR.pdf
- DF1/PXD006675/LeftVentricle/LeftVentricle_29_GSN_AELAMEKLFCCFPNSMVVEHPEFLK.pdf
- DF1/PXD006675/LeftVentricle/LeftVentricle_32_SYPL1_ETSLHSPSNTSAPHSQGGIPPPTGL.pdf
- DF1/PXD006675/LeftVentricle/LeftVentricle_16_TMEM245_ESSEAVDRGESAPTLSTSPSPSSPSPTSPSPTLGR.pdf
- DF1/PXD006675/LeftVentricle/LeftVentricle_24_NRAP_ASGDIASDLR.pdf
- DF1/PXD006675/LeftVentricle/LeftVentricle_14_UQCRH_MLTESGDPEEDPLTTVR.pdf
- DF1/PXD006675/LeftVentricle/LeftVentricle_21_MYBPC3_AITQLLCETEGR.pdf
- DF1/PXD006675/LeftVentricle/LeftVentricle_50_TTN_APHVEFLR.pdf
- DF1/PXD006675/LeftVentricle/LeftVentricle_3_MYBPC3_TDSHEDTGILDFSSLLK.pdf
- DF1/PXD006675/LeftVentricle/LeftVentricle_54_POLR3GL_LEGLQFCSPR.pdf
- DF1/PXD006675/LeftVentricle/LeftVentricle_33_CBFA2T2_VTAIDTNGQPAPAAAGTAALR.pdf
- DF1/PXD006675/LeftVentricle/LeftVentricle_2_AAK1_TAAEDSNLISGFDVPEGSDK.pdf
- DF1/PXD006675/LeftVentricle/LeftVentricle_52_ABHD4_IPQGWLSSWLPTWRPTSMSQLK.pdf
- DF1/PXD006675/LeftVentricle/LeftVentricle_19_TTN_ASNEYGSVSCTATLTVTEPPR.pdf
- DF1/PXD006675/LeftVentricle/LeftVentricle_34_ARIH2_FSCLSLLSSWDYRSLLHGSGLSTPYTR.pdf
- DF1/PXD006675/LeftVentricle/LeftVentricle_44_TPM3_AISEELDHALNDMTSGS.pdf
- DF1/PXD006675/LeftVentricle/LeftVentricle_42_LUC7L2_TVVLMMSFLEMLDQLMGTSR.pdf
- DF1/PXD006675/LeftVentricle/LeftVentricle_43_TPM1_AISEELDHALNDMTSGP.pdf
- DF1/PXD006675/LeftVentricle/LeftVentricle_49_MAPKAPK5_QVIEEQTTSHESTGGAK.pdf
- DF1/PXD006675/LeftVentricle/LeftVentricle_10_UQCRH_MLTESGDPEEDPLTTVR.pdf
- DF1/PXD006675/LeftVentricle/LeftVentricle_51_DEF8_QSLFQEPGPDVEGHPVPASPWALAGDAEALPE.pdf
- DF1/PXD006675/LeftVentricle/LeftVentricle_46_GDI2_SLGTGLTECILSGIMSVNGK.pdf
- DF1/PXD006675/LeftVentricle/LeftVentricle_4_PPP1R1A_ELQMMVEHHLGQQQQGEEPEGAAESTGTQESRPPGIPDTEVESR.pdf
- DF1/PXD006675/LeftVentricle/LeftVentricle_8_SVIL_RPELCTSHSETPTVDDEEK.pdf
- DF1/PXD006675/LeftVentricle/LeftVentricle_39_MAP4_DSYVPLELAK.pdf
- DF1/PXD006675/LeftVentricle/LeftVentricle_18_TTN_RVEAEPAEEVTIMEEK.pdf
- DF1/PXD006675/LeftVentricle/LeftVentricle_45_TPM1_AISEELDHALNDMTSGP.pdf
- DF1/PXD006675/LeftVentricle/LeftVentricle_15_TTN_SNCTVSVHVSEPPR.pdf
- DF1/PXD006675/LeftVentricle/LeftVentricle_27_TTN_SVPEPPPPKPVEEVEVPTVTK.pdf
- DF1/PXD006675/LeftVentricle/LeftVentricle_1_MYBPC3_RTDSHEDTGILDFSSLLK.pdf
- DF1/PXD006675/LeftVentricle/LeftVentricle_5_TNS1_TPLSALGLKPHNPADILLHPTGEEDEGK.pdf
- DF1/PXD006675/LeftVentricle/LeftVentricle_26_TPM3_AISEELDHALNDMTSG.pdf
- DF1/PXD006675/LeftVentricle/LeftVentricle_38_LDB3_VVVNSPAK.pdf
- DF1/PXD006675/AtrialSeptum/
- DF1/PXD006675/AtrialSeptum/AtrialSeptum_19_TTN_AESPPPEVPGGEK.pdf
- DF1/PXD006675/AtrialSeptum/AtrialSeptum_35_ADCK1_VSWTSMALAASGIYFYSNK.pdf
- DF1/PXD006675/AtrialSeptum/AtrialSeptum_23_GSN_AELAMEKLFCCFPNSMVVEHPEFLK.pdf
- DF1/PXD006675/AtrialSeptum/AtrialSeptum_5_TTN_SNCTVSVHVSEPPR.pdf
- DF1/PXD006675/AtrialSeptum/AtrialSeptum_36_MAP3K3_IASNIMNDLVALQMNR.pdf
- DF1/PXD006675/AtrialSeptum/AtrialSeptum_17_NRAP_LNALHLSDFR.pdf
- DF1/PXD006675/AtrialSeptum/AtrialSeptum_15_TTN_ASNEYGSVSCTATLTVTEPPK.pdf
- DF1/PXD006675/AtrialSeptum/AtrialSeptum_28_SYPL1_ETSLHSPSNTSAPHSQGGIPPPTGL.pdf
- DF1/PXD006675/AtrialSeptum/AtrialSeptum_8_CLTCL1_LQEHFQLQNLGINPANIGFSTLTMESDK.pdf
- DF1/PXD006675/AtrialSeptum/AtrialSeptum_21_TTN_SSCTAVVDVSEPPK.pdf
- DF1/PXD006675/AtrialSeptum/AtrialSeptum_9_TTN_RVEAEPAEEVTIMEEK.pdf
- DF1/PXD006675/AtrialSeptum/AtrialSeptum_26_ABCG1_TVGWVGTAMNASSYSAEMTEPK.pdf
- DF1/PXD006675/AtrialSeptum/AtrialSeptum_16_TNS1_PHNPADILLHPTGEEDEGK.pdf
- DF1/PXD006675/AtrialSeptum/AtrialSeptum_20_TTN_ETPPVEVPGGEK.pdf
- DF1/PXD006675/AtrialSeptum/AtrialSeptum_10_PDLIM5_ANLSSSTGNVEDSFEGFR.pdf
- DF1/PXD006675/AtrialSeptum/AtrialSeptum_12_UQCRH_MLTESGDPEEDPLTTVR.pdf
- DF1/PXD006675/AtrialSeptum/AtrialSeptum_1_MYBPC3_TDSHEDTGILDFSSLLK.pdf
- DF1/PXD006675/AtrialSeptum/AtrialSeptum_13_MYBPC3_AITQLLCETEGR.pdf
- DF1/PXD006675/AtrialSeptum/AtrialSeptum_4_TTN_APHVEFLRPLTDLQVR.pdf
- DF1/PXD006675/AtrialSeptum/AtrialSeptum_24_RYR2_VLDIANVLFHLEQVEHPQR.pdf
- DF1/PXD006675/AtrialSeptum/AtrialSeptum_7_TTN_VEAEPAEEVTIMEEK.pdf
- DF1/PXD006675/AtrialSeptum/AtrialSeptum_22_TPM3_AISEELDHALNDMTSGS.pdf
- DF1/PXD006675/AtrialSeptum/AtrialSeptum_6_UQCRH_MLTESGDPEEDPLTTVR.pdf
- DF1/PXD006675/AtrialSeptum/AtrialSeptum_14_TTN_RVEAEPAEEVTIMEEK.pdf
- DF1/PXD006675/AtrialSeptum/AtrialSeptum_31_HMGB1_ENILACPLVMLR.pdf
- DF1/PXD006675/AtrialSeptum/AtrialSeptum_3_SVIL_RPELCTSHSETPTVDDEEK.pdf
- DF1/PXD006675/AtrialSeptum/AtrialSeptum_18_TPM3_AISEELDHALNDMTSG.pdf
- DF1/PXD006675/AtrialSeptum/AtrialSeptum_11_TTN_VEAEPAEEVTIMEEK.pdf
- DF1/PXD006675/AtrialSeptum/AtrialSeptum_29_RILPL1_ASSDAAESALEK.pdf
- DF1/PXD006675/AtrialSeptum/AtrialSeptum_34_LDB3_VVVNSPAK.pdf
- DF1/PXD006675/AtrialSeptum/AtrialSeptum_27_TPM3_AISEELDHALNDMTSGSQMLKLDK.pdf
- DF1/PXD006675/AtrialSeptum/AtrialSeptum_33_HMGB1_ENILACPLVMLR.pdf
- DF1/PXD006675/AtrialSeptum/AtrialSeptum_25_CDV3_VQAMQISEK.pdf
- DF1/PXD006675/AtrialSeptum/AtrialSeptum_32_TPM1_AISEELDHALNDMTSGP.pdf
- DF1/PXD006675/AtrialSeptum/AtrialSeptum_30_TTN_INVLEPPK.pdf
- DF1/PXD006675/AtrialSeptum/AtrialSeptum_2_MYBPC3_RTDSHEDTGILDFSSLLK.pdf
- DF1/PXD006675/RightVentricle/
- DF1/PXD006675/RightVentricle/RightVentricle_29_NDUFA5_DSGLVGLAVCNTPHER.pdf
- DF1/PXD006675/RightVentricle/RightVentricle_47_LDB3_VVVNSPAK.pdf
- DF1/PXD006675/RightVentricle/RightVentricle_41_MAP4_DSYVPLELAK.pdf
- DF1/PXD006675/RightVentricle/RightVentricle_49_C1orf43_NTLESTVCTAIYFCEEANHALCNEISK.pdf
- DF1/PXD006675/RightVentricle/RightVentricle_22_MYBPC3_AITQLLCETEGR.pdf
- DF1/PXD006675/RightVentricle/RightVentricle_53_TPM1_AISEELDHALNDMTSGP.pdf
- DF1/PXD006675/RightVentricle/RightVentricle_43_HMGB1_ENILACPLVMLR.pdf
- DF1/PXD006675/RightVentricle/RightVentricle_33_TTN_RVEAEPAEVTEFR.pdf
- DF1/PXD006675/RightVentricle/RightVentricle_26_TTN_SNCTVSVHVSEPATIVEKPESIK.pdf
- DF1/PXD006675/RightVentricle/RightVentricle_17_UQCRH_MLTESGDPEEDPLTTVR.pdf
- DF1/PXD006675/RightVentricle/RightVentricle_8_CLTCL1_LQEHFQLQNLGINPANIGFSTLTMESDK.pdf
- DF1/PXD006675/RightVentricle/RightVentricle_45_TPM1_AISEELDHALNDMTSGP.pdf
- DF1/PXD006675/RightVentricle/RightVentricle_18_UQCRH_MLTESGDPEEDPLTTVR.pdf
- DF1/PXD006675/RightVentricle/RightVentricle_38_YWHAZ_TQGDEAEAGEGGERFGVSYPGIVDQSQQAYQEAFEISK.pdf
- DF1/PXD006675/RightVentricle/RightVentricle_27_GSN_AELAMEKLFCCFPNSMVVEHPEFLK.pdf
- DF1/PXD006675/RightVentricle/RightVentricle_44_TPM3_AISEELDHALNDMTSGS.pdf
- DF1/PXD006675/RightVentricle/RightVentricle_52_TTN_ETPPVEVPGGEK.pdf
- DF1/PXD006675/RightVentricle/RightVentricle_37_TTN_ASNEYGSVSCTATLTVTEPPK.pdf
- DF1/PXD006675/RightVentricle/RightVentricle_40_OTUD5_GALVPPPDADPANEPPPPGPMPPAPR.pdf
- DF1/PXD006675/RightVentricle/RightVentricle_7_SVIL_RPELCTSHSETPTVDDEEK.pdf
- DF1/PXD006675/RightVentricle/RightVentricle_32_TPM3_AISEELDHALNDMTSG.pdf
- DF1/PXD006675/RightVentricle/RightVentricle_55_TPM1_AISEELDHALNDMTSGPMLK.pdf
- DF1/PXD006675/RightVentricle/RightVentricle_3_RYR2_VLDIANVLFHLEQVEHPQR.pdf
- DF1/PXD006675/RightVentricle/RightVentricle_20_TTN_RVEAEPAEEVTIMEEK.pdf
- DF1/PXD006675/RightVentricle/RightVentricle_23_PPP1R1A_VEHHLGQQQQGEEPEGAAESTGTQESRPPGIPDTEVESR.pdf
- DF1/PXD006675/RightVentricle/RightVentricle_54_RBBP4_GPDAVEERVINEEYK.pdf
- DF1/PXD006675/RightVentricle/RightVentricle_13_ART3_IPEPFPLPAPGPVPVPGPK.pdf
- DF1/PXD006675/RightVentricle/RightVentricle_34_TTN_INVLEPPK.pdf
- DF1/PXD006675/RightVentricle/RightVentricle_31_DEF8_QSLFQEPGPDVEGHPVPASPWALAGDAEALPE.pdf
- DF1/PXD006675/RightVentricle/RightVentricle_2_MYBPC3_RTDSHEDTGILDFSSLLK.pdf
- DF1/PXD006675/RightVentricle/RightVentricle_39_PPP1R12A_ISEMEEELKR.pdf
- DF1/PXD006675/RightVentricle/RightVentricle_10_TTN_TPVQEEVIEVKVPEVPK.pdf
- DF1/PXD006675/RightVentricle/RightVentricle_46_SRRM1_KVELSESEDK.pdf
- DF1/PXD006675/RightVentricle/RightVentricle_48_THBS1_NALWHTGNTPGQVMMSLMLWTSVAPSSSTPK.pdf
- DF1/PXD006675/RightVentricle/RightVentricle_15_TTN_RVEAEPAEEVTIMEEK.pdf
- DF1/PXD006675/RightVentricle/RightVentricle_5_MYBPC3_TDSHEDTGILDFSSLLK.pdf
- DF1/PXD006675/RightVentricle/RightVentricle_50_MAPKAPK5_QVIEEQTTSHESTGGAK.pdf
- DF1/PXD006675/RightVentricle/RightVentricle_19_TTN_SNCTVSVHVSEPPIFR.pdf
- DF1/PXD006675/RightVentricle/RightVentricle_4_AAK1_TAAEDSNLISGFDVPEGSDK.pdf
- DF1/PXD006675/RightVentricle/RightVentricle_56_ADCK1_VSWTSMALAASGIYFYSNK.pdf
- DF1/PXD006675/RightVentricle/RightVentricle_42_BBS1_EGQSAPLLSAHVNMPGSEGLAAPNRPLNPE.pdf
- DF1/PXD006675/RightVentricle/RightVentricle_14_MYBPC3_RRTDSHEDTGILDFSSLLK.pdf
- DF1/PXD006675/RightVentricle/RightVentricle_35_TTN_AESPPPEVPGGEK.pdf
- DF1/PXD006675/RightVentricle/RightVentricle_25_SYPL1_ETSLHSPSNTSAPHSQGGIPPPTGL.pdf
- DF1/PXD006675/RightVentricle/RightVentricle_12_TTN_SNCTVSVHVSEPPR.pdf
- DF1/PXD006675/RightVentricle/RightVentricle_11_TTN_APHVEFLRPLTDLQVR.pdf
- DF1/PXD006675/RightVentricle/RightVentricle_28_NEBL_TTQQNISAVK.pdf
- DF1/PXD006675/RightVentricle/RightVentricle_21_TPM3_AISEELDHALNDMTSGSQMLKLDK.pdf
- DF1/PXD006675/RightVentricle/RightVentricle_36_NEXN_QEMGEEDDVDVRPAR.pdf
- DF1/PXD006675/RightVentricle/RightVentricle_24_TNS1_PHNPADILLHPTGEEDEGK.pdf
- DF1/PXD006675/RightVentricle/RightVentricle_30_CCS_GSGQLRVQDVEVHLEDQMVLVHTTLPSQEVQALLEGTGR.pdf
- DF1/PXD006675/RightVentricle/RightVentricle_1_TMEM245_ESSEAVDRGESAPTLSTSPSPSSPSPTSPSPTLGR.pdf
- DF1/PXD006675/RightVentricle/RightVentricle_51_ACTG1_VPHIDNGSGMCKAGFAGDDAPR.pdf
- DF1/PXD006675/RightVentricle/RightVentricle_16_TTN_VEAEPAEEVTIMEEK.pdf
- DF1/PXD006675/RightVentricle/RightVentricle_9_PDLIM5_ANLSSSTGNVEDSFEGFR.pdf
[truncated: 991 more entries]
