# Supplementary material for: Splice-Junction-Based Mapping of Alternative Isoforms in the Human Proteome
Source: Cell Rep. Author manuscript; Available in PMC 2020 Jan 15. (PMC6961840; doi:10.1016/j.celrep.2019.11.026)
Supplement: 3 [file NIHMS1546469-supplement-3.zip]

Archive with 2,289 entries (2,283 files):
- DF2/
- DF2/.DS_Store
- DF2/PXD000561/
- DF2/PXD000561/AdrenalGland-35-Q9H4G0-ANEPVKTETMTVSSLAIR.pdf
- DF2/PXD000561/Prostate-98-Q9Y2J2-QEDAPMIEPLVPEEK.pdf
- DF2/PXD000561/Prostate-4-Q9BX66-MSSAISPTPEISSETPGYIYSSNFHAVK.pdf
- DF2/PXD000561/Ovary-23-O95197-SCSSSCAVHDLIFWR.pdf
- DF2/PXD000561/Testis-211-Q9ULL0-NLQVIVEPK.pdf
- DF2/PXD000561/Ovary-114-P17480-VRPDEIMR.pdf
- DF2/PXD000561/Ovary-18-Q07157-IDSPGFKPASQQVYR.pdf
- DF2/PXD000561/Testis-215-Q05682-RGSIGENQIK.pdf
- DF2/PXD000561/Pancreas-45-P12111-TLSGTPEESK.pdf
- DF2/PXD000561/Prostate-61-Q8WWI1-SWASPVYTEADGTFSR.pdf
- DF2/PXD000561/Testis-85-Q13813-QEQIDNQYHSLLELGEKR.pdf
- DF2/PXD000561/Prostate-58-Q9BV36-ASSESQGLGAGVR.pdf
- DF2/PXD000561/Testis-173-Q9P0W8-SNAAVDCSVPVSVSTSIK.pdf
- DF2/PXD000561/Lung-9-O95197-SCSSSCAVHDLIFWR.pdf
- DF2/PXD000561/Heart-112-P61978-IIPTLEEYQHYK.pdf
- DF2/PXD000561/Testis-145-P15502-YGVGTPAAAAAK.pdf
- DF2/PXD000561/Pancreas-26-P55196-ADGSGYGSTLPPEKLPYLVELSPDGSDSR.pdf
- DF2/PXD000561/Testis-114-Q96P26-LSNQGSQESSLR.pdf
- DF2/PXD000561/Testis-96-Q9BX66-SATASPQQPQAQQR.pdf
- DF2/PXD000561/Prostate-93-Q9BX66-QHESKPDEWR.pdf
- DF2/PXD000561/Testis-60-Q9ULL0-SLTATQVEPKEEEPNLPLVSEEEK.pdf
- DF2/PXD000561/AdrenalGland-3-P15538-VASSDLVLQNYHIPAGVLK.pdf
- DF2/PXD000561/Colon-27-Q10567-IQPGNPSCTLSLK.pdf
- DF2/PXD000561/Testis-99-O00468-VLGESPVPHTVLNLK.pdf
- DF2/PXD000561/Liver-86-O43795-EAVTTIAAYWHGTQVR.pdf
- DF2/PXD000561/Pancreas-13-O14662-QLLAEQELDELADDR.pdf
- DF2/PXD000561/Lung-36-P08133-EDAQEIADTPSGDK.pdf
- DF2/PXD000561/Ovary-86-Q15366-YSTGSDSASFPHTTPSMCLNPDLEGPPLELTK.pdf
- DF2/PXD000561/Prostate-29-Q8N2F6-SAEDLTDGSYDDVLNAEQLQK.pdf
- DF2/PXD000561/Esophagus-20-P61978-IIPTLEEYQHYK.pdf
- DF2/PXD000561/Liver-50-O94929-SAGDSNIYR.pdf
- DF2/PXD000561/Ovary-39-Q8TAM2-TALDLAALSTEHSQYK.pdf
- DF2/PXD000561/Pancreas-25-P12111-AAPLQGMLPGLLAPLRTLSGTPEESK.pdf
- DF2/PXD000561/Prostate-111-Q14980-LTAQVEELSK.pdf
- DF2/PXD000561/Ovary-58-P61978-IIPTLEEYQHYK.pdf
- DF2/PXD000561/Ovary-11-Q9UHX1-QTIAHQQQQLTNLQMAAQR.pdf
- DF2/PXD000561/Heart-109-Q9BX66-LNRDDDSDLYSPR.pdf
- DF2/PXD000561/Testis-155-Q10567-IQPGNPSCTLSLK.pdf
- DF2/PXD000561/Ovary-26-P55196-LPYLVELSPDGSDSR.pdf
- DF2/PXD000561/Testis-196-Q9ULL0-SLTATQVEPK.pdf
- DF2/PXD000561/Testis-74-P28370-LDGQTPHEEREEAIEAFNAPNSSK.pdf
- DF2/PXD000561/Testis-66-Q8TAM2-TALDLAALSTEHSQYK.pdf
- DF2/PXD000561/Testis-32-Q9BX66-MSSAISPTPEISSETPGYIYSSNFHAVK.pdf
- DF2/PXD000561/Heart-61-Q9HBL0-TPLSALGLKPHNPADILLHPTGEPR.pdf
- DF2/PXD000561/Testis-51-P08133-EEGGENLDQAREDAQEIADTPSGDK.pdf
- DF2/PXD000561/Liver-80-Q9Y608-QRDELIEK.pdf
- DF2/PXD000561/AdrenalGland-43-Q14980-LTAQVEELSK.pdf
- DF2/PXD000561/Colon-4-Q9BX66-MSSAISPTPEISSETPGYIYSSNFHAVK.pdf
- DF2/PXD000561/Colon-15-Q9ULV0-HVDQEDAIEAYHGVCQTNR.pdf
- DF2/PXD000561/Pancreas-48-Q15366-YSTGSDSASFPHTTPSMCLNPDLEGPPLELTK.pdf
- DF2/PXD000561/Prostate-38-O00468-VLGESPVPHTVLNLK.pdf
- DF2/PXD000561/Pancreas-23-P08133-EEGGENLDQAREDAQEIADTPSGDK.pdf
- DF2/PXD000561/Testis-45-P21333-CTVTGAGIGPTIQIGEETVITVDTK.pdf
- DF2/PXD000561/AdrenalGland-44-Q05682-GSIGENQIKDEK.pdf
- DF2/PXD000561/Lung-33-O95425-IAATLQASAHQK.pdf
- DF2/PXD000561/Ovary-17-Q14103-IDASKNEEDEGK.pdf
- DF2/PXD000561/AdrenalGland-47-Q9H2G2-KKEEQEFVQK.pdf
- DF2/PXD000561/Pancreas-4-P08133-EDAQEIADTPSGDKTSLETR.pdf
- DF2/PXD000561/Prostate-84-Q32MZ4-EVEERPEKDFTEK.pdf
- DF2/PXD000561/Esophagus-45-Q9Y2J2-TDTAADGETTATEELEK.pdf
- DF2/PXD000561/Prostate-131-P29590-ASPEAASTPRDPIDVDLDVSNTTTAQK.pdf
- DF2/PXD000561/Testis-120-Q13438-KPPPSPQPTGK.pdf
- DF2/PXD000561/Ovary-24-O60271-SHTSLKDELSDVSQGGSK.pdf
- DF2/PXD000561/Lung-43-P08133-EDAQEIADTPSGDKTSLETR.pdf
- DF2/PXD000561/Prostate-67-Q9Y5S2-TSSASEQETQAPKPEASPSMSVAASEQQEPK.pdf
- DF2/PXD000561/Testis-228-P61978-IIPTLEEYQHYKGSDFDCELR.pdf
- DF2/PXD000561/Heart-186-Q8WXS3-SAAAPDSGPEAGGLHSGMLEDGLPSNGVPR.pdf
- DF2/PXD000561/AdrenalGland-14-P49321-TEDESLVENNDNIDETEGSEEDDK.pdf
- DF2/PXD000561/Lung-7-Q9UEY8-KQQGLEENHELFSK.pdf
- DF2/PXD000561/Ovary-48-Q05682-RGSIGENQGEEK.pdf
- DF2/PXD000561/Testis-52-Q9UPN3-TDLTEIQCDMSDVNLK.pdf
- DF2/PXD000561/Prostate-47-Q9BV36-SVGPLPQADPEVSDIESR.pdf
- DF2/PXD000561/Testis-113-Q9ULL0-KNLQVIVEPKEEEPNLPLVSEEEK.pdf
- DF2/PXD000561/Heart-144-P12111-TLSGTPEESK.pdf
- DF2/PXD000561/Ovary-41-Q9UEY8-QQGLEENHELFSK.pdf
- DF2/PXD000561/Prostate-76-P15502-YGVGTPAAAAAK.pdf
- DF2/PXD000561/Prostate-136-P17480-VRPDEIMR.pdf
- DF2/PXD000561/Ovary-14-Q9BX66-MSSAISPTPEISSETPGYIYSSNFHAVK.pdf
- DF2/PXD000561/Prostate-82-Q15366-YSTGSDSASFPHTTPSMCLNPDLEGPPLELTK.pdf
- DF2/PXD000561/Ovary-43-P46939-LGYLPVQTVLEGDNLETPSQSPQLFHDDTHSR.pdf
- DF2/PXD000561/Testis-44-O95197-SCSSSCAVHDLIFWR.pdf
- DF2/PXD000561/Pancreas-28-P15502-YGVGTPAAAAAK.pdf
- DF2/PXD000561/Prostate-9-P50851-TAVEHATDEDILAK.pdf
- DF2/PXD000561/Testis-191-Q8WXG6-VYLYEGLLGK.pdf
- DF2/PXD000561/Testis-25-Q9HBL0-TPLSALGLKPHNPADILLHPTGEPR.pdf
- DF2/PXD000561/Heart-108-P15502-YGVGTPAAAAAK.pdf
- DF2/PXD000561/Esophagus-38-P12111-TLSGTPEESK.pdf
- DF2/PXD000561/Prostate-80-P49407-GGDVAVELPFTLMHPK.pdf
- DF2/PXD000561/Pancreas-30-O14936-TQSSSCEIYVR.pdf
- DF2/PXD000561/Testis-104-Q07157-IDSPGFKPASQQVYR.pdf
- DF2/PXD000561/AdrenalGland-45-Q08209-QTLQSAIK.pdf
- DF2/PXD000561/Testis-10-Q9UHX1-QTIAHQQQQLTNLQMAAQR.pdf
- DF2/PXD000561/Pancreas-31-O60271-SHTSLKDELSDVSQGGSK.pdf
- DF2/PXD000561/Testis-18-O60271-SHTSLKDELSDVSQGGSK.pdf
- DF2/PXD000561/Heart-34-O75112-SRPQASSYSPAVAASSAPATHTS.pdf
- DF2/PXD000561/Ovary-77-O14936-TQSSSCEDLPSTTQPK.pdf
- DF2/PXD000561/Testis-39-Q5T8D3-SSDITSDLGNVLTSTPNAK.pdf
- DF2/PXD000561/Testis-237-Q32MZ4-EIKDSLAEVEEK.pdf
- DF2/PXD000561/Prostate-52-P12111-AAPLQGMLPGLLAPLRTLSGTPEESKR.pdf
- DF2/PXD000561/Lung-1-Q9HBL0-TPLSALGLKPHNPADILLHPTGEPR.pdf
- DF2/PXD000561/Testis-142-Q9H2G2-KKEEQEFVQK.pdf
- DF2/PXD000561/Liver-4-P50851-TAVEHATDEDILAK.pdf
- DF2/PXD000561/Prostate-46-Q14103-IDASKNEEDEGK.pdf
- DF2/PXD000561/Prostate-12-P21333-CTVTGAGIGPTIQIGEETVITVDTK.pdf
- DF2/PXD000561/Testis-206-Q08209-QTLQSAIK.pdf
- DF2/PXD000561/Colon-22-Q9BX66-SATASPQQPQAQQR.pdf
- DF2/PXD000561/Liver-21-P31994-ISANPTNPDEADK.pdf
- DF2/PXD000561/Prostate-88-Q9UDT6-GDLELTTVAEK.pdf
- DF2/PXD000561/Esophagus-15-Q14315-FGGEHIPNSPFHVLATEEPVVPVEPMESMLRPFNLVIPFAVQK.pdf
- DF2/PXD000561/Esophagus-43-P63267-QIWHHSFYNELR.pdf
- DF2/PXD000561/Testis-86-O75122-SFQPLGPGYGISQSSR.pdf
- DF2/PXD000561/Testis-22-Q9UEY8-KQQGLEENHELFSK.pdf
- DF2/PXD000561/Prostate-133-P21333-DAGEGDDSMR.pdf
- DF2/PXD000561/Pancreas-24-O00468-TFVEYLNAVTESEK.pdf
- DF2/PXD000561/Pancreas-15-O14936-TQSSSCEDLPSTTQPK.pdf
- DF2/PXD000561/Lung-47-P61978-IIPTLEEYQHYK.pdf
- DF2/PXD000561/Liver-48-Q05682-RGSIGENQIKDEK.pdf
- DF2/PXD000561/Colon-11-Q9UPN3-TDLTEIQCDMSDVNLK.pdf
- DF2/PXD000561/Heart-156-Q53H47-QENLPVGAWPPGAAPAPFQTMK.pdf
- DF2/PXD000561/Pancreas-20-P08133-EDAQEIADTPSGDK.pdf
- DF2/PXD000561/Prostate-16-O14662-QLLAEQELDELADDR.pdf
- DF2/PXD000561/Colon-3-P50851-TAVEHATDEDILAK.pdf
- DF2/PXD000561/Testis-27-Q99729-GSGGGGGGGGQGSTNYGK.pdf
- DF2/PXD000561/Prostate-128-Q9Y608-QRDELIEK.pdf
- DF2/PXD000561/Liver-12-P55196-LPYLVELSPDGSDSR.pdf
- DF2/PXD000561/Testis-83-Q9P2K5-LGGGMGSMNSVTGGMGMGLDR.pdf
- DF2/PXD000561/Esophagus-24-Q10567-IQPGNPSCTLSLK.pdf
- DF2/PXD000561/Prostate-57-O00468-VLGESPVPHTVLNLKEPLYVGGAPDFSK.pdf
- DF2/PXD000561/Liver-8-P08133-EDAQEIADTPSGDKTSLETR.pdf
- DF2/PXD000561/Heart-56-Q9BX66-SATASPQQPQAQQR.pdf
- DF2/PXD000561/Liver-15-P08133-EDAQEIADTPSGDK.pdf
- DF2/PXD000561/Lung-16-Q15063-LLQEDTPVRK.pdf
- DF2/PXD000561/Colon-19-Q9BX66-LNRDDDSDLYSPR.pdf
- DF2/PXD000561/Heart-161-Q9BX66-FFSELEFGKPSSAISPTPEISSETPGYIYSSNFHAVK.pdf
- DF2/PXD000561/AdrenalGland-12-O95782-FLSPGPEDIGPPIPEADELLNK.pdf
- DF2/PXD000561/Liver-10-Q9HBL0-TPLSALGLKPHNPADILLHPTGEPR.pdf
- DF2/PXD000561/Testis-56-Q13033-SSGDGTEWAEPITFPSGGGK.pdf
- DF2/PXD000561/Ovary-138-P49407-GGDVAVELPFTLMHPK.pdf
- DF2/PXD000561/AdrenalGland-29-Q05682-RGSIGENQIKDEK.pdf
- DF2/PXD000561/Testis-15-Q13332-SGALQIESSEETDQGKYECVATNSAGVR.pdf
- DF2/PXD000561/Ovary-53-Q8TAM2-SPYDQAAWILK.pdf
- DF2/PXD000561/Heart-81-O14639-SPQHFHRPDQGINIYR.pdf
- DF2/PXD000561/Testis-252-P50570-AIPNQVIR.pdf
- DF2/PXD000561/Prostate-126-Q96HR9-NVKPSQTPQPK.pdf
- DF2/PXD000561/Esophagus-12-Q9BX66-SATASPQQPQAQQR.pdf
- DF2/PXD000561/Lung-14-Q9HBL0-PHNPADILLHPTGEPR.pdf
- DF2/PXD000561/Ovary-28-Q05682-GSIGENQIKDEK.pdf
- DF2/PXD000561/Testis-107-P61978-IIPTLEEYQHYK.pdf
- DF2/PXD000561/Testis-188-P61978-PTLEEYQHYK.pdf
- DF2/PXD000561/Ovary-79-P29590-ASPEAASTPRDPIDVDLDVSNTTTAQK.pdf
- DF2/PXD000561/Heart-129-P12111-TLSGTPEESKR.pdf
- DF2/PXD000561/Ovary-15-P50851-TAVEHATDEDILAK.pdf
- DF2/PXD000561/AdrenalGland-37-Q9BX66-SATASPQQPQAQQR.pdf
- DF2/PXD000561/Testis-73-Q15366-YSTGSDSASFPHTTPSMCLNPDLEGPPLELTK.pdf
- DF2/PXD000561/Ovary-46-O00429-DKVASGGGGVGDGVQEPTTGNWR.pdf
- DF2/PXD000561/Pancreas-14-Q9H4G0-ANEPVKTETMTVSSLAIR.pdf
- DF2/PXD000561/Ovary-65-Q96B23-TITAEIPGHLDPGFLASDK.pdf
- DF2/PXD000561/AdrenalGland-7-Q13813-QEQIDNQYHSLLELGEK.pdf
- DF2/PXD000561/Liver-44-Q8TC07-SLSQSFENLLDEPAYGLIQK.pdf
- DF2/PXD000561/Testis-181-Q96K76-EIENAAEEPR.pdf
- DF2/PXD000561/Liver-32-Q13033-SSGDGTEWAEPITFPSGGGK.pdf
- DF2/PXD000561/Lung-32-Q9BX66-SATASPQQPQAQQR.pdf
- DF2/PXD000561/Ovary-57-Q9Y2J2-QEDAPMIEPLVPEEK.pdf
- DF2/PXD000561/Lung-5-O43795-EAVTTIAAYWHGTQVR.pdf
- DF2/PXD000561/Testis-100-Q96B23-TITAEIPGHLDPGFLASDK.pdf
- DF2/PXD000561/Ovary-3-Q9UEY8-KQQGLEENHELFSK.pdf
- DF2/PXD000561/Pancreas-19-Q9BX66-MSSAISPTPEISSETPGYIYSSNFHAVK.pdf
- DF2/PXD000561/Liver-36-Q10567-IQPGNPSCTLSLK.pdf
- DF2/PXD000561/AdrenalGland-23-P46939-LGYLPVQTVLEGDNLETPSQSPQLFHDDTHSR.pdf
- DF2/PXD000561/Prostate-56-Q99729-GSGGGGGGGGQGSTNYGK.pdf
- DF2/PXD000561/AdrenalGland-11-P14209-ENEQGEVDMESHR.pdf
- DF2/PXD000561/Lung-29-Q15063-LLQEDTPVR.pdf
- DF2/PXD000561/Colon-35-Q9UDT6-GDLELTTVAEK.pdf
- DF2/PXD000561/Testis-105-Q15435-GAGQQQSQEMMEEEHELPVDMETINLDR.pdf
- DF2/PXD000561/AdrenalGland-54-O75122-SFQPLGPGYGISQSSR.pdf
- DF2/PXD000561/Liver-14-Q15366-PSSSPVIFAGGQLTK.pdf
- DF2/PXD000561/Testis-47-Q9Y5S2-TSSASEQETQAPKPEASPSMSVAASEQQEPK.pdf
- DF2/PXD000561/Prostate-65-P12111-AAPLQGMLPGLLAPLRTLSGTPEESK.pdf
- DF2/PXD000561/AdrenalGland-52-Q15257-VSEAIEK.pdf
- DF2/PXD000561/Testis-144-Q9UEY8-QQGLEENHELFSK.pdf
- DF2/PXD000561/Testis-147-Q15366-GVTIPYRPKPSSSPVIFAGGQAY.pdf
- DF2/PXD000561/Colon-21-O94915-INTDAQELELCR.pdf
- DF2/PXD000561/Pancreas-5-P08133-EEGGENLDQAREDAQEIADTPSGDKTSLETR.pdf
- DF2/PXD000561/Pancreas-34-Q10567-IQPGNPSCTLSLK.pdf
- DF2/PXD000561/Ovary-63-P21333-CTVTGAGIGPTIQIGEETVITVDTK.pdf
- DF2/PXD000561/Testis-160-Q96HR9-NVKPSQTPQPK.pdf
- DF2/PXD000561/Esophagus-41-P12111-TLSGTPEESKR.pdf
- DF2/PXD000561/Liver-19-Q99959-QITGLLWNLSSNDK.pdf
- DF2/PXD000561/Ovary-70-Q13438-KPPPSPQPTGK.pdf
- DF2/PXD000561/Testis-135-P08133-EDAQEIADTPSGDK.pdf
- DF2/PXD000561/Pancreas-53-P11171-THIEVTVPTSNGDQTQDLDK.pdf
- DF2/PXD000561/AdrenalGland-38-Q9Y2J2-QEDAPMIEPLVPEEK.pdf
- DF2/PXD000561/Testis-67-O60229-IFDNDPTQDEMSLEGSSYR.pdf
- DF2/PXD000561/Prostate-39-O00429-DKVASGGGGVGDGVQEPTTGNWR.pdf
- DF2/PXD000561/Heart-57-O75112-SRPQASSYSPAVAASSAPATHTSY.pdf
- DF2/PXD000561/Pancreas-44-Q96K76-EIENAAEEPR.pdf
- DF2/PXD000561/Pancreas-27-Q684P5-MQDDYIPYPSIDEVVEK.pdf
- DF2/PXD000561/Esophagus-8-Q13683-LIPVPANSYFGFSIDSGK.pdf
- DF2/PXD000561/AdrenalGland-21-O95197-SCSSSCAVHDLIFWR.pdf
- DF2/PXD000561/Heart-4-O75112-SRPQASSYSPAVAASSAPATHTSYSEGPAAPAPKPR.pdf
- DF2/PXD000561/Heart-36-O00468-TFVEYLNAVTESEK.pdf
- DF2/PXD000561/Lung-24-P12111-TLSGTPEESK.pdf
- DF2/PXD000561/Prostate-36-Q9NQC3-GSSGSVVVDLLYWR.pdf
- DF2/PXD000561/Heart-16-Q13813-QEQIDNQYHSLLELGEK.pdf
- DF2/PXD000561/Esophagus-34-Q05682-RGSIGENQIK.pdf
- DF2/PXD000561/Testis-77-O00468-TFVEYLNAVTESEK.pdf
- DF2/PXD000561/Testis-54-Q13813-QEQIDNQYHSLLELGEK.pdf
- DF2/PXD000561/Heart-2-O75112-SRPQASSYSPAVAASSAPATHTSYSEGPAAPAPK.pdf
- DF2/PXD000561/Pancreas-29-Q9Y5S2-TSSASEQETQAPKPEASPSMSVAASEQQEPK.pdf
- DF2/PXD000561/Testis-95-Q9H4G0-VSAMDNTQENSLK.pdf
- DF2/PXD000561/Liver-6-O95197-SCSSSCAVHDLIFWR.pdf
- DF2/PXD000561/Liver-23-Q9UHX1-QTIAHQQQQLTNLQMAAQR.pdf
- DF2/PXD000561/Ovary-118-P61978-PTLEEYQHYK.pdf
- DF2/PXD000561/Prostate-3-P04233-HSLEQKPTDAPPKESLELEDPSSGLGVTK.pdf
- DF2/PXD000561/Testis-185-P12111-QQQAVIEVNKR.pdf
- DF2/PXD000561/Testis-20-P08133-EEGGENLDQAREDAQEIADTPSGDKTSLETR.pdf
- DF2/PXD000561/Lung-22-P12111-TLSGTPEESKR.pdf
- DF2/PXD000561/Pancreas-16-P55196-LPYLVELSPDGSDSR.pdf
- DF2/PXD000561/Ovary-8-Q99729-GSGGGGGGGGQGSTNYGK.pdf
- DF2/PXD000561/Lung-3-Q99729-GSGGGGGGGGQGSTNYGK.pdf
- DF2/PXD000561/Testis-35-P50851-TAVEHATDEDILAK.pdf
- DF2/PXD000561/Pancreas-33-P61978-IIPTLEEYQHYK.pdf
- DF2/PXD000561/Testis-6-Q9ULV0-HVDQEDAIEAYHGVCQTNR.pdf
- DF2/PXD000561/Testis-111-Q9UPN9-FNEADSEVAQAGK.pdf
- DF2/PXD000561/Testis-30-Q9UNF0-ATDGVTLTGINQTGDQSLPSKPSSVSSYEK.pdf
- DF2/PXD000561/Testis-132-Q05682-GSIGENQIKDEK.pdf
- DF2/PXD000561/Heart-72-Q14896-AITQLLCETEGR.pdf
- DF2/PXD000561/Ovary-99-P08133-EEGGENLDQAREDAQEIADTPSGDK.pdf
- DF2/PXD000561/Liver-78-Q32MZ4-EIKDSLAEVEEK.pdf
- DF2/PXD000561/Ovary-120-Q14103-DASKNEEDEGK.pdf
- DF2/PXD000561/Ovary-37-P08133-EDAQEIADTPSGDK.pdf
- DF2/PXD000561/Ovary-38-P29590-DPIDVDLDVSNTTTAQK.pdf
- DF2/PXD000561/Ovary-74-Q10567-IQPGNPSCTLSLK.pdf
- DF2/PXD000561/Testis-49-P08133-EDAQEIADTPSGDKTSLETR.pdf
- DF2/PXD000561/Testis-119-Q15366-PSSSPVIFAGGQLTK.pdf
- DF2/PXD000561/Lung-37-P04233-HSLEQKPTDAPPKESLELEDPSSGLGVTK.pdf
- DF2/PXD000561/Pancreas-12-P21333-CTVTGAGIGPTIQIGEETVITVDTK.pdf
- DF2/PXD000561/Ovary-106-Q96K76-EIENAAEEPR.pdf
- DF2/PXD000561/Lung-21-Q9UEY8-QQGLEENHELFSK.pdf
- DF2/PXD000561/Ovary-103-Q15366-GVTIPYRPKPSSSPVIFAGGQAY.pdf
- DF2/PXD000561/Testis-64-O00429-DKVASGGGGVGDGVQEPTTGNWR.pdf
- DF2/PXD000561/Heart-32-P52179-AAIAPPSPPCDITCLESFR.pdf
- DF2/PXD000561/Ovary-42-Q05682-RGSIGENQIKDEK.pdf
- DF2/PXD000561/Prostate-90-P12111-TLSGTPEESK.pdf
- DF2/PXD000561/Esophagus-28-Q9Y6M7-NGILASPQSAPGNLDNSKSGEIK.pdf
- DF2/PXD000561/Testis-59-O00468-VLGESPVPHTVLNLKEPLYVGGAPDFSK.pdf
- DF2/PXD000561/Liver-37-Q13438-KPPPSPQPTGK.pdf
- DF2/PXD000561/Pancreas-37-P12111-TLSGTPEESKR.pdf
- DF2/PXD000561/Ovary-12-Q9HBL0-TPLSALGLKPHNPADILLHPTGEPR.pdf
- DF2/PXD000561/Ovary-47-P61978-KIIPTLEEYQHYK.pdf
- DF2/PXD000561/AdrenalGland-10-Q9HBL0-TPLSALGLKPHNPADILLHPTGEPR.pdf
- DF2/PXD000561/Colon-42-P16144-SPSGSQRPSVSDDTEHLVNGR.pdf
- DF2/PXD000561/Lung-13-O14639-SPQHFHRPDQGINIYR.pdf
- DF2/PXD000561/Pancreas-6-P50851-TAVEHATDEDILAK.pdf
- DF2/PXD000561/Heart-44-O95197-SCSSSCAVHDLIFWR.pdf
- DF2/PXD000561/Colon-38-Q9NQC3-GSSGSVVVDLLYWR.pdf
- DF2/PXD000561/Testis-208-Q8N8S7-SPVISRPK.pdf
- DF2/PXD000561/Heart-14-Q99959-KQITGLLWNLSSNDK.pdf
- DF2/PXD000561/Pancreas-61-P53396-AKPAMPQGK.pdf
- DF2/PXD000561/Testis-112-Q15435-GAGQQQSQEMMEEEHELPVDMETINLDRDAEDVDLNHYR.pdf
- DF2/PXD000561/Testis-92-Q9UEW8-VKEENPEGPPNANEDYR.pdf
- DF2/PXD000561/Heart-12-Q14896-RTDSHEDTGILDFSSLLK.pdf
- DF2/PXD000561/Prostate-11-O95197-SCSSSCAVHDLIFWR.pdf
- DF2/PXD000561/Testis-70-Q8TC07-SLSQSFENLLDEPAYGLIQK.pdf
- DF2/PXD000561/Ovary-50-Q9UDT6-GDLELTTVAEK.pdf
- DF2/PXD000561/AdrenalGland-18-P50851-TAVEHATDEDILAK.pdf
- DF2/PXD000561/Liver-47-Q9BX66-MSSAISPTPEISSETPGYIYSSNFHAVK.pdf
- DF2/PXD000561/Esophagus-10-Q9BX66-LNRDDDSDLYSPR.pdf
- DF2/PXD000561/AdrenalGland-25-Q96HR9-NVKPSQTPQPK.pdf
- DF2/PXD000561/Heart-69-P08133-EDAQEIADTPSGDK.pdf
- DF2/PXD000561/AdrenalGland-5-Q9NQC3-GSSGSVVVDLLYWR.pdf
- DF2/PXD000561/Testis-89-Q14103-IDASKNEEDEGK.pdf
- DF2/PXD000561/Esophagus-5-P52179-AAIAPPSPPCDITCLESFR.pdf
- DF2/PXD000561/Lung-19-O76041-RPGIIVAPVLPGAYQQSHSQGYGYMHQTSVSSMR.pdf
- DF2/PXD000561/Prostate-89-P12111-TLSGTPEESKR.pdf
- DF2/PXD000561/Lung-38-Q14980-LTAQVEELSK.pdf
- DF2/PXD000561/Liver-73-Q05682-RGSIGENQIK.pdf
- DF2/PXD000561/Liver-22-Q9BX66-SATASPQQPQAQQR.pdf
- DF2/PXD000561/Prostate-22-Q9UHX1-QTIAHQQQQLTNLQMAAQR.pdf
- DF2/PXD000561/Liver-29-O94929-VICDIYENLDLR.pdf
- DF2/PXD000561/AdrenalGland-13-P61978-IIPTLEEYQHYK.pdf
- DF2/PXD000561/Pancreas-18-Q13033-SSGDGTEWAEPITFPSGGGK.pdf
- DF2/PXD000561/Liver-34-P61978-IIPTLEEYQHYK.pdf
- DF2/PXD000561/Testis-151-Q05682-RGSIGENQGEEK.pdf
- DF2/PXD000561/Pancreas-32-Q9Y2J2-QEDAPMIEPLVPEEK.pdf
- DF2/PXD000561/Liver-52-Q96HR9-NVKPSQTPQPK.pdf
- DF2/PXD000561/Testis-150-Q9Y2Z2-VIQPGYGVQYDYLDPR.pdf
- DF2/PXD000561/Heart-28-Q99959-QITGLLWNLSSNDK.pdf
- DF2/PXD000561/Esophagus-19-P15502-YGVGTPAAAAAK.pdf
- DF2/PXD000561/Prostate-48-P61978-IIPTLEEYQHYK.pdf
- DF2/PXD000561/Heart-165-Q96B23-TITAEIPGHLDPGFLASDK.pdf
- DF2/PXD000561/Prostate-40-Q9BX66-SATASPQQPQAQQR.pdf
- DF2/PXD000561/Testis-106-Q05682-RGSIGENQIKDEK.pdf
- DF2/PXD000561/Heart-166-O94929-SAGDSNIYR.pdf
- DF2/PXD000561/Ovary-27-P08133-EDAQEIADTPSGDKTSLETR.pdf
- DF2/PXD000561/Prostate-50-Q9BX66-LNRDDDSDLYSPR.pdf
- DF2/PXD000561/Liver-57-Q13813-QEQIDNQYHSLLELGEK.pdf
[truncated: 1,989 more entries]
