# Supplementary material for: Splice-Junction-Based Mapping of Alternative Isoforms in the Human Proteome
Source: Cell Rep. Author manuscript; Available in PMC 2020 Jan 15. (PMC6961840; doi:10.1016/j.celrep.2019.11.026)
Supplement: 4 [file NIHMS1546469-supplement-4.zip]

Archive with 2 entries (2 files):
- limma_ipscd14vd7.csv
- __MACOSX/._limma_ipscd14vd7.csv
