# Supplementary material for: Splice-Junction-Based Mapping of Alternative Isoforms in the Human Proteome
Source: Cell Rep. Author manuscript; Available in PMC 2020 Jan 15. (PMC6961840; doi:10.1016/j.celrep.2019.11.026)
Supplement: 4 [file NIHMS1546469-supplement-4.zip › limma_ipscd14vd7.csv]

rowname	"db_name"	logFC	AveExpr	t	P.Value	adj.P.Val	B	Uniprot	name	gn	entrezgene
1	sp|Q99798|ACON_HUMAN|ENSG00000100412|SE1|284|chr22|41526453|41527420|+2|r0|T4	1.11838123067059	23.541263201429	11.2901741959322	1.02831839421799e-14	1.382922922419e-11	23.339452938693	Q99798	aconitase 2	ACO2	50
2	sp|P17174|AATC_HUMAN|ENSG00000120053|SE1|10913|chr10|99403634|99403874|-2|r0|T4	1.1088602784637	22.1220622714314	11.1239600538058	1.68649136880366e-14	1.382922922419e-11	22.8572510789245	P17174	glutamic-oxaloacetic transaminase 1	GOT1	2805
3	sp|P40925|MDHC_HUMAN|ENSG00000014641|SE1|35393|chr2|63589046|63594586|+0|r0|T1	1.11495582738168	24.0083879733284	10.6615581573544	6.80558770337767e-14	3.53922351890108e-11	21.4958816304133	P40925	malate dehydrogenase 1	MDH1	4190
4	sp|Q16134|ETFD_HUMAN|ENSG00000171503|SE1|23856|chr4|158672490|158680607|+0|r2|T1	0.925951606867397	17.9125723871557	10.5836507513194	8.63225248512458e-14	3.53922351890108e-11	21.2636475394442	Q16134	electron transfer flavoprotein dehydrogenase	ETFDH	2110
5	sp|P09622|DLDH_HUMAN|ENSG00000091140|SE1|37729|chr7|107901817|107902393|+2|r1|T1	0.89492659681364	22.4998072130589	10.0131918976076	5.04005785064401e-13	1.65313897501124e-10	19.5383760845026	P09622	dihydrolipoamide dehydrogenase	DLD	1738
6	sp|P07954|FUMH_HUMAN|ENSG00000091483|SE1|32289|chr1|241513713|241517316|-0|r0|T1	0.98033294339815	22.8606558975472	9.74334590194958	1.17787570688405e-12	3.18651584899417e-10	18.707352076338	P07954	fumarate hydratase	FH	2271
7	sp|Q96I99|SUCB2_HUMAN|ENSG00000172340|SE1|31245|chr3|67495940|67498295|-0|r0|T1	0.735882580235614	20.840293178048	9.69789996917548	1.36009822822922e-12	3.18651584899417e-10	18.5664752223374	Q96I99	succinate-CoA ligase GDP-forming beta subunit	SUCLG2	8801
8	sp|P30084|ECHM_HUMAN|ENSG00000127884|SE1|10571|chr10|133370031|133370757|-0|r0|T1	0.735433504206092	22.6073472685057	9.15339327712412	7.76971051345423e-12	1.59279065525812e-09	16.8585766825024	P30084	enoyl-CoA hydratase, short chain 1	ECHS1	1892
9	sp|Q07960|RHG01_HUMAN|ENSG00000175220|SE1|13527|chr11|46679468|46679776|-2|r0|T1	0.713224336044675	20.6275461584702	9.02268765419542	1.18660584280398e-11	2.16225953577614e-09	16.443290985096	Q07960	Rho GTPase activating protein 1	ARHGAP1	392
10	sp|Q13423|NNTM_HUMAN|ENSG00000112992|SE1|36804|chr5|43651884|43653213|+2|r0|T4	0.979463537768737	21.8300886201647	8.95440864941222	1.48151296273154e-11	2.22814594465182e-09	16.2255652304617	Q13423	nicotinamide nucleotide transhydrogenase	NNT	23530
11	sp|Q92922|SMRC1_HUMAN|ENSG00000173473|SE1|15515|chr3|47588306|47590837|-0|r0|T1	-0.508827171577945	21.3359058085126	-8.95172956565369	1.49448813360793e-11	2.22814594465182e-09	16.2170114070376	Q92922	SWI/SNF related, matrix associated, actin dependent regulator of chromatin subfamily c member 1	SMARCC1	6599
12	sp|Q9UKX7|NUP50_HUMAN|ENSG00000093000|SE1|234|chr22|45176080|45178900|+0|r0|T1	-0.502073827885248	20.3739867678479	-8.81353896490526	2.34582044900112e-11	3.20595461363487e-09	15.774698493313	Q9UKX7	nucleoporin 50	NUP50	10762
13	sp|P55809|SCOT1_HUMAN|ENSG00000083720|SE1|48461|chr5|41739491|41749607|-0|r0|T1	0.889651988169611	21.4753199376358	8.62279693781104	4.38548909304208e-11	5.53246316353001e-09	15.1607360990412	P55809	3-oxoacid CoA-transferase 1	OXCT1	5019
14	sp|A0A0B4J2D5|GAL3B_HUMAN|ENSG00000280071|SE1|173|chr21|5118847|5121803|-0|r0|T1	0.947220440782232	21.9852660677509	8.57142129194755	5.19382806901134e-11	6.08419859512756e-09	14.9947051430081	A0A0B4J2D5	glutamine amidotransferase like class 1 domain containing 3B	GATD3B	102724023
15	sp|P06576|ATPB_HUMAN|ENSG00000110955|SE1|9595|chr12|56639307|56640192|-0|r1|T1	0.675121322042706	24.5342391789438	8.4897873046223	6.79935644488985e-11	7.4339630464129e-09	14.7303262996438	P06576	ATP synthase F1 subunit beta	ATP5F1B	506
16	sp|P28838|AMPL_HUMAN|ENSG00000002549|SE1|16155|chr4|17577567|17579939|+0|r0|T2	0.461295167374857	21.9690332859029	8.45534151620292	7.61930191086381e-11	7.8097844586354e-09	14.6185669991933	P28838	leucine aminopeptidase 3	LAP3	51056
17	sp|P23921|RIR1_HUMAN|ENSG00000167325|SE1|27321|chr11|4107535|4109703|+2|r0|T1	-0.567428841384984	21.6054087322106	-8.160176488985	2.03080183448526e-10	1.95912647562108e-08	13.6561626923601	P23921	ribonucleotide reductase catalytic subunit M1	RRM1	6240
18	sp|Q8IWC1|MA7D3_HUMAN|ENSG00000129680|SE1|45876|chrX|136230966|136232220|-2|r0|T4	-0.882681388297751	16.9824794647589	-8.03097995993951	3.12692892726458e-10	2.8489796892855e-08	13.2323809300551	Q8IWC1	MAP7 domain containing 3	MAP7D3	79649
19	sp|P48735|IDHP_HUMAN|ENSG00000182054|SE1|5707|chr15|90088747|90090644|-2|r0|T4	1.02277461667629	22.5903379481088	7.9643477283131	3.90876750724905e-10	3.37388353257287e-08	13.0132561124874	P48735	isocitrate dehydrogenase (NADP(+)) 2, mitochondrial	IDH2	3418
20	sp|Q9BXS6|NUSAP_HUMAN|ENSG00000137804|A3SS1|3249|chr15|41358258|41365589|+2|r1|T1	-1.09732216077642	17.2592843365532	-7.8341321914353	6.05214832075378e-10	4.81157933093012e-08	12.5839846415241	Q9BXS6	nucleolar and spindle associated protein 1	NUSAP1	51203
21	sp|P50440|GATM_HUMAN|ENSG00000171766|SE1|18858|chr15|45369521|45376819|-0|r0|T1	1.01134813951758	19.196387621595	7.82882330677453	6.1611686554593e-10	4.81157933093012e-08	12.5664548438841	P50440	glycine amidinotransferase	GATM	2628
22	sp|P80404|GABT_HUMAN|ENSG00000183044|SE1|48286|chr16|-1|8735809|+0|r0|T2	1.10546323586084	17.2017891972772	7.81259657827982	6.50680668034951e-10	4.85052861626054e-08	12.5128611974532	P80404	4-aminobutyrate aminotransferase	ABAT	18
23	sp|P27824|CALX_HUMAN|ENSG00000127022|SE1|39157|chr5|179706331|179707190|+0|r0|T2	0.714064440705037	23.7059856709852	7.75527543173481	7.89180413237287e-10	5.62719946830066e-08	12.3233815102577	P27824	calnexin	CANX	821
24	sp|P40926|MDHM_HUMAN|ENSG00000146701|SE1|43316|chr7|76058078|76060498|+2|r0|T1	0.851328638779741	24.4152384484962	7.6912657738996	9.79244770865668e-10	6.69063922673896e-08	12.1115068847477	P40926	malate dehydrogenase 2	MDH2	4191
25	sp|O60701|UGDH_HUMAN|ENSG00000109814|SE1|37719|chr4|39510550|39510861|-0|r0|T1	-0.614671448715868	22.3699833172149	-7.67920504021491	1.01991451627118e-09	6.69063922673896e-08	12.0715525693479	O60701	UDP-glucose 6-dehydrogenase	UGDH	7358
26	sp|P06732|KCRM_HUMAN|ENSG00000104879|SE1|23141|chr19|45307650|45308532|-2|r0|T4	1.91294174675984	21.5205862929454	7.5759360015773	1.44566405488112e-09	9.11880403848093e-08	11.729038410792	P06732	creatine kinase, M-type	CKM	1158
27	sp|P23786|CPT2_HUMAN|ENSG00000157184|SE1|29969|chr1|53200799|53202429|+2|r1|T4	0.379596272741708	20.5395289878784	7.55137535210952	1.57089414312831e-09	9.27005429127551e-08	11.6474735597521	P23786	carnitine palmitoyltransferase 2	CPT2	1376
28	sp|P30038|AL4A1_HUMAN|ENSG00000159423|SE1|27116|chr1|18875503|18876467|-0|r1|T1	0.826085058248676	21.2073665980651	7.54916386105787	1.58269219607143e-09	9.27005429127551e-08	11.6401273942267	P30038	aldehyde dehydrogenase 4 family member A1	ALDH4A1	8659
29	sp|Q13573|SNW1_HUMAN|ENSG00000100603|SE1|7165|chr14|77720828|77723277|-0|r0|T2	-0.369195247088054	20.6372150803316	-7.52965338933676	1.69071755230343e-09	9.56129926130216e-08	11.5753037722698	Q13573	SNW domain containing 1	SNW1	22938
30	sp|P42126|ECI1_HUMAN|ENSG00000167969|A5SS1|823|chr16|2243224|2243439|-0|r0|T3	0.833578241882726	21.124220870279	7.46834529814175	2.08087530881939e-09	1.13754516882127e-07	11.371453882866	P42126	enoyl-CoA delta isomerase 1	ECI1	1632
31	sp|P38117|ETFB_HUMAN|ENSG00000105379|SE1|20756|chr19|51345381|51347058|-0|r1|T1	0.614405355618889	21.8697101922055	7.42611235180413	2.40117949150076e-09	1.27030140840686e-07	11.2308982209478	P38117	electron transfer flavoprotein subunit beta	ETFB	2109
32	sp|P06744|G6PI_HUMAN|ENSG00000105220|SE1|12531|chr19|34368702|34377586|+0|r0|T1	0.75565814924267	23.5065343964136	7.4043321819979	2.58529238751507e-09	1.32496234860147e-07	11.1583713932397	P06744	glucose-6-phosphate isomerase	GPI	2821
33	sp|P12235|ADT1_HUMAN|ENSG00000151729|SE1|36574|chr4|185145250|185145899|+0|r0|T1	0.897712594565586	23.0547205244123	7.35956422231224	3.00952099741223e-09	1.4956407381079e-07	11.0092135838246	P12235	solute carrier family 25 member 4	SLC25A4	291
34	sp|Q9NVI1|FANCI_HUMAN|ENSG00000140525|SE1|10701|chr15|89293997|89295094|+1|r0|T1	-0.812709695066662	18.474891161412	-7.3285243941957	3.34410272744339e-09	1.60518763635848e-07	10.9057318287761	Q9NVI1	FA complementation group I	FANCI	55215
35	sp|P49792|RBP2_HUMAN|ENSG00000153201|SE1|27262|chr2|108758548|108762195|+2|r1|T4	-0.35444497703017	23.0158949644641	-7.32142785029455	3.42570532149676e-09	1.60518763635848e-07	10.8820660301088	P49792	RAN binding protein 2	RANBP2	5903
36	sp|P24752|THIL_HUMAN|ENSG00000075239|SE1|12369|chr11|108121678|108131954|+0|r0|T1	0.630169195658539	21.5197363831848	7.2684665088386	4.10136523387395e-09	1.86120677190285e-07	10.7053683704077	P24752	acetyl-CoA acetyltransferase 1	ACAT1	38
37	sp|P24941|CDK2_HUMAN|ENSG00000123374|SE1|9639|chr12|55968948|55969576|+0|r0|T1	-0.731847304764539	18.9368907522792	-7.25758769604366	4.25593770350163e-09	1.86120677190285e-07	10.6690557540987	P24941	cyclin dependent kinase 2	CDK2	1017
38	sp|P42765|THIM_HUMAN|ENSG00000167315|SE1|48599|chr18|49783931|49785351|-2|r0|T2	0.594736920893922	22.5409035365631	7.25370220060939	4.31255227636027e-09	1.86120677190285e-07	10.6560849054568	P42765	acetyl-CoA acyltransferase 2	ACAA2	10449
39	sp|Q9NTI5|PDS5B_HUMAN|ENSG00000083642|SE1|8482|chr13|32770560|32770761|+0|r1|T1	-0.470779222134212	21.0528395068502	-7.19279168001659	5.3057531595792e-09	2.23113722607946e-07	10.4526574283221	Q9NTI5	PDS5 cohesin associated factor B	PDS5B	23047
40	sp|P11216|PYGB_HUMAN|ENSG00000100994|SE1|2264|chr20|25248421|25259338|+0|r0|T1	0.624388953954664	22.0906832697987	7.12533624965271	6.67612042073903e-09	2.737209372503e-07	10.2271822525784	P11216	glycogen phosphorylase B	PYGB	5834
41	sp|Q14694|UBP10_HUMAN|ENSG00000103194|SE1|4431|chr16|84772685|84775225|+0|r1|T1	-0.461379928649315	20.7595140475868	-7.10486930134533	7.15840293900593e-09	2.86336117560237e-07	10.1587332670119	Q14694	ubiquitin specific peptidase 10	USP10	9100
42	sp|Q9H7L9|SDS3_HUMAN|ENSG00000111707|SE1|8851|chr12|118401820|118402004|+2|r0|T4	-0.530763716252459	17.3161763117958	-7.09274212910106	7.46051344853196e-09	2.91315287037915e-07	10.118167931964	Q9H7L9	SDS3 homolog, SIN3A corepressor complex component	SUDS3	64426
43	sp|P05023|AT1A1_HUMAN|ENSG00000163399|SE1|21691|chr1|116393723|116395285|+2|r0|T4	0.772017134970792	23.480850954777	7.06599665257386	8.17281123915904e-09	3.11707219353973e-07	10.028685045017	P05023	ATPase Na+/K+ transporting subunit alpha 1	ATP1A1	476
44	sp|Q9BZZ5|API5_HUMAN|ENSG00000166181|SE1|21047|chr11|43323636|43326611|+0|r0|T1	-0.387237432787884	22.4051289488841	-6.99669941172801	1.03524153545156e-08	3.85862754122853e-07	9.79671945406745	Q9BZZ5	apoptosis inhibitor 5	API5	8539
45	sp|O95563|MPC2_HUMAN|ENSG00000143158|SE1|33571|chr1|167918359|167920090|-2|r3|T4	1.37698770454476	17.9336518888008	7.68862932574655	1.7890805770765e-08	6.16978758480892e-07	9.51840278330397	O95563	mitochondrial pyruvate carrier 2	MPC2	25874
46	sp|P23327|SRCH_HUMAN|ENSG00000130528|SE1|983|chr19|49152058|49152378|-2|r0|T1	1.40903097222186	17.0699126947613	7.17292357637217	1.67991217011061e-08	6.02013117468311e-07	9.44067360542457	P23327	histidine rich calcium binding protein	HRC	3270
47	sp|P36542|ATPG_HUMAN|ENSG00000165629|SE1|11835|chr10|7799194|7799915|+2|r0|T1	0.584392281115381	22.1728154117972	6.85345130012355	1.68857337826478e-08	6.02013117468311e-07	9.31675891874368	P36542	ATP synthase F1 subunit gamma	ATP5F1C	509
48	sp|Q9H2P0|ADNP_HUMAN|ENSG00000101126|SE1|9402|chr20|50902109|50903996|-0|r0|T1	-0.435089090559835	19.6520780754351	-6.83381560267948	1.80579148823676e-08	6.16978758480892e-07	9.25092947051492	Q9H2P0	activity dependent neuroprotector homeobox	ADNP	23394
49	sp|O94888|UBXN7_HUMAN|ENSG00000163960|SE1|16578|chr3|196403019|196407393|-1|r0|T2	-0.499137840166025	19.5127797740931	-6.81149661471701	1.9489654182547e-08	6.40713197299227e-07	9.17609481032963	O94888	UBX domain protein 7	UBXN7	26043
50	sp|P11217|PYGM_HUMAN|ENSG00000068976|SE1|13047|chr11|64746987|64747358|-2|r0|T1	0.861286666929281	20.2359165510971	6.81083276595249	1.95339389420496e-08	6.40713197299227e-07	9.17386880743843	P11217	glycogen phosphorylase, muscle associated	PYGM	5837
51	sp|P09651|ROA1_HUMAN|ENSG00000135486|SE1|9685|chr12|54282874|54283234|+2|r90|T1	-0.914983627172408	17.1126201952937	-6.79474090026125	2.06388179115618e-08	6.63679634803164e-07	9.11990748762435	P09651	heterogeneous nuclear ribonucleoprotein A1	HNRNPA1	3178
52	sp|Q7Z5K2|WAPL_HUMAN|ENSG00000062650|SE1|34382|chr10|86472344|86472764|-0|r0|T1	-0.448940539347458	18.5084887253853	-6.65839492444671	3.290415297786e-08	1.03774636314789e-06	8.66254617053056	Q7Z5K2	WAPL cohesin release factor	WAPL	23063
53	sp|P40123|CAP2_HUMAN|ENSG00000112186|SE1|39541|chr6|17426690|17463073|+2|r1|T1	0.678447414792775	21.4559074630617	6.64163584369835	3.48465698293611e-08	1.07827121736136e-06	8.60631635370623	P40123	cyclase associated actin cytoskeleton regulatory protein 2	CAP2	10486
54	sp|Q16836|HCDH_HUMAN|ENSG00000138796|SE1|35574|chr4|107990064|108009887|+0|r0|T1	0.528975728472457	21.758714161524	6.63479096563466	3.56725575579642e-08	1.08338878509373e-06	8.58335004254523	Q16836	hydroxyacyl-CoA dehydrogenase	HADH	3033
55	sp|Q14103|HNRPD_HUMAN|ENSG00000138668|SE2|15616|chr4|82355401|82356683|-0|r12|T1	-1.9013871285224	17.0336102918235	-8.22708169164581	5.31815871105625e-08	1.55746076538076e-06	8.57634272346943	Q14103	heterogeneous nuclear ribonucleoprotein D	HNRNPD	3184
56	sp|P49005|DPOD2_HUMAN|ENSG00000106628|SE1|42879|chr7|44115893|44116272|-2|r0|T4	-0.381442783745737	19.0027141172017	-6.52611948133912	5.17484772213854e-08	1.54304550260131e-06	8.21871423584518	P49005	DNA polymerase delta 2, accessory subunit	POLD2	5425
57	sp|Q9NQW7|XPP1_HUMAN|ENSG00000108039|SE1|10793|chr10|109873427|109875599|-1|r3|T1	0.344891428167241	20.3678264021132	6.49541542526007	5.74849458190143e-08	1.6271945493713e-06	8.11569319379078	Q9NQW7	X-prolyl aminopeptidase 1	XPNPEP1	7511
58	sp|Q9Y2W1|TR150_HUMAN|ENSG00000054118|SE1|30036|chr1|36293935|36296770|+2|r0|T4	-0.420144837512868	21.7927265091775	-6.495099694389	5.75471243070336e-08	1.6271945493713e-06	8.11463385088796	Q9Y2W1	thyroid hormone receptor associated protein 3	THRAP3	9967
59	sp|Q8N392|RHG18_HUMAN|ENSG00000146376|SE1|41355|chr6|129580131|129584112|-2|r0|T4	1.17648049265515	18.2492707662451	6.41286567717543	7.62626598364704e-08	2.11984342596291e-06	7.83875038558622	Q8N392	Rho GTPase activating protein 18	ARHGAP18	93663
60	sp|P36957|ODO2_HUMAN|ENSG00000119689|SE1|7198|chr14|74882624|74885634|+0|r0|T2	0.47336053836656	21.7458790933477	6.36990868488582	8.83470256372711e-08	2.41481870075208e-06	7.69466819919002	P36957	dihydrolipoamide S-succinyltransferase	DLST	1743
61	sp|Q9ULM3|YETS2_HUMAN|ENSG00000163872|SE1|38514|chr3|183724531|183728851|+0|r0|T1	-0.716926182465247	18.1802902364609	-6.53187794562437	1.20695216735748e-07	2.99909326434282e-06	7.51836495396202	Q9ULM3	YEATS domain containing 2	YEATS2	55689
62	sp|Q02252|MMSA_HUMAN|ENSG00000119711|SE1|7211|chr14|74064920|74065360|-2|r0|T1	0.527488864508893	20.9037237630321	6.30869452961257	1.08946794580395e-07	2.92884736568799e-06	7.4894053217395	Q02252	aldehyde dehydrogenase 6 family member A1	ALDH6A1	4329
63	sp|O75400|PR40A_HUMAN|ENSG00000196504|SE1|21341|chr2|152677475|152679109|-0|r0|T1	-0.399416507572123	21.3882472899219	-6.30396629038662	1.10724717483326e-07	2.92884736568799e-06	7.47355385062697	O75400	pre-mRNA processing factor 40 homolog A	PRPF40A	55660
64	sp|O43929|ORC4_HUMAN|ENSG00000115947|SE1|21474|chr2|147973524|147975958|-0|r0|T1	-0.635302245272001	18.0663608698123	-6.28687798404411	1.17395456656261e-07	2.99909326434282e-06	7.41626945031182	O43929	origin recognition complex subunit 4	ORC4	5000
65	sp|Q15007|FL2D_HUMAN|ENSG00000146457|SE1|41975|chr6|159739045|159742146|+2|r0|T4	-0.393913781718172	18.8960678933954	-6.28335932630741	1.18818104548985e-07	2.99909326434282e-06	7.40447487296869	Q15007	WT1 associated protein	WTAP	9589
66	sp|O95347|SMC2_HUMAN|ENSG00000136824|SE1|33178|chr9|104095552|104096297|+0|r2|T1	-0.543942885589896	20.7887325574358	-6.27927375394634	1.20491587751083e-07	2.99909326434282e-06	7.39078037585287	O95347	structural maintenance of chromosomes 2	SMC2	10592
67	sp|Q9H7Z7|PGES2_HUMAN|ENSG00000148334|RI1|5392|chr9|128122479|128123134|-2|r185|T4	0.639657411380863	19.5396912135461	6.26854689715095	1.24998314420027e-07	3.05966023356484e-06	7.35482685642581	Q9H7Z7	prostaglandin E synthase 2	PTGES2	80142
68	sp|Q9UI47|CTNA3_HUMAN|ENSG00000183230|SE1|24185|chr10|66775524|67180520|-0|r0|T1	1.38539475943196	17.7796839152802	6.24948003209724	1.33428599255232e-07	3.1754142281091e-06	7.2909273618435	Q9UI47	catenin alpha 3	CTNNA3	29119
69	sp|Q05655|KPCD_HUMAN|ENSG00000163932|SE1|23615|chr3|53186695|53187402|+0|r0|T1	-0.342055823196254	16.8208063692983	-6.24910553676093	1.33599744963127e-07	3.1754142281091e-06	7.28967240085428	Q05655	protein kinase C delta	PRKCD	5580
70	sp|O95817|BAG3_HUMAN|ENSG00000151929|SE1|10688|chr10|119670177|119672656|+0|r0|T1	0.699386813270962	19.2985577322089	6.23157907861341	1.41859491767641e-07	3.30112872292291e-06	7.23094442322974	O95817	BCL2 associated athanogene 3	BAG3	9531
71	sp|Q12923|PTN13_HUMAN|ENSG00000163629|SE1|27328|chr4|86751124|86753065|+1|r2|T1	-0.781985121660757	19.3247829397085	-6.22619069764748	1.44499956954539e-07	3.30112872292291e-06	7.21289073441741	Q12923	protein tyrosine phosphatase non-receptor type 13	PTPN13	5783
72	sp|Q07666|KHDR1_HUMAN|ENSG00000121774|SE1|16513|chr1|32030422|32031640|+2|r2|T1	-0.447922088456068	22.7165614363163	-6.22451715872165	1.45329986567128e-07	3.30112872292291e-06	7.20728374411979	Q07666	KH RNA binding domain containing, signal transduction associated 1	KHDRBS1	10657
73	sp|O95861|BPNT1_HUMAN|ENSG00000162813|SE1|46494|chr1|220059791|220062954|-2|r1|T1	0.613293021364854	16.6199274981474	6.22129705850036	1.46940485837422e-07	3.30112872292291e-06	7.19649542465639	O95861	3'(2'), 5'-bisphosphate nucleotidase 1	BPNT1	10380
74	sp|Q9H0Q3|FXYD6_HUMAN|ENSG00000137726|SE1|48426|chr11|117839830|117840368|-2|r0|T2	0.988461475036281	16.8334601595662	6.20310341078695	1.56380425985853e-07	3.46572835968647e-06	7.13554716924601	Q9H0Q3	FXYD domain containing ion transport regulator 6	FXYD6	53826
75	sp|P04179|SODM_HUMAN|ENSG00000112096|SE1|41965|chr6|159682638|159685033|-2|r1|T1	1.34248080555514	17.1074559244724	6.19788585581971	1.59197661987147e-07	3.48112220878562e-06	7.1180704325893	P04179	superoxide dismutase 2	SOD2	6648
76	sp|Q9NW13|RBM28_HUMAN|ENSG00000106344|SE1|44092|chr7|128315020|128317733|-0|r0|T1	-0.499772843712684	20.252977546294	-6.17951868981012	1.69524335478653e-07	3.65815671296041e-06	7.05655488501671	Q9NW13	RNA binding motif protein 28	RBM28	55131
77	sp|P46782|RS5_HUMAN|ENSG00000083845|SE1|21872|chr19|58388245|58393185|+0|r2|T1	-0.415132568585012	22.1119889343449	-6.13320416203897	1.98630629859219e-07	4.2305744541444e-06	6.90149054359201	P46782	ribosomal protein S5	RPS5	6193
78	sp|P46777|RL5_HUMAN|ENSG00000122406|SE1|32250|chr1|92833660|92833949|+2|r868|T4	-0.403416365620799	23.4656067109879	-6.12678178142916	2.03042478712033e-07	4.26909827035557e-06	6.8799943190028	P46777	ribosomal protein L5	RPL5	6125
79	sp|P08590|MYL3_HUMAN|ENSG00000160808|SE1|20627|chr3|46858272|46858461|-2|r0|T1	1.25247497659176	21.386342446757	6.08517088295939	2.34094001505811e-07	4.85967294265229e-06	6.74075990744512	P08590	myosin light chain 3	MYL3	4634
80	sp|Q9BY77|PDIP3_HUMAN|ENSG00000100227|SE1|6673|chr22|42599793|42602056|-0|r0|T1	-0.411058757901188	19.6096326452622	-6.06401217829484	2.51656788345322e-07	5.11603090709279e-06	6.66998916828173	Q9BY77	DNA polymerase delta interacting protein 3	POLDIP3	84271
81	sp|P09661|RU2A_HUMAN|ENSG00000131876|SE1|39001|chr15|101285801|101286293|-2|r2|T4	-0.381021321143663	21.015958142672	-6.0628229651864	2.52682014313729e-07	5.11603090709279e-06	6.66601213698284	P09661	small nuclear ribonucleoprotein polypeptide A'	SNRPA1	6627
82	sp|P62847|RS24_HUMAN|ENSG00000138326|SE2|24766|chr10|78037304|78040225|+2|r0|T4	-0.640113700409092	22.2611047277594	-6.02816284800456	2.84464043813792e-07	5.6525354397496e-06	6.55012904143969	P62847	ribosomal protein S24	RPS24	6229
83	sp|Q13185|CBX3_HUMAN|ENSG00000122565|A3SS1|7201|chr7|26206510|26208555|+0|r1|T2	-0.349894453843078	22.2324179940027	-6.02651207257491	2.86073439938547e-07	5.6525354397496e-06	6.54461126132638	Q13185	chromobox 3	CBX3	11335
84	sp|A6NHR9|SMHD1_HUMAN|ENSG00000101596|SE1|3770|chr18|2747647|2750122|+2|r1|T4	-0.354953141704563	20.4163456837797	-6.01989713691817	2.92614159228599e-07	5.71294310874883e-06	6.52250194261012	A6NHR9	structural maintenance of chromosomes flexible hinge domain containing 1	SMCHD1	23347
85	sp|Q92618|ZN516_HUMAN|ENSG00000101493|SE1|14873|chr18|76362557|76370595|-2|r2|T4	-1.18660328111607	15.1678797311607	-6.1552818140135	3.88671277882197e-07	7.32667696237705e-06	6.37625714504408	Q92618	zinc finger protein 516	ZNF516	9658
86	sp|Q8WW12|PCNP_HUMAN|ENSG00000081154|SE1|39453|chr3|101585511|101590270|+2|r0|T4	-0.488830363669226	20.9196836112732	-5.96616193465598	3.51579322020912e-07	6.78341280134466e-06	6.34298491361412	Q8WW12	PEST proteolytic signal containing nuclear protein	PCNP	57092
87	sp|Q13435|SF3B2_HUMAN|ENSG00000087365|A3SS1|5793|chr11|66055315|66055585|+0|r2|T1	-0.266793415560457	23.2291909821366	-5.94195241030342	3.81880799420409e-07	7.28237803545896e-06	6.26215800006124	Q13435	splicing factor 3b subunit 2	SF3B2	10992
88	sp|P17931|LEG3_HUMAN|ENSG00000131981|SE1|7459|chr14|-1|55137391|+0|r3|T1	0.77074593017835	17.5210437534449	5.93056793136283	3.97016206676854e-07	7.39893839715956e-06	6.22416101385672	P17931	galectin 3	LGALS3	3958
89	sp|Q15554|TERF2_HUMAN|ENSG00000132604|SE1|11436|chr16|69357056|69357561|-2|r0|T4	-0.564234622121637	15.363755726949	-5.92313713928997	4.0721616365222e-07	7.46862251602631e-06	6.19936404818918	Q15554	telomeric repeat binding factor 2	TERF2	7014
90	sp|Q6NVY1|HIBCH_HUMAN|ENSG00000198130|SE1|27378|chr2|190290485|190294630|-2|r0|T4	0.410127668277802	20.6270371896555	5.92123888043154	4.09863430757541e-07	7.46862251602631e-06	6.19302998426552	Q6NVY1	3-hydroxyisobutyryl-CoA hydrolase	HIBCH	26275
91	sp|O43674|NDUB5_HUMAN|ENSG00000136521|SE1|16857|chr3|179604939|179615059|+0|r0|T2	0.41468944137204	19.4071993029587	5.91397526607228	4.20152380506077e-07	7.57197696736226e-06	6.16879494872739	O43674	NADH:ubiquinone oxidoreductase subunit B5	NDUFB5	4711
92	sp|Q99496|RING2_HUMAN|ENSG00000121481|SE1|32051|chr1|185091739|185093276|+0|r1|T1	-0.434606805551809	18.3022802289902	-5.90554088446113	4.324229925506e-07	7.70840986720634e-06	6.14065770255663	Q99496	ring finger protein 2	RNF2	6045
93	sp|Q6Y7W6|GGYF2_HUMAN|ENSG00000204120|A3SS1|5374|chr2|232787329|232790915|+2|r1|T1	-0.494907042297161	20.6046482052558	-5.89504972021706	4.48185169060422e-07	7.90348040063539e-06	6.10566516190962	Q6Y7W6	GRB10 interacting GYF protein 2	GIGYF2	26058
94	sp|P33993|MCM7_HUMAN|ENSG00000166508|RI1|3281|chr7|100099203|100099403|-2|r16|T4	-0.441990735344	21.8599883712689	-5.8784700369939	4.74269670006837e-07	8.2744921150129e-06	6.05037902275274	P33993	minichromosome maintenance complex component 7	MCM7	4176
95	sp|Q13813|SPTN1_HUMAN|ENSG00000197694|SE1|39444|chr9|128627942|128629187|+1|r90|T1	1.87251461923044	16.3669772782359	6.33268488648303	6.46082894772153e-07	1.0645153719067e-05	6.02693071983691	Q13813	spectrin alpha, non-erythrocytic 1	SPTAN1	6709
96	sp|Q9Y3F4|STRAP_HUMAN|ENSG00000023734|SE1|10241|chr12|15900053|15901012|+2|r0|T1	-0.42669831579418	22.1064468303486	-5.82692124845328	5.65423262818802e-07	9.76099106339826e-06	5.87860219664278	Q9Y3F4	serine/threonine kinase receptor associated protein	STRAP	11171
97	sp|Q12906|ILF3_HUMAN|ENSG00000129351|A3SS1|361|chr19|10682704|10683262|+0|r38|T1	-0.447823539547564	18.6576448152976	-5.82212692046995	5.74740120942168e-07	9.81847706609537e-06	5.86263528518919	Q12906	interleukin enhancer binding factor 3	ILF3	3609
98	sp|Q8N3R3|TCAIM_HUMAN|ENSG00000179152|RI1|2440|chr3|44400587|44401334|+2|r12|T4	-0.505593887446324	19.2878210746871	-5.81625891147306	5.86351699892956e-07	9.91357513221081e-06	5.84309483857459	Q8N3R3	T cell activation inhibitor, mitochondrial	TCAIM	285343
99	sp|Q01105|SET_HUMAN|ENSG00000119335|SE1|48746|chr9|128692981|128693808|+0|r0|T1	-0.797669767944765	22.8854767670367	-5.78891947663632	6.43604838286407e-07	1.0645153719067e-05	5.75208755854748	Q01105	SET nuclear proto-oncogene	SET	6418
100	sp|Q6PI78|TMM65_HUMAN|ENSG00000164983|SE1|47379|chr8|124327421|124330792|-0|r0|T1	0.539366430315525	17.9385785972517	5.78642637149412	6.49094738967498e-07	1.0645153719067e-05	5.74379127792993	Q6PI78	transmembrane protein 65	TMEM65	157378
101	sp|P62913|RL11_HUMAN|ENSG00000142676|SE1|21753|chr1|23693913|23694791|+2|r0|T1	-0.436722264332165	21.4689543051856	-5.78079650280995	6.61663931221429e-07	1.07438499723084e-05	5.72505854017462	P62913	ribosomal protein L11	RPL11	6135
102	sp|O14561|ACPM_HUMAN|ENSG00000004779|SE1|5070|chr16|23585423|23587319|-0|r0|T1	0.68285826601096	20.6569824760146	5.76779624433052	6.91621196351805e-07	1.11201839413427e-05	5.68181088100443	O14561	NADH:ubiquinone oxidoreductase subunit AB1	NDUFAB1	4706
103	sp|Q9H0E9|BRD8_HUMAN|ENSG00000112983|SE1|37323|chr5|138166108|138166727|-0|r0|T1	-0.604497009017598	15.9958223511656	-5.76200588370319	7.05395047778178e-07	1.12114484296085e-05	5.66255240461347	Q9H0E9	bromodomain containing 8	BRD8	10902
104	sp|P33121|ACSL1_HUMAN|ENSG00000151726|MXE2|2924|chr4|184768450|184770332|-2|r2|T1	0.661022890007754	19.5226153748692	5.75886192705554	7.12987722904493e-07	1.12114484296085e-05	5.65209683890794	P33121	acyl-CoA synthetase long chain family member 1	ACSL1	2180
105	sp|P14314|GLU2B_HUMAN|ENSG00000130175|A3SS1|352|chr19|11447618|11447789|+0|r9|T1	0.413801554873412	18.1973937490511	5.7568839551085	7.17806149456643e-07	1.12114484296085e-05	5.64551927630226	P14314	protein kinase C substrate 80K-H	PRKCSH	5589
106	sp|O60890|OPHN1_HUMAN|ENSG00000079482|SE1|40833|chrX|68053810|68064177|-0|r0|T1	0.976866292786479	17.5733042250738	5.89906975447456	8.63435423186918e-07	1.26431615538084e-05	5.58929651066073	O60890	oligophrenin 1	OPHN1	4983
107	sp|P34896|GLYC_HUMAN|ENSG00000176974|SE1|34553|chr17|18333288|18335675|-2|r6|T1	-0.549769545427708	18.6606470283372	-5.72291162773359	8.05807174195943e-07	1.24200081913548e-05	5.53259604643137	P34896	serine hydroxymethyltransferase 1	SHMT1	6470
108	sp|Q9NTJ3|SMC4_HUMAN|ENSG00000113810|SE1|21673|chr3|160416415|160417956|+0|r0|T1	-0.413951535482052	20.4633655421156	-5.72126694322035	8.10329802728638e-07	1.24200081913548e-05	5.52713152592213	Q9NTJ3	structural maintenance of chromosomes 4	SMC4	10051
109	sp|P83731|RL24_HUMAN|ENSG00000114391|SE1|17773|chr3|101681215|101682492|-2|r2|T4	-0.552733988739995	21.7045482479956	-5.71550345861728	8.26378657117778e-07	1.24461057923163e-05	5.50798391438743	P83731	ribosomal protein L24	RPL24	6152
110	sp|P45954|ACDSB_HUMAN|ENSG00000196177|SE1|35119|chr10|123047298|123051186|+0|r0|T1	0.578940399277496	20.8467853197101	5.71520770112039	8.27210689855167e-07	1.24461057923163e-05	5.50700141472959	P45954	acyl-CoA dehydrogenase short/branched chain	ACADSB	36
111	sp|Q5VZL5|ZMYM4_HUMAN|ENSG00000146463|A3SS1|6095|chr1|35393739|35396670|+0|r0|T1	-0.468502048235891	17.7590133488583	-5.70983089362482	8.42482943977464e-07	1.24751486146855e-05	5.48914105346677	Q5VZL5	zinc finger MYM-type containing 4	ZMYM4	9202
112	sp|Q92945|FUBP2_HUMAN|ENSG00000088247|A5SS1|200|chr19|6415457|6415734|-2|r2|T1	-0.296372547248922	22.8202750510043	-5.70917863953466	8.44354570872004e-07	1.24751486146855e-05	5.48697459868663	Q92945	KH-type splicing regulatory protein	KHSRP	8570
113	sp|P35658|NU214_HUMAN|ENSG00000126883|A3SS1|7600|chr9|131140710|131144754|+2|r1|T1	-0.268544573487496	20.8260473029289	-5.6883157096335	9.06451709512477e-07	1.31555823327475e-05	5.41769759169584	P35658	nucleoporin 214	NUP214	8021
114	sp|P19388|RPAB1_HUMAN|ENSG00000099817|SE1|1876|chr19|1090145|1090988|-2|r0|T1	-0.439908952503455	18.9364548411869	-5.66699642605206	9.74598402897135e-07	1.4020538427643e-05	5.34694400463095	P19388	RNA polymerase II subunit E	POLR2E	5434
115	sp|P42285|MTREX_HUMAN|ENSG00000039123|SE1|19291|chr5|55353269|55358698|+0|r0|T1	-0.290982724586591	22.1989228549778	-5.64565037131027	1.04793105873672e-06	1.49444081419845e-05	5.27614196439788	P42285	Mtr4 exosome RNA helicase	MTREX	23517
116	sp|Q8IX18|DHX40_HUMAN|ENSG00000108406|SE1|3283|chr17|59565783|59566794|+0|r0|T1	-0.747451908967582	14.0786806329411	-5.62996383293079	1.10529276921821e-06	1.56265529441195e-05	5.2241382189462	Q8IX18	DEAH-box helicase 40	DHX40	79665
117	sp|Q13769|THOC5_HUMAN|ENSG00000100296|SE2|7453|chr22|29529239|29531110|-0|r2|T1	-0.401478852234593	18.6874265864844	-5.62350966449739	1.12979035301202e-06	1.58363775977753e-05	5.20274809256399	Q13769	THO complex 5	THOC5	8563
118	sp|Q99459|CDC5L_HUMAN|ENSG00000096401|SE1|40567|chr6|44426183|44426724|+0|r1|T1	-0.317368058534164	21.5068446101103	-5.59388450792452	1.24934029925554e-06	1.73637126337211e-05	5.10461631207921	Q99459	cell division cycle 5 like	CDC5L	988
119	sp|Q14980|NUMA1_HUMAN|ENSG00000137497|SE2|12795|chr11|72010854|72012442|-0|r14|T1	-0.67927169263104	18.5576783275945	-5.98485510504939	1.66943184023078e-06	2.2259091203077e-05	5.10205241232604	Q14980	nuclear mitotic apparatus protein 1	NUMA1	4926
120	sp|Q9Y450|HBS1L_HUMAN|ENSG00000112339|MXE1|3558|chr6|135002842|135039767|-2|r71|T1	-0.481242123522044	17.7227322197348	-5.55347514049986	1.43290745483758e-06	1.97476321507028e-05	4.97090078565818	Q9Y450	HBS1 like translational GTPase	HBS1L	10767
121	sp|P17612|KAPCA_HUMAN|ENSG00000072062|SE1|28774|chr19|14093237|14093792|-0|r0|T1	0.485171731556818	19.3348605978755	5.53643513631732	1.51812387096441e-06	2.07476929031802e-05	4.91456460573717	P17612	protein kinase cAMP-activated catalytic subunit alpha	PRKACA	5566
122	sp|Q13111|CAF1A_HUMAN|ENSG00000167670|SE1|24718|chr19|4409759|4418076|+2|r0|T1	-0.886903094540461	15.6403890007859	-5.66712927565991	1.7794651733047e-06	2.31612927319024e-05	4.87962800549027	Q13111	chromatin assembly factor 1 subunit A	CHAF1A	10036
123	sp|Q8IWX7|UN45B_HUMAN|ENSG00000141161|SE1|39048|chr17|35155464|35159545|+0|r1|T1	0.816599306727138	22.3119568852542	5.51613106362262	1.62625481095848e-06	2.20418007435694e-05	4.84747665205696	Q8IWX7	unc-45 myosin chaperone B	UNC45B	146862
124	sp|Q86U70|LDB1_HUMAN|ENSG00000198728|SE1|31996|chr10|102110043|102110701|-2|r0|T4	-0.653021987500509	17.0658616464736	-5.64876607330586	1.88430221223128e-06	2.43327214807819e-05	4.83578032306021	Q86U70	LIM domain binding 1	LDB1	8861
125	sp|P32119|PRDX2_HUMAN|ENSG00000167815|SE1|1581|chr19|12797166|12799989|-2|r0|T4	0.492365462304075	23.6024655003261	5.5110357735714	1.65456922672918e-06	2.22417502609496e-05	4.83064785872607	P32119	peroxiredoxin 2	PRDX2	7001
126	sp|P09651|ROA1_HUMAN|ENSG00000135486|SE2|9685|chr12|54282874|54283234|+2|r90|T1	-0.7542615193016	18.5722222006197	-5.49308448343764	1.75827883373994e-06	2.31612927319024e-05	4.77138043261249	P09651	heterogeneous nuclear ribonucleoprotein A1	HNRNPA1	3178
127	sp|Q6TFL4|KLH24_HUMAN|ENSG00000114796|SE1|26928|chr3|183663642|183665039|+2|r0|T4	0.786651739545785	16.3238738078588	5.49011215291892	1.77606269034886e-06	2.31612927319024e-05	4.76157046943496	Q6TFL4	kelch like family member 24	KLHL24	54800
128	sp|Q99714|HCD2_HUMAN|ENSG00000072506|SE1|40430|chrX|53431594|53431906|-2|r1|T4	0.362390909657357	22.0534823371806	5.46850741203443	1.91080315708888e-06	2.44821654502013e-05	4.69029500171397	Q99714	hydroxysteroid 17-beta dehydrogenase 10	HSD17B10	3028
129	sp|Q9Y5A9|YTHD2_HUMAN|ENSG00000198492|SE1|29672|chr1|28738338|28743986|+2|r0|T1	-0.421979147263009	19.5666397759093	-5.45020368901663	2.03285820480113e-06	2.58440888052237e-05	4.62995094635786	Q9Y5A9	YTH N6-methyladenosine RNA binding protein 2	YTHDF2	51441
130	sp|P11182|ODB2_HUMAN|ENSG00000137992|SE1|25272|chr1|100218747|100230914|-2|r0|T4	0.356509520392478	19.9826163168503	5.43553021431223	2.13626518514648e-06	2.69498069510787e-05	4.58160296609511	P11182	dihydrolipoamide branched chain transacylase E2	DBT	1629
131	sp|Q9UHX1|PUF60_HUMAN|ENSG00000179950|SE2|28850|chr8|143818534|143820716|-0|r53|T1	-0.664375008652289	14.153367849837	-5.43085028090678	2.17033032348299e-06	2.71705475611611e-05	4.5661882187801	Q9UHX1	poly(U) binding splicing factor 60	PUF60	22827
132	sp|Q7L2Z9|CENPQ_HUMAN|ENSG00000031691|SE1|38623|chr6|-1|49470278|+0|r0|T1	-0.988633219316124	16.9788729647778	-6.22139181425655	3.62159588317946e-06	4.21235265844987e-05	4.54035221911277	Q7L2Z9	centromere protein Q	CENPQ	55166
133	sp|O75947|ATP5H_HUMAN|ENSG00000167863|SE1|28497|chr17|75039271|75040163|-1|r2|T1	0.55872198916855	22.3527938606516	5.37152513400086	2.6518116542543e-06	3.29467508558868e-05	4.37101083673779	O75947	ATP synthase peripheral stalk subunit d	ATP5PD	10476
134	sp|P60866|RS20_HUMAN|ENSG00000008988|RI1|3477|chr8|56073768|56074159|-2|r1056|T4	-0.335399769947884	21.1136676035023	-5.35671832763577	2.78764428582652e-06	3.43739596147029e-05	4.32236467283521	P60866	ribosomal protein S20	RPS20	6224
135	sp|Q53FA7|QORX_HUMAN|ENSG00000115129|SE1|21943|chr2|24077761|24079640|-2|r0|T4	0.819268407184254	16.8387371577602	5.32775901210309	3.07354577382514e-06	3.73952247524871e-05	4.22730290534553	Q53FA7	tumor protein p53 inducible protein 3	TP53I3	9540
136	sp|P46778|RL21_HUMAN|ENSG00000122026|SE1|8518|chr13|27253843|27254281|+0|r3|T2	-0.433307120291865	21.7757898076146	-5.32535606787433	3.09853473294442e-06	3.73952247524871e-05	4.21941989607502	P46778	ribosomal protein L21	RPL21	6144
137	sp|Q7LBC6|KDM3B_HUMAN|ENSG00000120733|SE1|34982|chr5|138381590|138386621|+0|r1|T1	-0.347404392929175	20.0340576782833	-5.32511359659962	3.10106741849893e-06	3.73952247524871e-05	4.21862449590407	Q7LBC6	lysine demethylase 3B	KDM3B	51780
138	sp|Q8IVL6|P3H3_HUMAN|ENSG00000110811|SE2|10392|chr12|6830770|6831033|+2|r2|T4	-0.48045898410567	17.6073366708604	-5.30664955832496	3.30007635249516e-06	3.95045636357085e-05	4.15807806912988	Q8IVL6	prolyl 3-hydroxylase 3	P3H3	10536
139	sp|P14625|ENPL_HUMAN|ENSG00000166598|SE1|9090|chr12|103934287|103937806|+0|r0|T2	0.590996032120913	25.8230265482709	5.30046353548007	3.3695393382865e-06	3.99459965150325e-05	4.13780329951819	P14625	heat shock protein 90 beta family member 1	HSP90B1	7184
140	sp|Q9NQC3|RTN4_HUMAN|ENSG00000115310|SE1|35683|chr2|54987698|55027485|-2|r1|T1	0.884439296684306	21.0901300443449	5.29904537874827	3.38566677779849e-06	3.99459965150325e-05	4.13315599677842	Q9NQC3	reticulon 4	RTN4	57142
141	sp|O43264|ZW10_HUMAN|ENSG00000086827|SE1|12289|chr11|113748420|113757853|-2|r0|T1	-0.33245228270582	18.4432729287085	-5.29081855070093	3.48074249693435e-06	4.07744121069453e-05	4.1062020198889	O43264	zw10 kinetochore protein	ZW10	9183
142	sp|Q15124|PGM5_HUMAN|ENSG00000154330|SE1|18205|chr9|68392473|68465208|+2|r0|T4	1.21450461289991	17.1532756151138	5.27193254996602	3.70912153871293e-06	4.28377417147127e-05	4.04435974578004	Q15124	phosphoglucomutase 5	PGM5	5239
143	sp|O60636|TSN2_HUMAN|ENSG00000134198|SE1|36489|chr1|115050555|115053462|-0|r0|T1	0.884392629710387	17.5562861281575	5.56477999333203	5.31196525840397e-06	5.846726861599e-05	3.96665765784111	O60636	tetraspanin 2	TSPAN2	10100
144	sp|Q9P2I0|CPSF2_HUMAN|ENSG00000165934|SE1|7007|chr14|92157884|92159282|+1|r0|T1	-0.310363014981629	19.69920213848	-5.23292768918807	4.22878397175977e-06	4.84979420537484e-05	3.91679542128697	Q9P2I0	cleavage and polyadenylation specific factor 2	CPSF2	53981
145	sp|Q96K83|ZN521_HUMAN|ENSG00000198795|SE2|2682|chr18|25195244|25224115|-2|r3|T4	-0.605830826514868	17.9299157695395	-5.53104529761908	5.83172008021569e-06	6.37601395436916e-05	3.88418707965107	Q96K83	zinc finger protein 521	ZNF521	25925
146	sp|Q08J23|NSUN2_HUMAN|ENSG00000037474|SE1|37354|chr5|6625669|6631977|-0|r2|T1	-0.295740581246672	21.2890439752978	-5.21797455743002	4.44657572472185e-06	5.06225892504379e-05	3.86794912291761	Q08J23	NOP2/Sun RNA methyltransferase 2	NSUN2	54888
147	sp|Q9UKD2|MRT4_HUMAN|ENSG00000053372|SE1|32961|chr1|19257145|19257521|+2|r0|T4	-0.384054102539125	20.7798335332768	-5.21602493322021	4.47577770811798e-06	5.06225892504379e-05	3.86158281925198	Q9UKD2	MRT4 homolog, ribosome maturation factor	MRTO4	51154
148	sp|Q9GZL7|WDR12_HUMAN|ENSG00000138442|SE1|20182|chr2|202892702|202894626|-2|r0|T4	-0.339956278482799	20.32381899363	-5.20267492836551	4.68089949750933e-06	5.2579966958324e-05	3.81800466701777	Q9GZL7	WD repeat domain 12	WDR12	55759
149	sp|O43660|PLRG1_HUMAN|ENSG00000171566|A5SS1|3198|chr4|154546213|154547064|-2|r1|T1	-0.419672721922975	18.2463970866728	-5.19352205816182	4.82687892282321e-06	5.38508941049664e-05	3.78814233709142	O43660	pleiotropic regulator 1	PLRG1	5356
150	sp|Q8TEK3|DOT1L_HUMAN|ENSG00000104885|SE1|1840|chr19|2217090|2217918|+1|r0|T1	-0.792746261451679	17.1540571970064	-5.85110068935538	8.35385685119763e-06	8.56270327247757e-05	3.73184609449292	Q8TEK3	DOT1 like histone lysine methyltransferase	DOT1L	84444
151	sp|P00367|DHE3_HUMAN|ENSG00000148672|SE1|12822|chr10|87060241|87060825|-0|r0|T1	0.481630029421272	22.4767614167807	5.17177538355231	5.19202365566323e-06	5.75332351032952e-05	3.71724149448566	P00367	glutamate dehydrogenase 1	GLUD1	2746
152	sp|O94983|CMTA2_HUMAN|ENSG00000108509|SE1|8191|chr17|4981831|4982227|-2|r5|T4	1.22983618011883	16.4586164749865	5.23913332325193	6.74257007752227e-06	7.22235304153198e-05	3.58566109129275	O94983	calmodulin binding transcription activator 2	CAMTA2	23125
153	sp|P09497|CLCB_HUMAN|ENSG00000175416|SE2|38944|chr5|176392945|176396532|-2|r577|T1	0.653634612843501	18.2122438200488	5.12471659063124	6.07828785968675e-06	6.6015841654876e-05	3.56406348118453	P09497	clathrin light chain B	CLTB	1212
154	sp|Q9NRP0|OSTC_HUMAN|ENSG00000198856|SE1|46704|chr4|108655657|108657647|+2|r0|T1	-0.464339455677969	16.3290260122254	-5.1110561808961	6.36247924805598e-06	6.86478024132356e-05	3.519663529785	Q9NRP0	oligosaccharyltransferase complex non-catalytic subunit	OSTC	58505
155	sp|Q96AC1|FERM2_HUMAN|ENSG00000073712|SE1|26892|chr14|52881469|52881828|-1|r49|T1	1.73481336417924	16.9569563109361	5.7510461295317	1.04988621707755e-05	0.000104214240803118	3.51822724710213	Q96AC1	fermitin family member 2	FERMT2	10979
156	sp|Q8NE71|ABCF1_HUMAN|ENSG00000204574|A3SS2|6903|chr6|30577913|30578202|+0|r17|T1	-0.753378728074139	16.487927246374	-5.21401941574554	7.28917617489954e-06	7.71241866247435e-05	3.50560624465974	Q8NE71	ATP binding cassette subfamily F member 1	ABCF1	23
157	sp|P68032|ACTC_HUMAN|ENSG00000159251|SE1|6582|chr15|34793569|34794808|-0|r0|T1	0.968415984118629	21.7302497136546	5.09195636132286	6.78196566095076e-06	7.22235304153198e-05	3.45763438744082	P68032	actin alpha cardiac muscle 1	ACTC1	70
158	sp|Q8NE71|ABCF1_HUMAN|ENSG00000204574|A3SS1|6903|chr6|30577913|30578202|+0|r17|T1	-0.676179951167928	16.4172052654527	-5.06310067823642	7.46806060294297e-06	7.85103806976056e-05	3.36403515362023	Q8NE71	ATP binding cassette subfamily F member 1	ABCF1	23
159	sp|Q96AB3|ISOC2_HUMAN|ENSG00000063241|SE1|6240|chr19|55455330|55455845|-0|r30|T1	0.558026097524152	17.6192024739093	5.05367391757625	7.70672079436071e-06	8.05033254952329e-05	3.33348760632686	Q96AB3	isochorismatase domain containing 2	ISOC2	79763
160	sp|Q8NDY3|ARHL1_HUMAN|ENSG00000153531|SE1|11873|chr13|113425179|113429092|-2|r1|T1	1.21719001020016	17.4435081416603	5.03868528391445	8.1017883633686e-06	8.40945121261045e-05	3.28494767937461	Q8NDY3	ADP-ribosylhydrolase like 1	ADPRHL1	113622
161	sp|Q13813|SPTN1_HUMAN|ENSG00000197694|SE1|39441|chr9|128609284|128609665|+1|r81|T1	0.518860629493748	19.1424846651407	5.03091881035654	8.31429324217814e-06	8.56270327247757e-05	3.25981143241062	Q13813	spectrin alpha, non-erythrocytic 1	SPTAN1	6709
162	sp|Q5UIP0|RIF1_HUMAN|ENSG00000080345|SE1|31566|chr2|151420379|151423042|+1|r0|T1	-0.42689348067848	19.6941989454171	-5.02760131803353	8.40673444466665e-06	8.56338167034367e-05	3.24907750626301	Q5UIP0	replication timing regulatory factor 1	RIF1	55183
163	sp|Q02543|RL18A_HUMAN|ENSG00000105640|SE1|1464|chr19|17859974|17861472|+0|r2|T1	-0.397593376440028	22.7657776008758	-5.02505741282387	8.47830642390256e-06	8.58297687358037e-05	3.24084785003148	Q02543	ribosomal protein L18a	RPL18A	6142
164	sp|O75880|SCO1_HUMAN|ENSG00000133028|SE1|6404|chr17|10691964|10692961|-0|r0|T1	0.45434115199269	18.0857598982413	5.01860034815585	8.66268602550827e-06	8.7158313385482e-05	3.2199639674882	O75880	SCO cytochrome c oxidase assembly protein 1	SCO1	6341
165	sp|Q01082|SPTB2_HUMAN|ENSG00000115306|SE1|32850|chr2|54623596|54624962|+1|r0|T1	0.367250167627461	24.909999678661	4.97649066417456	9.96600871788126e-06	9.96600871788126e-05	3.08394961179001	Q01082	spectrin beta, non-erythrocytic 1	SPTBN1	6711
166	sp|Q7KZF4|SND1_HUMAN|ENSG00000197157|SE1|44084|chr7|127991056|128074690|+2|r0|T1	-0.290885098393815	23.4807119203463	-4.95829539901175	1.0587338091494e-05	0.000104214240803118	3.02527707789972	Q7KZF4	staphylococcal nuclease and tudor domain containing 1	SND1	27044
167	sp|Q9UNQ2|DIM1_HUMAN|ENSG00000086189|SE1|36985|chr5|62398881|62402122|-2|r0|T1	-0.40032694297139	18.9155086970953	-4.9575934105886	1.0612059886659e-05	0.000104214240803118	3.0230146501786	Q9UNQ2	DIMT1 rRNA methyltransferase and ribosome maturation factor	DIMT1	27292
168	sp|O75934|SPF27_HUMAN|ENSG00000116752|SE1|23403|chr1|114575751|114576758|-2|r1|T4	-0.386272557629226	19.8345270700141	-4.95258759230277	1.0790006919414e-05	0.000104719148118439	3.00688409255476	O75934	BCAS2 pre-mRNA processing factor	BCAS2	10286
169	sp|Q9UKL0|RCOR1_HUMAN|ENSG00000089902|SE1|33462|chr14|102721377|102722416|+0|r0|T2	-0.326076000479425	17.8271526039646	-4.95255484914783	1.0791180507327e-05	0.000104719148118439	3.00677859739942	Q9UKL0	REST corepressor 1	RCOR1	23186
170	sp|Q6P1K2|PMF1_HUMAN|ENSG00000160783|SE1|39172|chr1|156232425|156233728|+1|r0|T2	-0.618269543654655	14.3806307165951	-4.92975827580633	1.16395726619889e-05	0.00011178998439412	2.93337843856974	Q6P1K2	polyamine modulated factor 1	PMF1	11243
171	sp|Q9Y5K6|CD2AP_HUMAN|ENSG00000198087|SE1|26817|chr6|47577103|47579489|+2|r0|T1	-0.313453078672822	20.2073092999475	-4.9293293279644	1.16561508118259e-05	0.00011178998439412	2.93199824373942	Q9Y5K6	CD2 associated protein	CD2AP	23607
172	sp|P17948|VGFR1_HUMAN|ENSG00000102755|SE1|8501|chr13|28327550|28329728|-2|r0|T1	0.646588263189432	18.3176905107266	5.48792948039034	1.92474426226736e-05	0.000176345284364161	2.91822611552887	P17948	fms related tyrosine kinase 1	FLT1	2321
173	sp|Q9H1A4|APC1_HUMAN|ENSG00000153107|SE1|30988|chr2|111843599|111847198|-2|r0|T4	-0.377371640648015	17.5467388084143	-4.9233991548608	1.18877420794018e-05	0.000113348238431505	2.91292068496867	Q9H1A4	anaphase promoting complex subunit 1	ANAPC1	64682
174	sp|O43913|ORC5_HUMAN|ENSG00000164815|SE1|44454|chr7|104184033|104184171|-2|r0|T4	-0.873836924434677	14.9125125619345	-4.90688209415305	1.25569620488433e-05	0.000119025185709789	2.8598197411099	O43913	origin recognition complex subunit 5	ORC5	5001
175	sp|Q15061|WDR43_HUMAN|ENSG00000163811|SE1|29940|chr2|28894923|28902124|+0|r0|T1	-0.347650556263154	20.6737313107076	-4.9051732824804	1.26282818984776e-05	0.000119025185709789	2.85432901400084	Q15061	WD repeat domain 43	WDR43	23160
176	sp|Q96C57|CSTOS_HUMAN|ENSG00000157895|A5SS2|1646|chr12|121010926|121011146|-2|r1|T3	-1.58047238061495	-Inf	-5.56444227748149	2.30735755675046e-05	0.000207915735883009	2.82050956396572	Q96C57	chromosome 12 open reading frame 43	C12orf43	64897
177	sp|O15040|TCPR2_HUMAN|ENSG00000196663|SE1|6830|chr14|-1|102376940|+0|r0|T1	-0.547257366746456	16.027158532914	-4.96521287854562	1.57445621218688e-05	0.000146710692499232	2.75721051531174	O15040	tectonin beta-propeller repeat containing 2	TECPR2	9895
178	sp|Q6P1J9|CDC73_HUMAN|ENSG00000134371|SE1|32233|chr1|193233154|193236356|+2|r0|T4	-0.338893638380835	19.9653329826098	-4.8627791458214	1.45312071299363e-05	0.000136178169674832	2.71828922060345	Q6P1J9	cell division cycle 73	CDC73	79577
179	sp|O60673|REV3L_HUMAN|ENSG00000009413|SE1|41218|chr6|111363978|111365344|-2|r0|T4	-1.09765315817717	18.3394957178663	-5.3531279999161	2.63268421535032e-05	0.000230887813538744	2.63248974132871	O60673	REV3 like, DNA directed polymerase zeta catalytic subunit	REV3L	5980
180	sp|Q9BTX1|NDC1_HUMAN|ENSG00000058804|SE1|39185|chr1|53807791|53809746|-2|r0|T4	-0.382171786920868	18.4276516710397	-4.79166966537903	1.83762685339514e-05	0.000170265990936047	2.49090643857006	Q9BTX1	NDC1 transmembrane nucleoporin	NDC1	55706
181	sp|Q5T6F2|UBAP2_HUMAN|ENSG00000137073|SE1|40482|chr9|33953474|33956146|-2|r0|T4	-0.369657744686315	17.9466907112924	-4.77967741640982	1.91167682473735e-05	0.000176132022054453	2.45266182492811	Q5T6F2	ubiquitin associated protein 2	UBAP2	55833
182	sp|Q9P2E3|ZNFX1_HUMAN|ENSG00000124201|SE1|1999|chr20|49260577|49263483|-2|r0|T1	-0.521816545686022	19.3443740949344	-4.98933280068701	2.62209911573598e-05	0.000230887813538744	2.42413345156506	Q9P2E3	zinc finger NFX1-type containing 1	ZNFX1	57169
183	sp|Q9NY27|PP4R2_HUMAN|ENSG00000163605|SE1|27304|chr3|73061060|73063747|+0|r0|T1	-0.27212220385378	18.9647552985179	-4.73112089310831	2.24269470962482e-05	0.000204334406876928	2.29812170121211	Q9NY27	protein phosphatase 4 regulatory subunit 2	PPP4R2	151987
184	sp|Q9NQL2|RRAGD_HUMAN|ENSG00000025039|SE1|40982|chr6|89368207|89372585|-2|r0|T4	0.553785695755401	16.111368948302	4.72751264171153	2.26942908163214e-05	0.000205627828390979	2.2866580688077	Q9NQL2	Ras related GTP binding D	RRAGD	58528
185	sp|Q9BV38|WDR18_HUMAN|ENSG00000065268|SE1|1886|chr19|992121|994088|+2|r0|T1	-0.289169796863685	20.4513109054032	-4.70381236295734	2.45298266213501e-05	0.000219830140213193	2.21143194953588	Q9BV38	WD repeat domain 18	WDR18	57418
186	sp|O94906|PRP6_HUMAN|ENSG00000101161|SE1|1900|chr20|64010318|64011503|+2|r0|T1	-0.275721499196923	21.2309997776217	-4.69794926024446	2.5005965828846e-05	0.00022287926064841	2.19284130126151	O94906	pre-mRNA processing factor 6	PRPF6	24148
187	sp|P18583|SON_HUMAN|ENSG00000159140|SE1|43674|chr21|33546379|33555391|+1|r2|T1	-0.321159578863853	21.6251407442951	-4.69211888388502	2.54884490110573e-05	0.000225951656098021	2.17436203600215	P18583	SON DNA binding protein	SON	6651
188	sp|Q9NUM4|T106B_HUMAN|ENSG00000106460|SE1|16970|chr7|12224385|12229819|+1|r1|T1	0.503095291776482	17.8909013894342	4.88436903293727	3.50958869238607e-05	0.000292168804848384	2.13058518514014	Q9NUM4	transmembrane protein 106B	TMEM106B	54664
189	sp|Q15075|EEA1_HUMAN|ENSG00000102189|SE1|9242|chr12|92779300|92780411|-0|r0|T1	0.290067449750737	20.5437412053564	4.65870968374758	2.84347072674074e-05	0.000248047446375256	2.06862024063282	Q15075	early endosome antigen 1	EEA1	8411
190	sp|Q9H7N4|SFR19_HUMAN|ENSG00000126461|SE1|951|chr19|-1|49645134|+0|r0|T1	-0.478163019847489	16.8729328498023	-4.65540040361282	2.87441353681924e-05	0.000249420010602304	2.05816006284387	Q9H7N4	SR-related CTD associated factor 1	SCAF1	58506
191	sp|Q9GZU8|PIP30_HUMAN|ENSG00000172775|SE1|32938|chr16|57172874|57173854|-0|r0|T2	-0.440094685648241	19.0079061546737	-4.63485009933307	3.07410088555147e-05	0.000265343444858127	1.99326007948901	Q9GZU8	family with sequence similarity 192 member A	FAM192A	80011
192	sp|P04406|G3P_HUMAN|ENSG00000111640|RI2|2297|chr12|6536790|6537010|+0|r10251|T1	0.528063827955325	21.8129729656386	4.63285006017066	3.09424738361113e-05	0.000265684068540432	1.98694899592076	P04406	glyceraldehyde-3-phosphate dehydrogenase	GAPDH	2597
193	sp|O75439|MPPB_HUMAN|ENSG00000105819|A3SS1|6339|chr7|103300307|103304040|+0|r0|T1	0.314582495171916	20.6748420062826	4.63013887705997	3.12176430771048e-05	0.000266650701283603	1.97839540657771	O75439	peptidase, mitochondrial processing beta subunit	PMPCB	9512
194	sp|P17812|PYRG1_HUMAN|ENSG00000171793|SE1|30470|chr1|41006094|41007545|+2|r3|T2	-0.312289216294452	21.1652917320036	-4.62815351429856	3.14206677623739e-05	0.000266994275286493	1.97213282154316	P17812	CTP synthase 1	CTPS1	1503
195	sp|Q8N4T8|CBR4_HUMAN|ENSG00000145439|SE1|47783|chr4|169006891|169007756|-2|r0|T4	0.513348920422793	17.4013105365497	4.62565503571224	3.16780064017513e-05	0.000267793456179753	1.96425299038577	Q8N4T8	carbonyl reductase 4	CBR4	84869
196	sp|O75962|TRIO_HUMAN|ENSG00000038382|SE1|24976|chr5|14297263|14304592|+0|r0|T1	-0.641807782229279	19.6409311214392	-4.619404308755	3.23309147666655e-05	0.000271911283165802	1.94454556085583	O75962	trio Rho guanine nucleotide exchange factor	TRIO	7204
197	sp|Q9H5J8|TAF1D_HUMAN|ENSG00000166012|RI2|1751|chr11|93736751|93737239|-2|r3|T4	-0.548672857110949	16.099929197774	-4.6892165531935	3.67679821377113e-05	0.000303012516109781	1.93514549035582	Q9H5J8	TATA-box binding protein associated factor, RNA polymerase I subunit D	TAF1D	79101
198	sp|O00443|P3C2A_HUMAN|ENSG00000011405|SE1|34665|chr11|17122813|17129467|-1|r1|T1	-0.337983200185306	18.7077840035362	-4.59877580729341	3.45807200346603e-05	0.000289348881922668	1.87957327841044	O00443	phosphatidylinositol-4-phosphate 3-kinase catalytic subunit type 2 alpha	PIK3C2A	5286
199	sp|Q08431|MFGM_HUMAN|ENSG00000140545|SE1|5739|chr15|88899532|88899811|-2|r30|T1	0.548868077041234	17.8636472905482	4.58461292457826	3.62135657947128e-05	0.00029995074698651	1.83502429965723	Q08431	milk fat globule-EGF factor 8 protein	MFGE8	4240
200	sp|P41091|IF2G_HUMAN|ENSG00000130741|SE1|17906|chrX|24068108|24071727|+2|r0|T4	-0.350499275093629	21.9183200334571	-4.56712574820029	3.83342654662587e-05	0.000314340976823322	1.78008586506889	P41091	eukaryotic translation initiation factor 2 subunit gamma	EIF2S3	1968
201	sp|Q9BZE4|NOG1_HUMAN|ENSG00000107937|SE1|11904|chr10|1001013|1005907|+0|r0|T1	-0.411285162023553	20.9479786004289	-4.55034038410481	4.04841753625879e-05	0.000330318644749474	1.72742271448553	Q9BZE4	GTP binding protein 4	GTPBP4	23560
202	sp|Q9BX40|LS14B_HUMAN|ENSG00000149657|SE1|1942|chr20|62126439|62127701|+0|r12|T1	-0.402888570671347	16.9788410213253	-4.53754750711662	4.22016634106631e-05	0.000342627366304394	1.68733260349121	Q9BX40	LSM family member 14B	LSM14B	149986
203	sp|Q9H944|MED20_HUMAN|ENSG00000124641|SE1|40437|chr6|41907287|41909522|-2|r0|T4	-0.408245865207817	16.1329786758539	-4.53479561379008	4.25803418589896e-05	0.000343998820929768	1.6787140980363	Q9H944	mediator complex subunit 20	MED20	9477
204	sp|Q9Y2P5|S27A5_HUMAN|ENSG00000083807|SE1|734|chr19|58498691|58498915|-2|r0|T4	-0.510668250755693	14.6775217350965	-4.53315980138671	4.28070161514223e-05	0.00034413483572712	1.67359188422646	Q9Y2P5	solute carrier family 27 member 5	SLC27A5	10998
205	sp|Q9NR34|MA1C1_HUMAN|ENSG00000117643|SE1|25015|chr1|25778324|25781112|+2|r0|T4	0.826313651257516	15.5732211000572	4.70297910882116	5.80532747276717e-05	0.000447911260967661	1.65337570190758	Q9NR34	mannosidase alpha class 1C member 1	MAN1C1	57134
206	sp|Q9NPI1|BRD7_HUMAN|ENSG00000166164|SE1|43180|chr16|50325883|50326391|-0|r1|T1	-0.454214935572701	16.5625942370546	-4.52341632599821	4.41818695472938e-05	0.000353454956378351	1.64309609417377	Q9NPI1	bromodomain containing 7	BRD7	29117
207	sp|P56181|NDUV3_HUMAN|ENSG00000160194|SE2|39000|chr21|42897047|42904276|+0|r74|T1	0.777333575715389	15.993435980198	4.51628836110792	4.52149709649143e-05	0.000359963846516794	1.62080166886302	P56181	NADH:ubiquinone oxidoreductase subunit V3	NDUFV3	4731
208	sp|P04040|CATA_HUMAN|ENSG00000121691|SE1|28264|chr11|34456817|34461389|+0|r0|T2	0.267686767729096	19.4903792075617	4.49865928574625	4.78727741977002e-05	0.000379281882532504	1.56571794875415	P04040	catalase	CAT	847
209	sp|Q9BWU0|NADAP_HUMAN|ENSG00000163798|SE1|45741|chr2|27677924|27682359|+2|r0|T4	-0.277089748848745	19.4330018387141	-4.48638392557108	4.98131878280605e-05	0.000392757827105862	1.5274094492877	Q9BWU0	solute carrier family 4 member 1 adaptor protein	SLC4A1AP	22950
210	sp|Q9UGR2|Z3H7B_HUMAN|ENSG00000100403|SE1|9980|chr22|41330103|41332227|+0|r0|T1	-0.30821726471806	17.7554940242624	-4.53644908937988	5.85789760943342e-05	0.000447911260967661	1.49988243690897	Q9UGR2	zinc finger CCCH-type containing 7B	ZC3H7B	23264
211	sp|P26196|DDX6_HUMAN|ENSG00000110367|SE1|12160|chr11|118757287|118758902|-0|r3|T1	-0.234990980354656	21.5367512002092	-4.46158741105527	5.39706446828361e-05	0.000423501709472972	1.45014459021523	P26196	DEAD-box helicase 6	DDX6	1656
212	sp|Q96ER3|SAAL1_HUMAN|ENSG00000166788|SE1|47913|chr11|18081503|18083731|-2|r0|T4	-0.426831018331466	18.4785840700997	-4.44295221070522	5.73167630515417e-05	0.00044761662573585	1.39218436633694	Q96ER3	serum amyloid A like 1	SAAL1	113174
213	sp|P36543|VATE1_HUMAN|ENSG00000131100|SE1|11144|chr22|17600095|17601181|-1|r0|T1	0.406358726351922	20.0020650934919	4.44011711097606	5.78433079807473e-05	0.000447911260967661	1.38337455532514	P36543	ATPase H+ transporting V1 subunit E1	ATP6V1E1	529
214	sp|P13984|T2FB_HUMAN|ENSG00000188342|SE1|8349|chr13|45149788|45151831|+2|r0|T4	-0.272937417413598	20.0018996551308	-4.43804140663445	5.82318130534959e-05	0.000447911260967661	1.376925854126	P13984	general transcription factor IIF subunit 2	GTF2F2	2963
215	sp|Q8N4J0|CARME_HUMAN|ENSG00000156017|SE1|18503|chr9|74998776|74999870|-2|r0|T4	-0.401291929658882	15.2537804595502	-4.43545185610064	5.87200738463702e-05	0.000447911260967661	1.36888237247483	Q8N4J0	carnosine N-methyltransferase 1	CARNMT1	138199
216	sp|Q9BT23|LIMD2_HUMAN|ENSG00000136490|RI2|718|chr17|63698938|63699069|-2|r1|T4	-0.994084049687842	18.1173076431846	-4.60062273153596	7.70814236038871e-05	0.000566876837266255	1.36828769927988	Q9BT23	LIM domain containing 2	LIMD2	80774
217	sp|O43707|ACTN4_HUMAN|ENSG00000130402|MXE2|118|chr19|38727103|38728026|+0|r15|T1	0.50192677848691	15.1885444319529	4.42544007364843	6.06457543146292e-05	0.000459898914271402	1.33780136760093	O43707	actinin alpha 4	ACTN4	81
218	sp|A1X283|SPD2B_HUMAN|ENSG00000174705|SE1|38844|chr5|172373815|172382127|-2|r0|T2	-0.332352280671401	19.9182218999305	-4.42438383931762	6.08524782907892e-05	0.000459898914271402	1.33452391899758	A1X283	SH3 and PX domains 2B	SH3PXD2B	285590
219	sp|Q92785|REQU_HUMAN|ENSG00000133884|SE2|13024|chr11|65344069|65344621|+0|r7|T1	-0.916127930173491	18.8726445672478	-4.77477045011477	0.000102678191578071	0.000729659957811116	1.30467970429764	Q92785	double PHD fingers 2	DPF2	5977
220	sp|Q58A45|PAN3_HUMAN|ENSG00000152520|SE1|8502|chr13|28177935|28197346|+2|r1|T1	-0.815008835550195	16.6180230165645	-4.76934419590612	0.000104008998681285	0.000735236025160809	1.30335121986283	Q58A45	poly(A) specific ribonuclease subunit PAN3	PAN3	255967
221	sp|Q04726|TLE3_HUMAN|ENSG00000140332|A5SS2|776|chr15|70057658|70058291|-0|r9|T3	-0.686385255638339	17.5670404716446	-4.56219073165012	8.57283606273785e-05	0.000624864495239559	1.2764455916423	Q04726	TLE family member 3, transcriptional corepressor	TLE3	7090
222	sp|O60725|ICMT_HUMAN|ENSG00000116237|SE1|33422|chr1|6232119|6233643|-2|r1|T4	-0.518488661060422	15.769895559776	-4.40225080544141	6.53462971205452e-05	0.00049159599668667	1.26591552895393	O60725	isoprenylcysteine carboxyl methyltransferase	ICMT	23463
223	sp|Q9UER7|DAXX_HUMAN|ENSG00000204209|SE1|40113|chr6|33321567|33321925|-0|r0|T1	-0.417736754013507	17.2151355131457	-4.39948141538867	6.5930934950596e-05	0.000493729375885742	1.25734030479743	Q9UER7	death domain associated protein	DAXX	1616
224	sp|Q6UXV4|MIC27_HUMAN|ENSG00000155008|SE1|14889|chrX|85003927|85046550|+0|r0|T1	0.521384398241219	15.4133618923457	4.39596116156493	6.66814706481858e-05	0.00049708005392284	1.24644311375789	Q6UXV4	apolipoprotein O like	APOOL	139322
225	sp|O43447|PPIH_HUMAN|ENSG00000171960|SE1|28746|chr1|42660904|42664955|+1|r0|T1	-0.341076398737631	19.6040567712033	-4.37811330898179	7.06171042478537e-05	0.000524036429712579	1.191246314704	O43447	peptidylprolyl isomerase H	PPIH	10465
226	sp|Q9NP66|HM20A_HUMAN|ENSG00000140382|SE1|23353|chr15|77471814|77477630|+2|r0|T4	-0.563617907822383	16.8031686658691	-4.41124594759419	8.55999423610205e-05	0.000624864495239559	1.13289050109625	Q9NP66	high mobility group 20A	HMG20A	10363
227	sp|Q8N108|MIER1_HUMAN|ENSG00000198160|SE1|18639|chr1|66940052|66940222|+2|r9|T4	-0.469569156116735	16.1234762034745	-4.35479440567037	7.61026656616088e-05	0.000562199872455128	1.11926292143097	Q8N108	MIER1 transcriptional regulator	MIER1	57708
228	sp|Q9ULU4|PKCB1_HUMAN|ENSG00000101040|A5SS2|234|chr20|47236516|47239138|-2|r10|T1	-1.05170174092519	16.8313028906232	-4.63447520320697	0.000143313234058664	0.00095483153885739	0.9800858786241	Q9ULU4	zinc finger MYND-type containing 8	ZMYND8	23613
229	sp|P35914|HMGCL_HUMAN|ENSG00000117305|SE1|18782|chr1|23808323|23814338|-2|r9|T4	0.497378289522709	15.44743238776	4.29372952409866	9.25149265800964e-05	0.000669471783030405	0.931492356535127	P35914	3-hydroxy-3-methylglutaryl-CoA lyase	HMGCL	3155
230	sp|P06756|ITAV_HUMAN|ENSG00000138448|SE1|21619|chr2|186669814|186675717|+0|r0|T1	0.361449423850512	21.5077470796016	4.29207775923585	9.30037383728551e-05	0.000669471783030405	0.926428254289034	P06756	integrin subunit alpha V	ITGAV	3685
231	sp|Q9P2B2|FPRP_HUMAN|ENSG00000134247|SE1|23358|chr1|116910252|116942083|+0|r0|T1	0.651922304112032	15.3955097428155	4.29184471483405	9.30729064213002e-05	0.000669471783030405	0.925713833909088	Q9P2B2	prostaglandin F2 receptor inhibitor	PTGFRN	5738
232	sp|O75569|PRKRA_HUMAN|ENSG00000180228|SE1|20586|chr2|178444500|178445535|-2|r27|T4	-0.300101834486636	19.6906815370933	-4.27901231088886	9.69600434509782e-05	0.000694386337378184	0.88639946130986	O75569	protein activator of interferon induced protein kinase EIF2AK2	PRKRA	8575
233	sp|P23381|SYWC_HUMAN|ENSG00000140105|SE1|6884|chr14|100335036|100337202|-0|r0|T1	0.956447894210243	19.4243937791693	4.58086805976177	0.000162824928885035	0.00105965429909309	0.848759112028199	P23381	tryptophanyl-tRNA synthetase	WARS	7453
234	sp|Q9P258|RCC2_HUMAN|ENSG00000179051|SE1|31400|chr1|17422836|17425684|-0|r0|T1	-0.380912076746053	23.1112202561127	-4.26072234311066	0.000102775274545346	0.000729659957811116	0.830448972004603	Q9P258	regulator of chromosome condensation 2	RCC2	55920
235	sp|P06748|NPM_HUMAN|ENSG00000181163|SE1|38808|chr5|171400210|171400925|+1|r8|T1	-0.702014036385886	17.7538944838779	-4.29672767302279	0.000120840286696288	0.000832680967150893	0.802347205534059	P06748	nucleophosmin 1	NPM1	4869
236	sp|Q6AI08|HEAT6_HUMAN|ENSG00000068097|SE1|3269|chr17|60073279|60073886|-0|r1|T1	-0.521700329587627	14.9171528470739	-4.24759813929656	0.000107156213626129	0.000754202020136638	0.790362443318315	Q6AI08	HEAT repeat containing 6	HEATR6	63897
237	sp|O00750|P3C2B_HUMAN|ENSG00000133056|SE1|16820|chr1|204428220|204430038|-0|r0|T2	-0.772027100053787	14.0415638409812	-4.24626361169911	0.000107611751653642	0.000754202020136638	0.786289162332901	O00750	phosphatidylinositol-4-phosphate 3-kinase catalytic subunit type 2 beta	PIK3C2B	5287
238	sp|Q8N0X4|CLYBL_HUMAN|ENSG00000125246|SE1|8041|chr13|99859049|99863092|+0|r5|T1	0.949750116162015	16.8363788120424	4.54246914111352	0.000178426225734253	0.00112545773155452	0.768362290437778	Q8N0X4	citrate lyase beta like	CLYBL	171425
239	sp|Q9BWF3|RBM4_HUMAN|ENSG00000173933|SE1|12938|chr11|66640123|66644130|+0|r3|T1	-0.32699136161105	20.9544742529687	-4.2255507211113	0.00011492878300567	0.000802056187784253	0.72313775122175	Q9BWF3	RNA binding motif protein 4	RBM4	5936
240	sp|P61086|UBE2K_HUMAN|ENSG00000078140|SE1|47752|chr4|39774933|39777810|+1|r0|T1	-0.261900393638197	20.1273215914332	-4.22355869792356	0.00011565751468071	0.000803721712187988	0.717071153313698	P61086	ubiquitin conjugating enzyme E2 K	UBE2K	3093
241	sp|Q92597|NDRG1_HUMAN|ENSG00000104419|SE1|36129|chr8|133280267|133284311|-0|r0|T1	0.536344857876976	17.6805914512386	4.25832229992995	0.000135584805819327	0.000915386733359109	0.691684684787558	Q92597	N-myc downstream regulated 1	NDRG1	10397
242	sp|Q9ULI0|ATD2B_HUMAN|ENSG00000119778|A5SS1|4637|chr2|23783028|23786223|-2|r0|T3	-0.847637293453984	15.7413626585092	-4.34380961131609	0.000156587466895366	0.00103133913939117	0.683670165592659	Q9ULI0	ATPase family AAA domain containing 2B	ATAD2B	54454
243	sp|Q99986|VRK1_HUMAN|ENSG00000100749|SE1|33052|chr14|96855356|96856250|+2|r1|T4	-0.498456561779946	19.5215449486863	-4.21228857215376	0.000119865965334606	0.000829452249572799	0.682771458370927	Q99986	VRK serine/threonine kinase 1	VRK1	7443
244	sp|Q9Y2J2|E41L3_HUMAN|ENSG00000082397|SE2|27518|chr18|5397426|5401043|-0|r8|T1	0.612631560171369	15.6931456124941	4.20811385568359	0.000121462428551511	0.000833466036922501	0.670075949438934	Q9Y2J2	erythrocyte membrane protein band 4.1 like 3	EPB41L3	23136
245	sp|P61421|VA0D1_HUMAN|ENSG00000159720|SE1|4689|chr16|67444706|67453715|-2|r0|T4	0.318986705458844	20.3085686272199	4.18981274680677	0.000128708770696019	0.000879509933089464	0.614484968531272	P61421	ATPase H+ transporting V0 subunit d1	ATP6V0D1	9114
246	sp|Q96HC4|PDLI5_HUMAN|ENSG00000163110|A3SS2|6975|chr4|94573393|94576034|+1|r1734|T1	1.1152912094406	16.586171085245	4.18364106168481	0.000131246062115247	0.000893126729746909	0.59576148398387	Q96HC4	PDZ and LIM domain 5	PDLIM5	10611
247	sp|Q6PIJ6|FBX38_HUMAN|ENSG00000145868|SE1|38436|chr5|148402513|148404822|+0|r0|T1	-0.609213228812045	17.377176814296	-4.46665365261324	0.00021378695469091	0.00129376607266824	0.593789628846488	Q6PIJ6	F-box protein 38	FBXO38	81545
248	sp|Q15678|PTN14_HUMAN|ENSG00000152104|SE1|33017|chr1|214369691|214372839|-2|r0|T1	-0.575780104694262	16.4770897033039	-4.2974145659306	0.000177886344241246	0.00112545773155452	0.562168321262987	Q15678	protein tyrosine phosphatase non-receptor type 14	PTPN14	5784
249	sp|P61978|HNRPK_HUMAN|ENSG00000165119|SE1|16193|chr9|83973399|83973973|-1|r51|T1	-0.424587344502605	20.0381924767768	-4.17239528510477	0.000135995166622396	0.000915386733359109	0.561675014293556	P61978	heterogeneous nuclear ribonucleoprotein K	HNRNPK	3190
250	sp|P07910|HNRPC_HUMAN|ENSG00000092199|A5SS2|1000|chr14|21230366|21231072|-2|r263|T3	-0.282068444124356	20.3549857839338	-4.17193821220062	0.000136191684719282	0.000915386733359109	0.56029044513682	P07910	heterogeneous nuclear ribonucleoprotein C (C1/C2)	HNRNPC	3183
251	sp|Q9UHA4|LTOR3_HUMAN|ENSG00000109270|SE1|30328|chr4|99892034|99893963|-0|r4|T1	0.348666152866382	18.3655001054563	4.16621307909191	0.000138676733019537	0.000928285070008327	0.542953400031494	Q9UHA4	late endosomal/lysosomal adaptor, MAPK and MTOR activator 3	LAMTOR3	8649
252	sp|P61956|SUMO2_HUMAN|ENSG00000188612|SE1|39518|chr17|75168401|75174823|-0|r0|T1	-0.538046059244202	19.8266726828016	-4.19854498841082	0.000162107375540583	0.00105918763301417	0.518773505545282	P61956	small ubiquitin like modifier 2	SUMO2	6613
253	sp|P32969|RL9_HUMAN|ENSG00000163682|SE2|48904|chr4|39458309|39458439|-2|r2|T2	-0.27301877276588	22.1264067352626	-4.15470316864931	0.00014380694518157	0.00095483153885739	0.508130060337924	P32969	ribosomal protein L9	RPL9	6133
254	sp|Q7Z7K6|CENPV_HUMAN|ENSG00000166582|SE2|4056|chr17|16348685|16349333|-2|r2|T4	-0.319724423562167	20.7206105380133	-4.13731955560601	0.00015190690224979	0.0010045456439099	0.455615739769537	Q7Z7K6	centromere protein V	CENPV	201161
255	sp|Q96P11|NSUN5_HUMAN|ENSG00000130305|RI2|5123|chr7|73307757|73308553|-2|r29|T4	-0.797398461443827	14.7251983353152	-4.17419277559268	0.00017431257553167	0.00110803342586023	0.449103403166313	Q96P11	NOP2/Sun RNA methyltransferase 5	NSUN5	55695
256	sp|O75694|NU155_HUMAN|ENSG00000113569|SE1|37430|chr5|37351356|37352829|-1|r0|T1	-0.233206449462642	21.2703499224967	-4.1220814509725	0.000159370729008947	0.00104547198229869	0.409662624348376	O75694	nucleoporin 155	NUP155	9631
257	sp|P51948|MAT1_HUMAN|ENSG00000020426|SE1|27495|chr14|60812127|60818847|+1|r0|T1	-0.318078583366667	16.5818657716856	-4.11271334501901	0.000164135050003879	0.00106015827024075	0.381448811722035	P51948	MNAT1 component of CDK activating kinase	MNAT1	4331
258	sp|Q9P2N5|RBM27_HUMAN|ENSG00000091009|SE1|38378|chr5|146237432|146251875|+2|r1|T1	-0.358449995249785	18.768772835912	-4.11211962873031	0.000164441615899123	0.00106015827024075	0.37966168559503	Q9P2N5	RNA binding motif protein 27	RBM27	54439
259	sp|P61962|DCAF7_HUMAN|ENSG00000136485|SE1|3236|chr17|63579943|63583711|+2|r0|T1	-0.314319548583537	17.7901140495333	-4.11134644903578	0.000164841682263043	0.00106015827024075	0.377334534771556	P61962	DDB1 and CUL4 associated factor 7	DCAF7	10238
260	sp|Q9Y2R5|RT17_HUMAN|ENSG00000239789|SE1|18321|chr7|-1|55953318|+0|r2|T1	0.32674151141606	18.8798660363118	4.10637764791082	0.000167435354742005	0.00107263274131597	0.362383871328074	Q9Y2R5	mitochondrial ribosomal protein S17	MRPS17	51373
261	sp|O95478|NSA2_HUMAN|ENSG00000164346|SE1|37215|chr5|74770810|74774060|+2|r0|T4	-0.549231635128834	17.2882324316366	-4.09673312976383	0.000172583384354717	0.00110131031261376	0.333387477585481	O95478	NSA2 ribosome biogenesis factor	NSA2	10412
262	sp|Q13683|ITA7_HUMAN|ENSG00000135424|MXE1|1653|chr12|55698917|55699989|-0|r230|T1	0.569181895829686	16.7326246989558	4.12576743905703	0.00020131227553665	0.0012411734281207	0.296354980001794	Q13683	integrin subunit alpha 7	ITGA7	3679
263	sp|Q6VMQ6|MCAF1_HUMAN|ENSG00000171681|SE1|13338|chr12|14456634|14457295|+2|r0|T4	-0.303256918666811	17.8016072201709	-4.08032073616058	0.000181699551034104	0.0011417136540074	0.284113781470315	Q6VMQ6	activating transcription factor 7 interacting protein	ATF7IP	55729
264	sp|O43823|AKAP8_HUMAN|ENSG00000105127|SE1|1517|chr19|15368322|15369224|-2|r38|T4	-0.258856746088405	19.0139693935331	-4.07804722489263	0.000182998674685632	0.00114548788734517	0.277295222796117	O43823	A-kinase anchoring protein 8	AKAP8	10270
265	sp|Q2TAY7|SMU1_HUMAN|ENSG00000122692|SE1|39959|chr9|33068934|33071892|-1|r2|T1	-0.258186545566861	21.2319554789668	-4.0698155029204	0.000187778311440367	0.00117093699909583	0.252621598679882	Q2TAY7	SMU1 DNA replication regulator and spliceosomal factor	SMU1	55234
266	sp|P11277|SPTB1_HUMAN|ENSG00000070182|SE1|7341|chr14|64779246|64779931|-0|r0|T1	0.60576994425114	17.0418459795269	4.06489596082318	0.000190692415025381	0.00118460439636979	0.237886644418001	P11277	spectrin beta, erythrocytic	SPTB	6710
267	sp|Q96FV9|THOC1_HUMAN|ENSG00000079134|RI2|445|chr18|225139|225403|-2|r3|T4	-0.296136236954418	19.213072796976	-4.05943971900302	0.000193975792766294	0.00120045396278008	0.221553655393413	Q96FV9	THO complex 1	THOC1	9984
268	sp|Q9Y265|RUVB1_HUMAN|ENSG00000175792|SE1|18365|chr3|128113020|128119414|-0|r1|T1	-0.170025265860492	22.5969404552629	-4.04400718890269	0.000203562469679024	0.00125034625570637	0.175411398870069	Q9Y265	RuvB like AAA ATPase 1	RUVBL1	8607
269	sp|O75570|RF1M_HUMAN|ENSG00000120662|SE2|8372|chr13|41217228|41220643|-2|r2|T4	0.68605485759316	17.1719701922834	4.1388754524547	0.000274627481713531	0.00159148081275686	0.174425494092005	O75570	mitochondrial translation release factor 1	MTRF1	9617
270	sp|Q9HCM4|E41L5_HUMAN|ENSG00000115109|A3SS1|6212|chr2|120167507|120168007|+0|r1|T1	-0.466508546727599	17.6102250568923	-4.04127190335498	0.000205308934586771	0.00125636810717278	0.167241474968614	Q9HCM4	erythrocyte membrane protein band 4.1 like 5	EPB41L5	57669
271	sp|Q12931|TRAP1_HUMAN|ENSG00000126602|SE1|5368|chr16|3658230|3658865|-2|r0|T4	0.214434422457224	23.4188703245616	4.03886739199019	0.00020685620404483	0.00126113076071941	0.160061625738085	Q12931	TNF receptor associated protein 1	TRAP1	10131
272	sp|Q86TB9|PATL1_HUMAN|ENSG00000166889|SE1|22231|chr11|59655740|59656045|-0|r0|T1	-0.363282238387583	18.5139797337724	-4.0297422528555	0.000212831704751528	0.00129275553997224	0.132831945827495	Q86TB9	PAT1 homolog 1, processing body mRNA decay factor	PATL1	219988
273	sp|P22234|PUR6_HUMAN|ENSG00000128050|SE2|36271|chr4|56441860|56446377|+2|r37|T1	-0.912410381698782	14.7897180613929	-4.02032442241663	0.000219174373210069	0.00132149254435483	0.104758700337505	P22234	phosphoribosylaminoimidazole carboxylase and phosphoribosylaminoimidazolesuccinocarboxamide synthase	PAICS	10606
274	sp|Q8N8N7|PTGR2_HUMAN|ENSG00000140043|SE1|7217|chr14|73874214|73877168|+0|r4|T1	0.537753505085167	16.8246992983837	4.12148799013039	0.000287978002193891	0.00166297156196472	0.097137209119313	Q8N8N7	prostaglandin reductase 2	PTGR2	145482
275	sp|Q86XX4|FRAS1_HUMAN|ENSG00000138759|SE1|40277|chr4|78286539|78308209|+2|r0|T1	0.319475358758446	16.7455124760481	4.00889083559481	0.000227121259705721	0.00135697791987712	0.0707177216526125	Q86XX4	Fraser extracellular matrix complex subunit 1	FRAS1	80144
276	sp|Q14157|UBP2L_HUMAN|ENSG00000143569|A3SS1|4731|chr1|154266568|154268954|+2|r2|T1	-0.281300116084843	21.1432230420599	-4.00852475532637	0.00022738026456534	0.00135697791987712	0.0696285435551918	Q14157	ubiquitin associated protein 2 like	UBAP2L	9898
277	sp|P04921|GLPC_HUMAN|ENSG00000136732|SE1|23367|chr2|126656312|126690311|+0|r2|T1	0.601392874611108	14.7752850886493	4.00829632044964	0.000227542029247687	0.00135697791987712	0.0689489175499789	P04921	glycophorin C (Gerbich blood group)	GYPC	2995
278	sp|Q9UBT2|SAE2_HUMAN|ENSG00000126261|SE1|38183|chr19|34428570|34430659|+0|r0|T1	-0.251747724795024	22.5276476822464	-3.9901790487429	0.000240733259351741	0.00143044400484368	0.0151051305016878	Q9UBT2	ubiquitin like modifier activating enzyme 2	UBA2	10054
279	sp|P40222|TXLNA_HUMAN|ENSG00000084652|SE1|20401|chr1|32184616|32188124|+2|r0|T1	-0.308066876044744	17.7981488009135	-3.98845357937519	0.000242027555692081	0.00143294292900727	0.00998306748928091	P40222	taxilin alpha	TXLNA	200081
280	sp|O15516|CLOCK_HUMAN|ENSG00000134852|SE1|44999|chr4|55444785|55448868|-1|r0|T1	-0.381432630400862	19.0716924426791	-4.07566666983635	0.000326298231872789	0.00184527275955646	-0.0107681003097921	O15516	clock circadian regulator	CLOCK	9575
281	sp|Q12874|SF3A3_HUMAN|ENSG00000183431|SE1|14989|chr1|37958263|37960175|-2|r1|T4	-0.256037110779843	22.1755263735123	-3.97367396538269	0.000253393692732604	0.0014948404895017	-0.0338475350069833	Q12874	splicing factor 3a subunit 3	SF3A3	10946
282	sp|P04083|ANXA1_HUMAN|ENSG00000135046|SE1|48246|chr9|73165209|73166192|+0|r0|T1	0.823113087528327	20.3948829137547	3.97181737208553	0.000254857544449585	0.00149808735805491	-0.0393480402977309	P04083	annexin A1	ANXA1	301
283	sp|P24666|PPAC_HUMAN|ENSG00000143727|MXE1|2989|chr2|271939|272150|+2|r41|T1	-0.294500589778817	19.3038094677139	-3.96126248432791	0.000263336631320607	0.00154240026916356	-0.0705957246030309	P24666	acid phosphatase 1	ACP1	52
284	sp|O75362|ZN217_HUMAN|ENSG00000171940|SE1|1974|chr20|-1|53571853|-2|r1|T1	-0.633357836215078	15.2098888965082	-3.9576828497772	0.000266273833047947	0.00155267782246467	-0.0811842458123708	O75362	zinc finger protein 217	ZNF217	7764
285	sp|Q9Y287|ITM2B_HUMAN|ENSG00000136156|SE1|8298|chr13|48256383|48258236|+0|r0|T1	0.483026709113021	15.7032185611327	3.9568220731888	0.00026698484508234	0.00155267782246467	-0.0837297346812402	Q9Y287	integral membrane protein 2B	ITM2B	9445
286	sp|Q5TGY1|TMCO4_HUMAN|ENSG00000162542|SE1|33511|chr1|19740941|19745651|-2|r0|T1	0.72619831187378	17.324616942787	4.04431988261287	0.000355359927903529	0.00198860251613431	-0.0925992528135415	Q5TGY1	transmembrane and coiled-coil domains 4	TMCO4	255104
287	sp|Q5SRE5|NU188_HUMAN|ENSG00000095319|A3SS1|7607|chr9|128988186|128990226|+1|r0|T1	-0.204099173390617	19.20517608219	-3.92821845377869	0.000291685778077588	0.00167847254753419	-0.168165704317615	Q5SRE5	nucleoporin 188	NUP188	23511
288	sp|Q8IYY4|DZI1L_HUMAN|ENSG00000158163|SE1|45493|chr3|138068367|138071835|-2|r2|T4	-0.931129767745507	18.4973457827807	-4.09996796753291	0.000513313533879666	0.00263142462750701	-0.198282583242722	Q8IYY4	DAZ interacting zinc finger protein 1 like	DZIP1L	199221
289	sp|Q9UMY1|NOL7_HUMAN|ENSG00000225921|SE1|46331|chr6|13620485|13620825|+2|r0|T1	-0.49013410241141	17.4961592170168	-3.91286016577478	0.0003058468060213	0.00175380685970256	-0.213380655382228	Q9UMY1	nucleolar protein 7	NOL7	51406
290	sp|Q13951|PEBB_HUMAN|ENSG00000067955|SE1|4725|chr16|67029813|67036755|+0|r0|T1	-0.365721872738998	17.0685361161687	-3.91066167254518	0.000307927563757205	0.0017595860786126	-0.21984602638147	Q13951	core-binding factor subunit beta	CBFB	865
291	sp|Q5TZA2|CROCC_HUMAN|ENSG00000058453|SE1|35352|chr1|16970767|16971647|+0|r2|T1	0.617438570540834	21.8705054404522	3.90943150284254	0.00030909782241754	0.00176014037765544	-0.223462963882733	Q5TZA2	ciliary rootlet coiled-coil, rootletin	CROCC	9696
292	sp|P31323|KAP3_HUMAN|ENSG00000005249|SE1|43816|chr7|107122004|107128295|+2|r0|T1	0.376597223929551	18.9090305184925	3.90636409850101	0.000312034607850503	0.0017707154217122	-0.232479320915314	P31323	protein kinase cAMP-dependent type II regulatory subunit beta	PRKAR2B	5577
293	sp|Q03468|ERCC6_HUMAN|ENSG00000225830|SE1|11412|chr10|49473028|49473587|-0|r0|T1	-0.493004936636069	17.5500401714251	-3.93546998448334	0.000352841636227335	0.001981713299359	-0.240988336545721	Q03468	ERCC excision repair 6, chromatin remodeling factor	ERCC6	2074
294	sp|Q96JM7|LMBL3_HUMAN|ENSG00000198945|SE1|32872|chr6|130049393|130049830|+0|r2|T1	-0.527800461587505	15.1403201234598	-3.92517455626414	0.000363634578761206	0.00200121043345093	-0.254756248686346	Q96JM7	L3MBTL histone methyl-lysine binding protein 3	L3MBTL3	84456
295	sp|Q9UJX5|APC4_HUMAN|ENSG00000053900|SE1|16125|chr4|-1|25377556|+0|r0|T1	-0.334346040356547	16.0324040528111	-3.8905819715407	0.00032757642174846	0.00184613516036933	-0.278814946975504	Q9UJX5	anaphase promoting complex subunit 4	ANAPC4	29945
296	sp|Q9BX66|SRBS1_HUMAN|ENSG00000095637|MXE1|814|chr10|95384285|95387119|-2|r9|T1	-1.39908570327787	17.1563944355157	-3.90014143078939	0.000391234185113246	0.00213874687861908	-0.339655365238857	Q9BX66	sorbin and SH3 domain containing 1	SORBS1	10580
297	sp|P09493|TPM1_HUMAN|ENSG00000140416|MXE1|465|chr15|63060939|63061273|+0|r18135|T1	-0.685170360085657	20.8360680923582	-3.86305444359455	0.00035649337789237	0.00198860251613431	-0.359414295806466	P09493	tropomyosin 1	TPM1	7168
298	sp|Q92974|ARHG2_HUMAN|ENSG00000116584|SE1|24249|chr1|155965412|155965760|-0|r0|T2	-0.273946904411243	19.6209916357406	-3.86031777719886	0.000359499404164042	0.00199673638972235	-0.367411703675248	Q92974	Rho/Rac guanine nucleotide exchange factor 2	ARHGEF2	9181
299	sp|P50461|CSRP3_HUMAN|ENSG00000129170|SE1|13772|chr11|19185045|19186348|-2|r2|T2	1.16616539919265	19.5725766891297	3.85942758306716	0.000360482484368785	0.00199673638972235	-0.370012528801585	P50461	cysteine and glycine rich protein 3	CSRP3	8048
300	sp|O00193|SMAP_HUMAN|ENSG00000110696|SE1|29248|chr11|16744684|16748157|+0|r0|T2	-0.346034819066251	19.6109018339972	-3.85841481176984	0.000361604090089962	0.00199673638972235	-0.372971118795155	O00193	chromosome 11 open reading frame 58	C11orf58	10944
301	sp|Q8IWY9|CDAN1_HUMAN|ENSG00000140326|SE1|6463|chr15|42734047|42734346|-2|r0|T4	-0.585741598266178	18.3276620230327	-3.88114400001871	0.000413527852801661	0.00222355960194991	-0.377456207371027	Q8IWY9	codanin 1	CDAN1	146059
302	sp|Q8TB37|NUBPL_HUMAN|ENSG00000151413|SE1|7621|chr14|31599379|31673394|+0|r1|T2	0.596992592130505	17.4550330629062	3.88294659067597	0.000411360579396827	0.00221918207306183	-0.387547122195795	Q8TB37	nucleotide binding protein like	NUBPL	80224
303	sp|Q5T1M5|FKB15_HUMAN|ENSG00000119321|SE1|34743|chr9|113194169|113197078|-0|r0|T1	-0.884453216290765	17.440129505118	-3.83948346823583	0.000383200891465597	0.00210183766556381	-0.428203867882346	Q5T1M5	FKBP prolyl isomerase 15	FKBP15	23307
304	sp|O15042|SR140_HUMAN|ENSG00000163714|SE1|48443|chr3|143023064|143024018|+2|r0|T2	-0.264964154834036	20.6310142253024	-3.82436569593284	0.000401336513272263	0.00218668399257977	-0.472212971554056	O15042	U2 snRNP associated SURP domain containing	U2SURP	23350
305	sp|Q02447|SP3_HUMAN|ENSG00000172845|SE1|20722|chr2|173956232|173963883|-2|r1|T1	-0.42303919316355	17.0716016911019	-3.84688367529803	0.000456891730829347	0.00242492698563148	-0.472536103339712	Q02447	Sp3 transcription factor	SP3	6670
306	sp|Q96T23|RSF1_HUMAN|ENSG00000048649|SE1|12619|chr11|77740936|77747128|-2|r0|T1	-0.341642486560549	18.1072645492018	-3.82071950519682	0.000405833021228319	0.00220386143978293	-0.482814301963523	Q96T23	remodeling and spacing factor 1	RSF1	51773
307	sp|Q14584|ZN266_HUMAN|ENSG00000174652|SE1|36631|chr19|9414720|9415742|-2|r0|T4	-0.833782237723669	16.8024884302947	-3.8855493422108	0.000546361531204647	0.00278271090427212	-0.483778705349103	Q14584	zinc finger protein 266	ZNF266	10781
308	sp|P53801|PTTG_HUMAN|ENSG00000183255|SE1|30978|chr21|44856364|44861271|-2|r0|T4	0.627039741528696	16.2780403777288	3.81864230364525	0.00040841633870071	0.00221057028207645	-0.48885150943494	P53801	PTTG1 interacting protein	PTTG1IP	754
309	sp|O94952|FBX21_HUMAN|ENSG00000135108|A3SS1|1842|chr12|117165617|117158084|-0|r43|T1	-0.380004006769965	16.6144237409003	-3.80129134675203	0.000430623639943532	0.00230791754740978	-0.539215845183906	O94952	F-box protein 21	FBXO21	23014
310	sp|P62910|RL32_HUMAN|ENSG00000144713|SE1|19458|chr3|12839530|12840237|-0|r0|T1	-0.324984604788412	21.6707482362285	-3.79958362277787	0.000432871255732197	0.00231240670814594	-0.544166554968967	P62910	ribosomal protein L32	RPL32	6161
311	sp|Q6UB99|ANR11_HUMAN|ENSG00000167522|SE1|34483|chr16|89305344|89317019|-0|r0|T1	-1.17689034776297	16.8965934860326	-3.95956481306704	0.000717757644658569	0.0034119493833045	-0.554755357169473	Q6UB99	ankyrin repeat domain 11	ANKRD11	29123
312	sp|Q9H2Y7|ZN106_HUMAN|ENSG00000103994|SE1|41950|chr15|42421988|42422620|-0|r0|T1	-0.312091632678545	17.2093467662296	-3.78383294989397	0.000454141892777772	0.00241815813037515	-0.589774607745714	Q9H2Y7	zinc finger protein 106	ZNF106	64397
313	sp|P82650|RT22_HUMAN|ENSG00000175110|A3SS1|3210|chr3|139344198|139347044|+0|r1|T1	0.277098237026806	19.5988661775384	3.76798062831055	0.000476565594496327	0.00251213437539098	-0.635579306932943	P82650	mitochondrial ribosomal protein S22	MRPS22	56945
314	sp|P50897|PPT1_HUMAN|ENSG00000131238|SE1|30682|chr1|40074183|40076913|-0|r0|T1	-0.263885033041532	20.2255032312744	-3.76796838204269	0.000476583322959643	0.00251213437539098	-0.635614653982044	P50897	palmitoyl-protein thioesterase 1	PPT1	5538
315	sp|Q9BXW7|HDHD5_HUMAN|ENSG00000069998|SE1|695|chr22|17138738|17141233|-2|r0|T4	0.263269861268313	19.7972311103394	3.76704751704048	0.000477918247025601	0.00251213437539098	-0.63827242627539	Q9BXW7	haloacid dehalogenase like hydrolase domain containing 5	HDHD5	27440
316	sp|Q15648|MED1_HUMAN|ENSG00000125686|SE1|9449|chr17|39443628|39447904|-0|r0|T2	-0.316929007500747	18.1813841999602	-3.76574929769404	0.000479806321842495	0.00251400117514918	-0.642018740429761	Q15648	mediator complex subunit 1	MED1	5469
317	sp|Q15428|SF3A2_HUMAN|ENSG00000104897|RI1|5583|chr19|2246802|2247022|+2|r33|T4	-0.207355375939752	20.9436929094207	-3.76102709600459	0.000486734899086074	0.00253756484865558	-0.655640154042759	Q15428	splicing factor 3a subunit 2	SF3A2	8175
318	sp|Q9Y5K5|UCHL5_HUMAN|ENSG00000116750|SE2|32224|chr1|193023946|193027955|-2|r32|T1	-0.274695315518148	17.4814285707585	-3.76057847264567	0.000487398126418602	0.00253756484865558	-0.65693377195312	Q9Y5K5	ubiquitin C-terminal hydrolase L5	UCHL5	51377
319	sp|Q70Z53|F10C1_HUMAN|ENSG00000148690|SE1|10999|chr10|93687449|93692093|-2|r2|T4	-0.591304507519521	15.9160431476694	-3.77488903141275	0.000562868587466422	0.00283160884492311	-0.669776155872984	Q70Z53	FRA10A associated CGG repeat 1	FRA10AC1	118924
320	sp|O75531|BAF_HUMAN|ENSG00000175334|SE1|42948|chr11|-1|66003373|+0|r12|T1	-0.530666658083096	21.1003676797913	-3.75242230366312	0.00049960878978469	0.00259290637736358	-0.680438443743568	O75531	barrier to autointegration factor 1	BANF1	8815
321	sp|Q92973|TNPO1_HUMAN|ENSG00000083312|SE1|48229|chr5|72872720|72875737|+1|r0|T1	-0.310586017442379	21.5609995826168	-3.74481905743264	0.000511256677443113	0.00263142462750701	-0.70232594525014	Q92973	transportin 1	TNPO1	3842
322	sp|Q7LG56|RIR2B_HUMAN|ENSG00000048392|MXE2|2653|chr8|102212889|102214158|-2|r19|T4	-0.503257126688165	15.9972022150155	-3.74427359099118	0.000512102291550665	0.00263142462750701	-0.703895298948	Q7LG56	ribonucleotide reductase regulatory TP53 inducible subunit M2B	RRM2B	50484
323	sp|P12883|MYH7_HUMAN|ENSG00000092054|SE1|7756|chr14|23413893|23414102|-0|r0|T1	0.854547967786434	20.6240672768456	3.74340686788373	0.000513448707806245	0.00263142462750701	-0.706388692033777	P12883	myosin heavy chain 7	MYH7	4625
324	sp|O43402|EMC8_HUMAN|ENSG00000131148|SE1|29304|chr16|85779867|85780473|-2|r1|T4	-0.201218158724995	17.8654808964725	-3.73287039736374	0.00053009171289138	0.00270825672629864	-0.736676101410102	O43402	ER membrane protein complex subunit 8	EMC8	10328
325	sp|Q7Z569|BRAP_HUMAN|ENSG00000089234|SE1|42755|chr12|111681835|111683307|-0|r0|T1	-0.353940118974119	16.0539018078825	-3.71852842793933	0.000553582315852868	0.00281075850773593	-0.777831075435622	Q7Z569	BRCA1 associated protein	BRAP	8315
326	sp|Q08211|DHX9_HUMAN|ENSG00000135829|SE1|31970|chr1|-1|182842677|+0|r0|T1	-0.213270146586233	23.8852875277569	-3.71733829417378	0.000555576021431683	0.00281104222735516	-0.781242503298477	Q08211	DExH-box helicase 9	DHX9	1660
327	sp|P54725|RD23A_HUMAN|ENSG00000179262|A3SS1|329|chr19|12949159|12949408|+0|r206|T1	0.3792101036949	13.7194452255927	3.71645136311603	0.000557066295055138	0.00281104222735516	-0.783784452072782	P54725	RAD23 homolog A, nucleotide excision repair protein	RAD23A	5886
328	sp|Q8N511|TM199_HUMAN|ENSG00000244045|RI2|590|chr17|28360571|28360847|+2|r2|T4	-0.341748143704308	17.1944962615906	-3.72766012369617	0.000644942221755958	0.00313859122753641	-0.799193633954567	Q8N511	transmembrane protein 199	TMEM199	147007
329	sp|P34949|MPI_HUMAN|ENSG00000178802|SE1|6374|chr15|74892802|74893320|+0|r0|T1	0.256701213141515	18.8351631483023	3.70626354256746	0.000574462689189032	0.00288109727911319	-0.812959989871061	P34949	mannose phosphate isomerase	MPI	4351
330	sp|Q9Y5L0|TNPO3_HUMAN|ENSG00000064419|SE1|44122|chr7|129001234|129005159|-1|r0|T1	-0.336218108869328	19.9605590230608	-3.70487310222071	0.000576877116446302	0.00288279583562188	-0.816938625256661	Q9Y5L0	transportin 3	TNPO3	23534
331	sp|Q8IUI8|CRLF3_HUMAN|ENSG00000176390|SE1|3832|chr17|30786031|30792572|-2|r0|T4	-0.386901921107659	15.3992467861303	-3.70404657006296	0.00057831696946317	0.00288279583562188	-0.819303309901578	Q8IUI8	cytokine receptor like factor 3	CRLF3	51379
332	sp|P67809|YBOX1_HUMAN|ENSG00000065978|SE1|30620|chr1|42693523|42696288|+1|r89|T1	-0.328431078420163	20.4314815282757	-3.7024585722946	0.00058109303427603	0.0028878562915536	-0.823845746914826	P67809	Y-box binding protein 1	YBX1	4904
333	sp|P22694|KAPCB_HUMAN|ENSG00000142875|SE1|30786|chr1|84197824|84202805|+0|r0|T1	0.347733331315137	16.457833758	3.69931111937967	0.000586633195089056	0.00290658138956511	-0.832845945283605	P22694	protein kinase cAMP-activated catalytic subunit beta	PRKACB	5567
334	sp|Q9C0F1|CEP44_HUMAN|ENSG00000164118|SE1|29005|chr4|174316290|174316567|+2|r0|T4	-0.418863943471894	18.1290328781226	-3.84473153678406	0.000943778750842153	0.00429943653161425	-0.834440733474741	Q9C0F1	centrosomal protein 44	CEP44	80817
335	sp|Q9ULD0|OGDHL_HUMAN|ENSG00000197444|SE1|46036|chr10|49752740|49756946|-0|r0|T1	0.743102932564351	17.4403826559475	3.6974831895497	0.000589874008739228	0.00291383546485643	-0.838071092663517	Q9ULD0	oxoglutarate dehydrogenase like	OGDHL	55753
336	sp|O00267|SPT5H_HUMAN|ENSG00000196235|SE1|27295|chr19|39457740|39458305|+2|r1|T1	-0.179248119643347	20.4924541020784	-3.69611871487214	0.000592304360078662	0.00291705450609311	-0.841970563505794	O00267	SPT5 homolog, DSIF elongation factor subunit	SUPT5H	6829
337	sp|Q9P2E9|RRBP1_HUMAN|ENSG00000125844|SE1|46443|chr20|17616009|17616839|-0|r0|T1	-0.331079625949425	23.6097188429738	-3.69142634216672	0.000600735956523714	0.00294972146317033	-0.855374886546546	Q9P2E9	ribosome binding protein 1	RRBP1	6238
338	sp|Q9Y676|RT18B_HUMAN|ENSG00000204568|SE1|39918|chr6|30622898|30624942|+0|r0|T1	0.26428678848529	19.1418406306331	3.68537430537699	0.00061178124306338	0.00299498877201177	-0.872649960166751	Q9Y676	mitochondrial ribosomal protein S18B	MRPS18B	28973
339	sp|Q14642|I5P1_HUMAN|ENSG00000068383|SE1|10588|chr10|132777782|132780917|+1|r0|T1	0.371329480867962	15.2498054821195	3.69612713721093	0.000706064973192435	0.00339168549461684	-0.885198271137077	Q14642	inositol polyphosphate-5-phosphatase A	INPP5A	3632
340	sp|P09012|SNRPA_HUMAN|ENSG00000077312|SE1|1142|chr19|40751481|40757504|+0|r0|T2	-0.259224414205448	21.2074274501166	-3.66853305690707	0.000643554570391546	0.00313859122753641	-0.920642833031234	P09012	small nuclear ribonucleoprotein polypeptide A	SNRPA	6626
341	sp|O14880|MGST3_HUMAN|ENSG00000143198|SE1|29276|chr1|165649964|165651087|+0|r0|T2	0.395702518667019	19.0118431261309	3.66116902511392	0.000657940784287027	0.00319237540304948	-0.941591486014771	O14880	microsomal glutathione S-transferase 3	MGST3	4259
342	sp|Q9Y6D6|BIG1_HUMAN|ENSG00000066777|SE1|43147|chr8|67211615|67216662|-2|r0|T4	-0.227913844316305	19.2946903171876	-3.64683034455766	0.000686843922379205	0.00332278475723273	-0.982316466717428	Q9Y6D6	ADP ribosylation factor guanine nucleotide exchange factor 1	ARFGEF1	10565
343	sp|Q9NR30|DDX21_HUMAN|ENSG00000165732|SE1|11295|chr10|68970350|68972052|+0|r0|T1	-0.363840881676857	22.5626542497288	-3.64143241735255	0.000698037569287519	0.00336700474597509	-0.997625529628054	Q9NR30	DExD-box helicase 21	DDX21	9188
344	sp|P17540|KCRS_HUMAN|ENSG00000131730|SE1|37672|chr5|81254491|81255214|+0|r3|T1	0.500661781956076	18.5087204966224	3.63703274192747	0.000707290511682293	0.00339168549461684	-1.01009442093003	P17540	creatine kinase, mitochondrial 2	CKMT2	1160
345	sp|Q9P0P8|CF203_HUMAN|ENSG00000130349|SE1|21217|chr6|107040230|107044332|+2|r0|T4	0.481019533475269	18.1261314349426	3.75909687009243	0.00115708254886882	0.00508744069743932	-1.01121004025799	Q9P0P8	chromosome 6 open reading frame 203	C6orf203	51250
346	sp|Q96KC2|ARL5B_HUMAN|ENSG00000165997|SE1|11754|chr10|18668677|18672705|+1|r0|T1	-0.511054499413662	15.5316480970655	-3.63445314307732	0.000712770297512906	0.00340465991218014	-1.01740134897868	Q96KC2	ADP ribosylation factor like GTPase 5B	ARL5B	221079
347	sp|P55060|XPO2_HUMAN|ENSG00000124207|SE1|13963|chr20|49075520|49077064|+2|r0|T4	-0.604186829585878	24.4892516692679	-3.63380750470833	0.0007141481767012	0.00340465991218014	-1.01922973567846	P55060	chromosome segregation 1 like	CSE1L	1434
348	sp|Q8TCG5|CPT1C_HUMAN|ENSG00000169169|RI2|3503|chr19|49705114|49705298|+0|r0|T2	-0.590140755857529	19.1445286577952	-3.68712652967408	0.000930244047197819	0.00427675284227586	-1.02327134218208	Q8TCG5	carnitine palmitoyltransferase 1C	CPT1C	126129
349	sp|O14979|HNRDL_HUMAN|ENSG00000152795|SE2|34530|chr4|-1|82426129|-0|r0|T1	-0.367527689279154	22.113900002746	-3.6152325322323	0.000754902580842473	0.00357632986595778	-1.07175699929954	O14979	heterogeneous nuclear ribonucleoprotein D like	HNRNPDL	9987
350	sp|Q99729|ROAA_HUMAN|ENSG00000197451|SE2|39047|chr5|178209447|178210272|+0|r15|T1	-0.446759587298853	18.1760712530613	-3.61443605621018	0.000756699063102041	0.00357632986595778	-1.07400605048685	Q99729	heterogeneous nuclear ribonucleoprotein A/B	HNRNPAB	3182
351	sp|Q9BQ75|CMS1_HUMAN|ENSG00000184220|SE1|18629|chr3|100162432|100166394|+0|r0|T1	-0.313339895387642	18.1828765287358	-3.60628602635598	0.000775319031738009	0.00365380233347797	-1.09700422021685	Q9BQ75	cms1 ribosomal small subunit homolog	CMSS1	84319
352	sp|Q9UBE0|SAE1_HUMAN|ENSG00000142230|SE1|1028|chr19|47169923|47197377|+2|r0|T4	-0.221019475533602	21.6577688135605	-3.5959658698831	0.000799528146005865	0.00375511825123099	-1.12608552221358	Q9UBE0	SUMO1 activating enzyme subunit 1	SAE1	10055
353	sp|Q9Y4W6|AFG32_HUMAN|ENSG00000141385|SE1|2760|chr18|12337535|12340401|-2|r3|T1	0.188456134233135	21.692348241631	3.59518161943868	0.000801397187762711	0.00375511825123099	-1.1282936090596	Q9Y4W6	AFG3 like matrix AAA peptidase subunit 2	AFG3L2	10939
354	sp|Q32MK0|MYLK3_HUMAN|ENSG00000140795|SE1|4865|chr16|46729687|46730698|-2|r0|T4	0.479886562737619	18.5470448752161	3.59418156264395	0.000803786621228922	0.00375558421314938	-1.13110892446815	Q32MK0	myosin light chain kinase 3	MYLK3	91807
355	sp|P11274|BCR_HUMAN|ENSG00000186716|SE1|5322|chr22|23253980|23261054|+2|r0|T1	-0.314489154301608	17.1630047124392	-3.58955697074734	0.000814925255477035	0.00379681084938164	-1.14412228986042	P11274	BCR activator of RhoGEF and GTPase	BCR	613
356	sp|Q8N5C6|SRBD1_HUMAN|ENSG00000068784|SE1|35053|chr2|45477075|45488331|-2|r0|T4	-0.385422388725594	16.8161590631194	-3.58456867739424	0.000827105732274167	0.00384264419526809	-1.15814878831451	Q8N5C6	S1 RNA binding domain 1	SRBD1	55133
357	sp|P13637|AT1A3_HUMAN|ENSG00000105409|SE1|3381|chr19|41986229|41988139|-0|r1|T1	0.566456199312153	18.6360882033457	3.70150670435256	0.00132670649105431	0.00566614230554444	-1.16008195548323	P13637	ATPase Na+/K+ transporting subunit alpha 3	ATP1A3	478
358	sp|P48200|IREB2_HUMAN|ENSG00000136381|SE1|5862|chr15|78490526|78490761|+2|r0|T4	-1.01668733899151	17.9423258217138	-3.62337745810475	0.00110207289963558	0.00488486366324961	-1.16651761556655	P48200	iron responsive element binding protein 2	IREB2	3658
359	sp|Q13330|MTA1_HUMAN|ENSG00000182979|MXE1|561|chr14|105438739|105445511|+2|r19|T4	-0.605035312766017	16.6508032337593	-3.60811004517497	0.00114759804451243	0.0050593032069903	-1.18997962751029	Q13330	metastasis associated 1	MTA1	9112
360	sp|Q96S86|HPLN3_HUMAN|ENSG00000140511|SE2|12713|chr15|88879269|88880610|-2|r1|T4	0.967256913973529	15.5088465837862	3.58603528853156	0.000966481623979955	0.00437108518432542	-1.19991560416474	Q96S86	hyaluronan and proteoglycan link protein 3	HAPLN3	145864
361	sp|Q9UJA3|MCM8_HUMAN|ENSG00000125885|MXE1|1975|chr20|5968025|5972037|+2|r0|T1	0.640958506451067	18.5989903912876	3.56505484958984	0.000876452447801026	0.00406040117060362	-1.21291616636506	Q9UJA3	minichromosome maintenance 8 homologous recombination repair factor	MCM8	84515
362	sp|Q659A1|ICE2_HUMAN|ENSG00000128915|SE1|45686|chr15|60423762|60428687|-2|r0|T4	-0.451820887073968	18.5212884319997	-3.59547701357585	0.00118664500727025	0.00516673850288614	-1.23670230968257	Q659A1	interactor of little elongation complex ELL subunit 2	ICE2	79664
363	sp|P55265|DSRAD_HUMAN|ENSG00000160710|A5SS1|2011|chr1|154589928|154590409|-1|r4|T3	-0.277356314749134	17.859502431744	-3.5461882961929	0.000926835456059532	0.00427675284227586	-1.26570948447951	P55265	adenosine deaminase RNA specific	ADAR	103
364	sp|Q9NY61|AATF_HUMAN|ENSG00000275700|SE1|11785|chr17|37021014|37031685|+1|r0|T1	-0.384422376128789	17.6962490305475	-3.54468175170525	0.000930976076032002	0.00427675284227586	-1.26991845599166	Q9NY61	apoptosis antagonizing transcription factor	AATF	26574
365	sp|O15371|EIF3D_HUMAN|ENSG00000100353|SE1|383|chr22|36516790|36517431|-2|r1|T4	-0.182072517082904	21.8367187131989	-3.54304295355314	0.000935500290935841	0.0042855320590357	-1.27449578495468	O15371	eukaryotic translation initiation factor 3 subunit D	EIF3D	8664
366	sp|P13591|NCAM1_HUMAN|ENSG00000149294|SE1|31734|chr11|113271876|113273748|+1|r76|T1	0.583248965932583	17.8514222295253	3.54124902184305	0.000940476907886202	0.00429632904995368	-1.27950506450135	P13591	neural cell adhesion molecule 1	NCAM1	4684
367	sp|P01112|RASH_HUMAN|ENSG00000174775|SE2|48980|chr11|-1|533358|-2|r0|T2	-0.294725996093613	15.7989590174233	-3.53489902180819	0.000958297074698134	0.00435348255541535	-1.29722508614569	P01112	HRas proto-oncogene, GTPase	HRAS	3265
368	sp|Q96HW7|INT4_HUMAN|ENSG00000149262|SE2|13289|chr11|77981576|77987698|-2|r3|T4	0.664803364411252	17.2871768502905	3.5316629507275	0.000967502391408614	0.00437108518432542	-1.30624867981129	Q96HW7	integrator complex subunit 4	INTS4	92105
369	sp|Q9NVZ3|NECP2_HUMAN|ENSG00000157191|SE1|27148|chr1|16449201|16452015|+1|r0|T2	-0.378008296407504	15.3505411810878	-3.52200478476418	0.000995481748985115	0.0044851375503725	-1.33315236682	Q9NVZ3	NECAP endocytosis associated 2	NECAP2	55707
370	sp|P48449|ERG7_HUMAN|ENSG00000160285|SE1|31793|chr21|46216524|46219572|-2|r0|T4	0.242080860835763	20.2150708155583	3.51926903874958	0.00100354673479889	0.00450908669882243	-1.34076551578936	P48449	lanosterol synthase	LSS	4047
371	sp|P08195|4F2_HUMAN|ENSG00000168003|SE1|36182|chr11|62856381|62870837|+0|r1|T1	0.396989591639553	22.5955827660086	3.51760170433286	0.00100849265158062	0.0045189288212902	-1.34540381293395	P08195	solute carrier family 3 member 2	SLC3A2	6520
372	sp|Q9UGP4|LIMD1_HUMAN|ENSG00000144791|SE1|20281|chr3|45673505|45674411|+1|r0|T1	-0.49780286459265	15.6588950270002	-3.51112386162478	0.00102793041120752	0.00459347649694912	-1.36341254545818	Q9UGP4	LIM domains containing 1	LIMD1	8994
373	sp|Q9NPI6|DCP1A_HUMAN|ENSG00000272886|SE1|18220|chr3|53292827|53304290|-1|r0|T1	-0.271341875782962	18.2175818453609	-3.50344633108751	0.00105143202158753	0.00467417271633851	-1.38473222310562	Q9NPI6	decapping mRNA 1A	DCP1A	55802
374	sp|Q15397|PUM3_HUMAN|ENSG00000080608|SE1|47737|chr9|2823834|2824815|-1|r0|T1	-0.300359998194565	20.7854142875391	-3.50336333618049	0.00105168886117617	0.00467417271633851	-1.38496254701929	Q15397	pumilio RNA binding family member 3	PUM3	9933
375	sp|Q9Y692|GMEB1_HUMAN|ENSG00000162419|A3SS1|4555|chr1|28683740|28690186|+0|r2|T1	-0.520322811961854	17.8141784935972	-3.59908604832504	0.00169116044275891	0.00689447100385023	-1.38848260072962	Q9Y692	glucocorticoid modulatory element binding protein 1	GMEB1	10691
376	sp|C9JLR9|CK095_HUMAN|ENSG00000188070|SE1|34727|chr11|63764598|63765254|-2|r0|T1	-0.318065471402345	18.2564073851547	-3.51350330432066	0.00118627704143911	0.00516673850288614	-1.39381192021914	C9JLR9	chromosome 11 open reading frame 95	C11orf95	65998
377	sp|Q9Y4R7|TTLL3_HUMAN|ENSG00000214021|A3SS2|3515|chr3|9817759|9818605|+0|r2|T1	-0.948737716621661	17.4172025627061	-3.58997486501403	0.00172800340297056	0.00701466727938545	-1.41210126939383	Q9Y4R7	tubulin tyrosine ligase like 3	TTLL3	26140
378	sp|Q9UIA0|CYH4_HUMAN|ENSG00000100055|RI2|53|chr22|37311527|37312174|+2|r1|T4	-0.342193008641932	19.1908217267487	-3.49013548032694	0.00126680318012593	0.00548168130714122	-1.43860780737949	Q9UIA0	cytohesin 4	CYTH4	27128
379	sp|Q86W42|THOC6_HUMAN|ENSG00000131652|SE1|48955|chr16|3027073|3027280|+0|r0|T1	-0.223979159540413	18.0841323251946	-3.47457963470255	0.00114447481942439	0.00505913397265768	-1.4646549754381	Q86W42	THO complex 6	THOC6	79228
380	sp|Q9NZ08|ERAP1_HUMAN|ENSG00000164307|SE1|37559|chr5|96786549|96788685|-0|r0|T2	0.364423701899998	18.5544277686165	3.46979239798249	0.00116064609281502	0.00508946415031187	-1.47787289598173	Q9NZ08	endoplasmic reticulum aminopeptidase 1	ERAP1	51752
381	sp|Q9H2G2|SLK_HUMAN|ENSG00000065613|SE1|10811|chr10|104008356|104010908|+0|r112|T1	-0.397600105318929	18.6084562457688	-3.53183541475651	0.00198242149346305	0.00772249702916722	-1.48937400845179	Q9H2G2	STE20 like kinase	SLK	9748
382	sp|Q9UHI6|DDX20_HUMAN|ENSG00000064703|SE1|35121|chr1|111759568|111760588|+2|r0|T4	-0.323614798073621	16.9330862034292	-3.46191846641575	0.00118771976560249	0.00516673850288614	-1.49959072852331	Q9UHI6	DEAD-box helicase 20	DDX20	11218
383	sp|Q69YN2|C19L1_HUMAN|ENSG00000095485|SE1|10901|chr10|100235764|100236969|-0|r1|T1	-0.237290221053527	18.210797930772	-3.45004514078685	0.00122968770205843	0.00533515299305774	-1.53228611250764	Q69YN2	CWF19 like cell cycle control factor 1	CWF19L1	55280
384	sp|P49902|5NTC_HUMAN|ENSG00000076685|SE1|10833|chr10|103101326|103105381|-1|r26|T1	0.32259125860314	15.9191165352323	3.45844121999297	0.00138445015831596	0.0058669205675405	-1.53970569628827	P49902	5'-nucleotidase, cytosolic II	NT5C2	22978
385	sp|Q9H0N5|PHS2_HUMAN|ENSG00000132570|SE1|22894|chr5|134905223|134910466|+0|r0|T1	0.518396545363704	18.800845468422	3.47286446057005	0.00163911715456646	0.0067203803337225	-1.54857297117941	Q9H0N5	pterin-4 alpha-carbinolamine dehydratase 2	PCBD2	84105
386	sp|Q9Y4C8|RBM19_HUMAN|ENSG00000122965|SE1|8874|chr12|113949036|113950154|-0|r0|T1	-0.758415059299487	18.2533909488385	-3.43825974386728	0.00127274185316479	0.00549288589260594	-1.56467537128348	Q9Y4C8	RNA binding motif protein 19	RBM19	9904
387	sp|P49588|SYAC_HUMAN|ENSG00000090861|SE1|26175|chr16|70255836|70258217|-0|r0|T2	0.300253691399842	23.4903719791228	3.43661887293034	0.00127884908609886	0.00550475722100298	-1.56917982436027	P49588	alanyl-tRNA synthetase	AARS	16
388	sp|Q6IAN0|DRS7B_HUMAN|ENSG00000109016|SE1|16836|chr17|21184463|21188863|+2|r0|T1	-0.256222851300027	16.50518042566	-3.42849200513028	0.00130951113089603	0.00562198495986776	-1.59147102447812	Q6IAN0	dehydrogenase/reductase 7B	DHRS7B	25979
389	sp|P14923|PLAK_HUMAN|ENSG00000173801|SE1|44029|chr17|-1|41755895|-0|r0|T1	0.215193364103758	22.1489226271303	3.42606957939575	0.00131878554663636	0.0056470190508711	-1.59810958149732	P14923	junction plakoglobin	JUP	3728
390	sp|Q02880|TOP2B_HUMAN|ENSG00000077097|SE1|26565|chr3|25601225|25604870|-1|r1|T1	-0.280842805569701	22.0957876098716	-3.42149857963409	0.0013364567588178	0.00569295866093817	-1.61062879524121	Q02880	DNA topoisomerase II beta	TOP2B	7155
391	sp|P13591|NCAM1_HUMAN|ENSG00000149294|SE2|31721|chr11|113214511|113221325|+2|r307|T1	0.520212243220271	18.510195221225	3.44973321622767	0.00174147611330827	0.00702244566132405	-1.62007376004829	P13591	neural cell adhesion molecule 1	NCAM1	4684
392	sp|Q8NB78|KDM1B_HUMAN|ENSG00000165097|SE1|49044|chr6|18200576|18201657|+2|r0|T4	-0.451837589079837	18.3422719234161	-3.43481640570043	0.00181073435307592	0.00722531469353893	-1.6214424083714	Q8NB78	lysine demethylase 1B	KDM1B	221656
393	sp|O14980|XPO1_HUMAN|ENSG00000082898|SE1|34993|chr2|61488771|61490776|-2|r0|T1	-0.199592546115923	22.9063229347537	-3.41109237574717	0.00137753215285473	0.00585272728155896	-1.63909339190457	O14980	exportin 1	XPO1	7514
394	sp|Q6IAA8|LTOR1_HUMAN|ENSG00000149357|SE1|12789|chr11|72097914|72098415|-2|r0|T4	0.257896418704998	19.0567174374359	3.40564141519945	0.00139952555996888	0.0059155204081159	-1.65398348776963	Q6IAA8	late endosomal/lysosomal adaptor, MAPK and MTOR activator 1	LAMTOR1	55004
395	sp|Q9Y6K1|DNM3A_HUMAN|ENSG00000119772|SE1|47811|chr2|25235825|25237005|-2|r0|T4	-0.31292055514464	20.1719526684882	-3.39781794335528	0.00143167692948458	0.00603586160502497	-1.67533010929919	Q9Y6K1	DNA methyltransferase 3 alpha	DNMT3A	1788
396	sp|Q9Y3A3|PHOCN_HUMAN|ENSG00000115540|SE1|44915|chr2|197516146|197523686|+0|r6|T1	-0.496579595942681	15.2995689527745	-3.395080904038	0.0014430902787881	0.00606837963387815	-1.68279142882987	Q9Y3A3	MOB family member 4, phocein	MOB4	25843
397	sp|P49796|RGS3_HUMAN|ENSG00000138835|MXE2|4074|chr9|113529264|113536918|+2|r40|T1	-0.476726505547468	17.6155629787593	-3.46642509396306	0.00231281440106723	0.00884152824650409	-1.68931804389534	P49796	regulator of G protein signaling 3	RGS3	5998
398	sp|Q9H607|OCEL1_HUMAN|ENSG00000099330|RI2|222|chr19|17226869|17227199|+2|r3|T4	-0.681969734944875	18.3405603618878	-3.46265308996713	0.00233343383717491	0.00889960812317871	-1.69774520806143	Q9H607	occludin/ELL domain containing 1	OCEL1	79629
399	sp|P51003|PAPOA_HUMAN|ENSG00000090060|SE1|12242|chr14|96556413|96560711|+2|r3|T1	-0.21366475567951	19.6097625755917	-3.38298953401073	0.00149455582621392	0.00625934769499737	-1.7157109063634	P51003	poly(A) polymerase alpha	PAPOLA	10914
400	sp|P29692|EF1D_HUMAN|ENSG00000104529|A5SS1|5068|chr8|143581154|143581328|-0|r3|T3	-0.223845967683808	21.7640702223327	-3.38262441610961	0.00149613676612132	0.00625934769499737	-1.71670388719108	P29692	eukaryotic translation elongation factor 1 delta	EEF1D	1936
401	sp|Q96PY5|FMNL2_HUMAN|ENSG00000157827|SE1|21348|chr2|152619158|152619718|+0|r0|T1	0.708667423141033	17.3139022409644	3.37408390785423	0.00153357400009734	0.00639964722686929	-1.73991277244163	Q96PY5	formin like 2	FMNL2	114793
402	sp|Q9BSC4|NOL10_HUMAN|ENSG00000115761|SE1|33226|chr2|10654547|10657891|-1|r1|T1	-0.391927014929419	18.6767912301926	-3.37011458025196	0.00155127539531581	0.00645708540182214	-1.750687654296	Q9BSC4	nucleolar protein 10	NOL10	79954
403	sp|Q13813|SPTN1_HUMAN|ENSG00000197694|SE2|39439|chr9|128591625|128593042|+0|r105|T1	0.286160372672317	17.6133928317702	3.36872137279894	0.00155753443273543	0.00646672523971168	-1.75446778802578	Q13813	spectrin alpha, non-erythrocytic 1	SPTAN1	6709
404	sp|P27708|PYR1_HUMAN|ENSG00000084774|RI2|3125|chr2|27242775|27242973|+0|r3|T1	-0.229734206583988	22.5099353020252	-3.36714700535226	0.00156463625453624	0.00647980671070564	-1.75873834299587	P27708	carbamoyl-phosphate synthetase 2, aspartate transcarbamylase, and dihydroorotase	CAD	790
405	sp|Q4LDG9|DNAL1_HUMAN|ENSG00000119661|SE1|7223|chr14|73654885|73658956|+2|r1|T4	-0.262824393886278	14.8602463789399	-3.3655997251602	0.00157164589842692	0.00649244149476106	-1.76293427105654	Q4LDG9	dynein axonemal light chain 1	DNAL1	83544
406	sp|Q8TDX7|NEK7_HUMAN|ENSG00000151414|MXE1|1743|chr1|198232637|198253180|+0|r273|T1	0.307442835265327	18.3052999310736	3.36540393618704	0.00179342727987878	0.00717370911951514	-1.76753440222633	Q8TDX7	NIMA related kinase 7	NEK7	140609
407	sp|Q96N67|DOCK7_HUMAN|ENSG00000116641|SE1|36196|chr1|62543745|62545039|-0|r2|T1	-0.344567843225857	17.4630372267159	-3.36045449524337	0.00159517080520654	0.0065730656294943	-1.77687893288114	Q96N67	dedicator of cytokinesis 7	DOCK7	85440
408	sp|Q4VC05|BCL7A_HUMAN|ENSG00000110987|SE1|8764|chr12|122030781|122035427|+1|r0|T2	-0.325763191163862	18.2028639343149	-3.36094898636516	0.0018156626022182	0.00722739482436369	-1.77764883818722	Q4VC05	BAF chromatin remodeling complex subunit BCL7A	BCL7A	605
409	sp|P00338|LDHA_HUMAN|ENSG00000134333|MXE2|2458|chr11|18396968|18399548|+2|r248|T4	0.445580637608217	21.4059958531235	3.3527866206526	0.00163085209092728	0.00670325170205701	-1.79763699736095	P00338	lactate dehydrogenase A	LDHA	3939
410	sp|Q08257|QOR_HUMAN|ENSG00000116791|SE1|32598|chr1|74723270|74724821|-0|r0|T1	0.334417111005656	21.5293711305337	3.3491305214741	0.0016481311843434	0.00674048663920991	-1.80752466929696	Q08257	crystallin zeta	CRYZ	1429
411	sp|Q9NVH6|TMLH_HUMAN|ENSG00000185973|SE1|20280|chrX|155514265|155524632|-0|r0|T1	0.290437107785856	16.6754759902042	3.33956004608813	0.00169419013082417	0.00689447100385023	-1.83337692572369	Q9NVH6	trimethyllysine hydroxylase, epsilon	TMLHE	55217
412	sp|Q9BTZ2|DHRS4_HUMAN|ENSG00000157326|SE1|7741|chr14|23955212|23960003|+1|r0|T1	0.406216879928781	16.5587836397452	3.36204053608428	0.00218858962230368	0.0084255562924367	-1.83596111842349	Q9BTZ2	dehydrogenase/reductase 4	DHRS4	10901
413	sp|Q15366|PCBP2_HUMAN|ENSG00000197111|A3SS1|1988|chr12|53467843|53468832|+2|r44|T1	0.500323241601603	17.8278663200586	3.33112895034411	0.00173577686009725	0.00702244566132405	-1.856114811783	Q15366	poly(rC) binding protein 2	PCBP2	5094
414	sp|Q15366|PCBP2_HUMAN|ENSG00000197111|A3SS2|1986|chr12|53461143|53462567|+0|r386|T1	-0.57849743074345	17.8961815513055	-3.3291305250418	0.00198231025815217	0.00772249702916722	-1.86013524335246	Q15366	poly(rC) binding protein 2	PCBP2	5094
415	sp|Q9H4A6|GOLP3_HUMAN|ENSG00000113384|SE1|13966|chr5|32135686|32143880|-0|r1|T1	-0.24931399640791	18.4931600014061	-3.32896980622188	0.00174658190169878	0.00702244566132405	-1.86193229032783	Q9H4A6	golgi phosphoprotein 3	GOLPH3	64083
416	sp|Q9UQB8|BAIP2_HUMAN|ENSG00000175866|SE2|2925|chr17|81035308|81036961|+0|r1|T1	-0.714399402169814	14.4771923657221	-3.32887706087437	0.00174704745720745	0.00702244566132405	-1.86218212764138	Q9UQB8	BAI1 associated protein 2	BAIAP2	10458
417	sp|Q9BRT2|UQCC2_HUMAN|ENSG00000137288|SE1|40135|chr6|33697750|33700513|-2|r0|T4	0.263122788426809	19.9456001989563	3.3218790414207	0.00178251759404648	0.007147503311091	-1.88102134063609	Q9BRT2	ubiquinol-cytochrome c reductase complex assembly factor 2	UQCC2	84300
418	sp|O60287|NPA1P_HUMAN|ENSG00000142207|SE1|4942|chr21|32362021|32363329|-0|r0|T1	-0.28903882634633	15.090423270236	-3.31247709109643	0.00183125017041534	0.0072717924442643	-1.90629460623686	O60287	URB1 ribosome biogenesis homolog	URB1	9875
419	sp|P49916|DNLI3_HUMAN|ENSG00000005156|RI1|5666|chr17|34998727|34999449|+2|r13|T4	-0.311825379212522	20.0955081878323	-3.30670777544853	0.00186177738911893	0.00737515680713777	-1.92178166572405	P49916	DNA ligase 3	LIG3	3980
420	sp|Q9Y696|CLIC4_HUMAN|ENSG00000169504|SE1|19558|chr1|24797851|24814219|+0|r1|T1	0.213216610723094	22.3053903554129	3.30214825272359	0.00188624431820747	0.00745407393219339	-1.93400964680345	Q9Y696	chloride intracellular channel 4	CLIC4	25932
421	sp|Q9UBF8|PI4KB_HUMAN|ENSG00000143393|MXE2|2243|chr1|151303650|151306363|-0|r60|T1	-0.431419490826126	17.3771783213677	-3.34350800486745	0.00308598506099914	0.0111231109890958	-1.94283775924467	Q9UBF8	phosphatidylinositol 4-kinase beta	PI4KB	5298
422	sp|Q9NW64|RBM22_HUMAN|ENSG00000086589|SE1|38513|chr5|150699271|150700497|-0|r0|T1	-0.233098433543589	19.4425498509363	-3.29613813949336	0.00191896177307067	0.00756513775922089	-1.95011231287722	Q9NW64	RNA binding motif protein 22	RBM22	55696
423	sp|Q13347|EIF3I_HUMAN|ENSG00000084623|SE1|31162|chr1|32224475|32226320|+2|r0|T1	-0.145936385122639	21.8077942715228	-3.29355655904771	0.00193317990331441	0.00760291376843076	-1.95702358888209	Q13347	eukaryotic translation initiation factor 3 subunit I	EIF3I	8668
424	sp|Q14573|ITPR3_HUMAN|ENSG00000096433|SE1|40130|chr6|33658828|33659119|+0|r0|T1	-0.450267155786687	16.946780410251	-3.28647456972222	0.0019726990914701	0.00772249702916722	-1.97596626520914	Q14573	inositol 1,4,5-trisphosphate receptor type 3	ITPR3	3710
425	sp|Q16775|GLO2_HUMAN|ENSG00000063854|SE1|5471|chr16|1817271|1819223|-1|r1|T2	0.325676263452642	18.6336037215026	3.2863243373401	0.001973545666686	0.00772249702916722	-1.97636783378865	Q16775	hydroxyacylglutathione hydrolase	HAGH	3029
426	sp|Q08499|PDE4D_HUMAN|ENSG00000113448|SE2|36958|chr5|59038971|59091125|-2|r1|T4	-0.373051466033559	18.3280976531261	-3.27420162816752	0.00230490283933201	0.00883187069276752	-2.00154682300336	Q08499	phosphodiesterase 4D	PDE4D	5144
427	sp|Q9NPA5|ZF64A_HUMAN|ENSG00000020256|SE1|27746|chr20|52164757|52166025|-2|r0|T1	-0.621921774161422	16.7525764268708	-3.3214078244835	0.00324959769738675	0.011566779731151	-2.01155843759127	Q9NPA5	ZFP64 zinc finger protein	ZFP64	55734
428	sp|Q969T9|WBP2_HUMAN|ENSG00000132471|SE1|44375|chr17|75846787|75846984|-2|r0|T4	0.462237442608057	16.4406734716256	3.28354177052912	0.00268112765722855	0.00999329399512458	-2.01265621230328	Q969T9	WW domain binding protein 2	WBP2	23558
429	sp|P54920|SNAA_HUMAN|ENSG00000105402|SE1|12646|chr19|47495596|47500749|-1|r1|T1	0.151166574582	20.0898889727686	3.27121862539256	0.0020604494209819	0.00800743376874483	-2.01668808317162	P54920	NSF attachment protein alpha	NAPA	8775
430	sp|Q07157|ZO1_HUMAN|ENSG00000104067|SE2|22467|chr15|29719138|29720016|-0|r21|T1	-0.419002617787676	17.0938219169627	-3.26113764986246	0.00212045071004639	0.0082211327765392	-2.04353317975731	Q07157	tight junction protein 1	TJP1	7082
431	sp|Q86VR2|RETR3_HUMAN|ENSG00000141699|SE1|3606|chr17|42586891|42587864|-2|r3|T4	-0.266233198883167	17.5260972676218	-3.25780822381292	0.00214062831019777	0.00827978874699138	-2.05238812083472	Q86VR2	reticulophagy regulator family member 3	RETREG3	162427
432	sp|E9PAV3|NACAM_HUMAN|ENSG00000196531|SE1|9593|chr12|56714687|56721459|-0|r490|T1	0.646892904263765	18.821903052347	3.25508841224379	0.00215724627037928	0.00832443266687534	-2.0596176160945	E9PAV3	nascent polypeptide associated complex subunit alpha	NACA	4666
433	sp|P46952|3HAO_HUMAN|ENSG00000162882|SE1|31057|chr2|42767928|42769858|-1|r0|T2	-0.449894551694161	17.1302756811203	-3.28561741604096	0.00353267780370235	0.0123794692266493	-2.08720766469225	P46952	3-hydroxyanthranilate 3,4-dioxygenase	HAAO	23498
434	sp|Q96SZ6|CK5P1_HUMAN|ENSG00000101391|SE1|2215|chr20|33359123|33360491|-0|r0|T1	0.649613206227935	15.2922361036124	3.24880572375279	0.00293161579340234	0.0106368360645572	-2.09657228486816	Q96SZ6	CDK5 regulatory subunit associated protein 1	CDK5RAP1	51654
435	sp|P21397|AOFA_HUMAN|ENSG00000189221|SE1|45068|chrX|43693428|43711976|+0|r0|T1	-0.387835982442844	16.6285888210059	-3.23617997411649	0.00255687308400783	0.00959558777522391	-2.09868312126788	P21397	monoamine oxidase A	MAOA	4128
436	sp|Q8WUB8|PHF10_HUMAN|ENSG00000130024|SE1|42079|chr6|169718918|169721111|-2|r0|T4	-0.414655285572339	15.4813722753934	-3.23828548137685	0.00226265233121727	0.00869028061638481	-2.10419894376142	Q8WUB8	PHD finger protein 10	PHF10	55274
437	sp|Q9NXL9|MCM9_HUMAN|ENSG00000111877|RI2|4947|chr6|118917761|118922086|-2|r1|T4	-0.389657695880821	17.4063810630915	-3.23121518257929	0.00259164801792079	0.00968178302822346	-2.12904740365297	Q9NXL9	minichromosome maintenance 9 homologous recombination repair factor	MCM9	254394
438	sp|P54802|ANAG_HUMAN|ENSG00000108784|SE1|3614|chr17|42538755|42541206|+2|r0|T4	0.365158365215965	16.0157554508232	3.22070822832514	0.00237812336757234	0.00904900770955601	-2.15068223130074	P54802	N-acetyl-alpha-glucosaminidase	NAGLU	4669
439	sp|P52569|CTR2_HUMAN|ENSG00000003989|MXE1|3621|chr8|17551986|17554699|+2|r46|T1	0.323294493241907	17.8355375163245	3.21878905950319	0.00239106331448331	0.00906304091323408	-2.15574801049617	P52569	solute carrier family 7 member 2	SLC7A2	6542
440	sp|P33240|CSTF2_HUMAN|ENSG00000101811|SE2|21811|chrX|100828102|100830867|+2|r1|T1	-0.15613156966112	21.081762230251	-3.2185227946313	0.00239286385087217	0.00906304091323408	-2.15645068709913	P33240	cleavage stimulation factor subunit 2	CSTF2	1478
441	sp|Q6ZWH5|NEK10_HUMAN|ENSG00000163491|SE1|18893|chr3|27143474|27162601|-1|r0|T1	0.297083941078498	18.4003196434795	3.21917922357173	0.00316286731140793	0.0113255510714171	-2.15850535265014	Q6ZWH5	NIMA related kinase 10	NEK10	152110
442	sp|P55769|NH2L1_HUMAN|ENSG00000100138|SE1|13380|chr22|41680364|41682358|-0|r237|T1	-0.252268739414752	20.5835303914824	-3.21556703976904	0.00241293758249305	0.00911801298453596	-2.1642485403962	P55769	small nuclear ribonucleoprotein 13	SNU13	4809
443	sp|Q6IN85|P4R3A_HUMAN|ENSG00000100796|SE1|7057|chr14|91482193|91485730|-2|r0|T1	-0.158832238608213	19.2899011038419	-3.21320615681449	0.00242908560021336	0.00915793191804575	-2.17047380936138	Q6IN85	protein phosphatase 4 regulatory subunit 3A	PPP4R3A	55671
444	sp|Q6MZP7|LIN54_HUMAN|ENSG00000189308|SE1|40534|chr4|82946474|82970469|-2|r0|T4	0.626867445252774	15.4599216715089	3.22260223851663	0.00313528081580739	0.0112513359691994	-2.17256188966281	Q6MZP7	lin-54 DREAM MuvB core complex component	LIN54	132660
445	sp|Q9H4G0|E41L1_HUMAN|ENSG00000088367|MXE1|550|chr20|-1|36125527|+0|r25|T1	-0.539972290423606	17.7848202907378	-3.21207669233156	0.0027299558555759	0.010106382851342	-2.17769694057886	Q9H4G0	erythrocyte membrane protein band 4.1 like 1	EPB41L1	2036
446	sp|Q86WI3|NLRC5_HUMAN|ENSG00000140853|A3SS1|2890|chr16|57055094|57055519|+1|r1|T1	-0.499542877057809	17.9214341243753	-3.2391773942076	0.00393601866706478	0.0135326427966168	-2.1892174447974	Q86WI3	NLR family CARD domain containing 5	NLRC5	84166
447	sp|P29374|ARI4A_HUMAN|ENSG00000032219|SE1|7421|chr14|58365622|58366230|+2|r2|T1	-0.298142045512311	15.9687124568726	-3.20548015624029	0.00277923225987406	0.010238635995432	-2.19442791971574	P29374	AT-rich interaction domain 4A	ARID4A	5926
448	sp|Q96Q06|PLIN4_HUMAN|ENSG00000167676|SE1|27297|chr19|4504947|4508955|-2|r0|T4	-0.332218265614664	19.1891028628594	-3.2083846967069	0.00325139357076866	0.011566779731151	-2.19462795046477	Q96Q06	perilipin 4	PLIN4	729359
449	sp|Q5JTZ9|SYAM_HUMAN|ENSG00000124608|SE1|40565|chr6|44302170|44302513|-1|r0|T1	-0.318434552478735	19.7468884668233	-3.20129693479959	0.00251211233850557	0.00944922989713105	-2.2018331207109	Q5JTZ9	alanyl-tRNA synthetase 2, mitochondrial	AARS2	57505
450	sp|P13196|HEM1_HUMAN|ENSG00000023330|SE1|18320|chr3|52206751|52208247|+2|r0|T1	-0.474514752907528	19.2816111139326	-3.2230952217947	0.00408587803227122	0.0139478434498417	-2.20745321525803	P13196	5'-aminolevulinate synthase 1	ALAS1	211
451	sp|P15586|GNS_HUMAN|ENSG00000135677|SE1|48033|chr12|64721705|64723113|-0|r1|T1	0.368479168214442	16.0580514964858	3.20000733187079	0.00282075488129068	0.0103029799672978	-2.20829422721076	P15586	glucosamine (N-acetyl)-6-sulfatase	GNS	2799
452	sp|P54105|ICLN_HUMAN|ENSG00000074201|SE1|44042|chr11|77625070|77625818|-1|r0|T1	-0.307306969517455	18.0623765523871	-3.19405497609355	0.00256390465189071	0.00960000828561817	-2.22086709330398	P54105	chloride nucleotide-sensitive channel 1A	CLNS1A	1207
453	sp|Q13683|ITA7_HUMAN|ENSG00000135424|MXE2|1653|chr12|55698917|55699989|-0|r230|T1	0.515137222405365	15.0422747147945	3.20171501311758	0.00330727329195602	0.011740104326424	-2.22436921387832	Q13683	integrin subunit alpha 7	ITGA7	3679
454	sp|Q6P4E1|CASC4_HUMAN|ENSG00000166734|SE1|6425|chr15|44337907|44338317|+0|r0|T1	-0.664634196366594	15.9493554235234	-3.18917450604521	0.00341484003783343	0.0120437369076276	-2.24059733861875	Q6P4E1	cancer susceptibility 4	CASC4	113201
455	sp|Q8IWI9|MGAP_HUMAN|ENSG00000174197|SE1|31209|chr15|41761850|41762362|+0|r0|T1	-0.239509686015044	16.683258219019	-3.17480084463151	0.00270655511664784	0.0100651936310713	-2.27134117524226	Q8IWI9	MAX dimerization protein MGA	MGA	23269
456	sp|O43865|SAHH2_HUMAN|ENSG00000168710|SE1|28429|chr1|110014857|110015531|+2|r0|T4	-0.267864129569773	20.4920539189991	-3.17268143269457	0.00272270748034894	0.0101023535469961	-2.27688543269486	O43865	adenosylhomocysteinase like 1	AHCYL1	10768
457	sp|Q2VWP7|PRTG_HUMAN|ENSG00000166450|SE1|35646|chr15|55683931|55740684|-0|r3|T1	-0.526079597346417	14.705944462412	-3.16831365585694	0.00275628243007614	0.010180863030011	-2.28830392845868	Q2VWP7	protogenin	PRTG	283659
458	sp|O14924|RGS12_HUMAN|ENSG00000159788|RI2|3402|chr4|3414241|3414844|+2|r2|T4	-0.326099558321722	18.3314592541584	-3.16419095424752	0.00278833169403966	0.010238635995432	-2.29907263770373	O14924	regulator of G protein signaling 12	RGS12	6002
459	sp|P06737|PYGL_HUMAN|ENSG00000100504|SE1|7487|chr14|50912303|50913130|-1|r0|T1	0.251677310964979	21.6586415970627	3.16389413843268	0.00279065261582812	0.010238635995432	-2.2998475946004	P06737	glycogen phosphorylase L	PYGL	5836
460	sp|P46199|IF2M_HUMAN|ENSG00000085760|SE1|26974|chr2|55262427|55263858|-0|r0|T1	0.379641378670602	17.094065759467	3.16037646941185	0.00281829787304353	0.0103029799672978	-2.30902838718595	P46199	mitochondrial translational initiation factor 2	MTIF2	4528
461	sp|Q8TCG1|CIP2A_HUMAN|ENSG00000163507|SE1|17739|chr3|108582202|108583083|-2|r0|T4	-0.385417607715908	17.6867873255676	-3.15130176578856	0.00289081363503916	0.0105354096921427	-2.3326827090725	Q8TCG1	cell proliferation regulating inhibitor of protein phosphatase 2A	CIP2A	57650
462	sp|P49750|YLPM1_HUMAN|ENSG00000119596|SE1|7205|chr14|74821137|74824307|+0|r0|T2	-0.183287863184521	21.001011119642	-3.14985670369263	0.00290252228608059	0.0105546264948385	-2.33644546494493	P49750	YLP motif containing 1	YLPM1	56252
463	sp|P26368|U2AF2_HUMAN|ENSG00000063244|A5SS1|73|chr19|55669692|55669181|+0|r67|T1	-0.181295500476072	21.9220866937023	-3.13549747349343	0.00302132375723141	0.0109381257436192	-2.37377551135957	P26368	U2 small nuclear RNA auxiliary factor 2	U2AF2	11338
464	sp|O60293|ZC3H1_HUMAN|ENSG00000133858|SE1|18163|chr12|71644318|71645075|-2|r0|T4	-0.435009773138862	17.3332294916376	-3.15202527050525	0.00481720058174733	0.0161228754164605	-2.37940611046132	O60293	zinc finger C3H1-type containing	ZFC3H1	196441
465	sp|O75112|LDB3_HUMAN|ENSG00000122367|MXE2|829|chr10|86680157|86681803|+1|r107|T1	-0.359525264531747	16.5424055933669	-3.12567424513231	0.00401292944304787	0.0137394661515626	-2.38126300433808	O75112	LIM domain binding 3	LDB3	11155
466	sp|Q9P2D1|CHD7_HUMAN|ENSG00000171316|SE1|47190|chr8|60781430|60795127|+2|r0|T4	-0.303492814898942	17.2310282179956	-3.12954081890095	0.00307193897394301	0.0110968720644637	-2.38922932661387	Q9P2D1	chromodomain helicase DNA binding protein 7	CHD7	55636
467	sp|P54725|RD23A_HUMAN|ENSG00000179262|A3SS2|329|chr19|12949159|12949408|+0|r206|T1	0.397446348439495	15.0835961754237	3.12700717276719	0.00343409489268999	0.0120856558455184	-2.39196970155803	P54725	RAD23 homolog A, nucleotide excision repair protein	RAD23A	5886
468	sp|P12429|ANXA3_HUMAN|ENSG00000138772|SE1|15604|chr4|78579121|78582290|+2|r0|T1	0.500980689314378	21.6649198089268	3.12334613694419	0.003125423648679	0.0112405587364771	-2.40528079238783	P12429	annexin A3	ANXA3	306
469	sp|O43852|CALU_HUMAN|ENSG00000128595|SE1|44107|chr7|128759852|128767655|+0|r0|T2	0.359088996486793	21.3965243964936	3.10959642917327	0.00324728862260429	0.011566779731151	-2.44083591082159	O43852	calumenin	CALU	813
470	sp|Q12841|FSTL1_HUMAN|ENSG00000163430|SE1|17564|chr3|120416027|120450746|-0|r2|T1	-0.310694271779798	19.8999392307141	-3.10133611747516	0.00332263719581236	0.0117691684689682	-2.46214771805366	Q12841	follistatin like 1	FSTL1	11167
471	sp|Q9NRA2|S17A5_HUMAN|ENSG00000119899|SE1|19240|chr6|73615447|73621962|-2|r0|T1	0.387968307016621	14.2892009894168	3.09502606124173	0.00338130128554931	0.011951151095476	-2.47840325652401	Q9NRA2	solute carrier family 17 member 5	SLC17A5	26503
472	sp|Q9BQ69|MACD1_HUMAN|ENSG00000133315|SE1|21344|chr11|-1|63998872|-0|r5|T1	0.38249104997249	17.9248521251178	3.08056388612465	0.00351945140082815	0.0123595295446642	-2.51557915594253	Q9BQ69	mono-ADP ribosylhydrolase 1	MACROD1	28992
473	sp|Q8IVS2|FABD_HUMAN|ENSG00000100294|SE1|39495|chr22|43133486|43137298|-2|r11|T4	0.237912398793533	16.8714047216471	3.07065741105909	0.00361712717966029	0.0126483764917759	-2.54097933182476	Q8IVS2	malonyl-CoA-acyl carrier protein transacylase	MCAT	27349
474	sp|Q07020|RL18_HUMAN|ENSG00000063177|RI1|129|chr19|48615447|48615946|-2|r664|T2	-0.429242758498422	17.4159952527875	-3.04666140255564	0.00489737265995218	0.0162914628038977	-2.54526099844291	Q07020	ribosomal protein L18	RPL18	6141
475	sp|Q1KMD3|HNRL2_HUMAN|ENSG00000214753|SE1|13141|chr11|62722713|62722903|-2|r0|T2	-0.191462857487032	22.2551783843826	-3.06212475197676	0.00370329389167608	0.0129221318773378	-2.56281448134472	Q1KMD3	heterogeneous nuclear ribonucleoprotein U like 2	HNRNPUL2	221092
476	sp|Q92625|ANS1A_HUMAN|ENSG00000064999|SE1|40196|chr6|34889599|34967319|+0|r0|T1	-0.325554877425912	14.7879424061911	-3.0542107790511	0.00378493310648147	0.0131789602858378	-2.58303106837207	Q92625	ankyrin repeat and sterile alpha motif domain containing 1A	ANKS1A	23294
477	sp|Q9UG63|ABCF2_HUMAN|ENSG00000033050|SE1|44601|chr7|151216029|151218191|-0|r0|T1	-0.271749651169966	17.9460591081637	-3.04779249410649	0.00385238104037167	0.0133853917504439	-2.59940180264831	Q9UG63	ATP binding cassette subfamily F member 2	ABCF2	10061
478	sp|Q92572|AP3S1_HUMAN|ENSG00000177879|SE2|28003|chr5|115902992|115912136|+0|r39|T1	-0.287888027918797	17.8956441441614	-3.04846221602707	0.00611430718345964	0.0195848901970192	-2.60651919620832	Q92572	adaptor related protein complex 3 subunit sigma 1	AP3S1	1176
479	sp|P07195|LDHB_HUMAN|ENSG00000111716|SE1|10179|chr12|21647016|21654671|-0|r1|T1	0.275594927378052	24.7454895619961	3.04453065852697	0.00388708962171009	0.0134418682412036	-2.60771295114115	P07195	lactate dehydrogenase B	LDHB	3945
480	sp|Q9BQ39|DDX50_HUMAN|ENSG00000107625|SE1|28127|chr10|68919981|68934360|+0|r0|T1	-0.257853807905978	18.7816350793347	-3.04440982120936	0.00388838105012105	0.0134418682412036	-2.60802073257468	Q9BQ39	DExD-box helicase 50	DDX50	79009
481	sp|O95456|PSMG1_HUMAN|ENSG00000183527|SE1|37893|chr21|39178647|39179986|-2|r0|T1	-0.389896363502778	16.6026877076039	-3.04395700467941	0.00389322403327543	0.0134418682412036	-2.60917401815575	O95456	proteasome assembly chaperone 1	PSMG1	8624
482	sp|Q9Y496|KIF3A_HUMAN|ENSG00000131437|SE1|35661|chr5|132726498|132734478|-2|r0|T4	-0.256125340292044	16.3413178916192	-3.04274397577894	0.00390622558520062	0.013458424285145	-2.61226294785573	Q9Y496	kinesin family member 3A	KIF3A	11127
483	sp|Q8NEW0|ZNT7_HUMAN|ENSG00000162695|SE1|46118|chr1|100911150|100912238|+2|r0|T4	0.333146738706265	18.0697981146841	3.03546936988791	0.0062991243466707	0.0199817484111024	-2.6134216112999	Q8NEW0	solute carrier family 30 member 7	SLC30A7	148867
484	sp|Q01664|TFAP4_HUMAN|ENSG00000090447|RI2|846|chr16|4261949|4262422|-2|r1|T4	-0.540332061547037	13.8572794363059	-3.03679802776803	0.00397054728172133	0.013622798205069	-2.62739241070021	Q01664	transcription factor AP-4	TFAP4	7023
485	sp|P39060|COIA1_HUMAN|ENSG00000182871|SE1|10|chr21|45479964|45480156|+0|r0|T1	-0.620132583955225	20.4413815687317	-3.02592018209641	0.00409080042644748	0.0139478434498417	-2.65502084966381	P39060	collagen type XVIII alpha 1 chain	COL18A1	80781
486	sp|Q9UHB9|SRP68_HUMAN|ENSG00000167881|SE1|38049|chr17|76057543|76060390|-2|r0|T4	-0.200615055475975	21.1555412016836	-3.01931094442184	0.00416552396940283	0.0141731520950636	-2.671775704528	Q9UHB9	signal recognition particle 68	SRP68	6730
487	sp|P62851|RS25_HUMAN|ENSG00000118181|SE1|24181|chr11|119017545|119018053|-0|r0|T1	-0.33693994269192	21.8458522987644	-3.01599203793717	0.00420352810005385	0.0142728490353795	-2.68018025345806	P62851	ribosomal protein S25	RPS25	6230
488	sp|P68133|ACTS_HUMAN|ENSG00000143632|SE1|30882|chr1|229432880|229433115|-0|r1|T1	0.644182583488977	17.8045363639579	3.01213683193224	0.00424808124841631	0.014394324891328	-2.68993523579141	P68133	actin alpha 1, skeletal muscle	ACTA1	58
489	sp|Q92959|SO2A1_HUMAN|ENSG00000174640|SE1|35401|chr3|133973825|133979618|-0|r0|T1	0.705448033962796	17.99697589196	3.00424800243503	0.00676551944750103	0.0212912767144346	-2.69776943362294	Q92959	solute carrier organic anion transporter family member 2A1	SLCO2A1	6578
490	sp|P98174|FGD1_HUMAN|ENSG00000102302|SE1|45288|chrX|54470760|54471487|-0|r0|T1	0.524803407172676	17.7737952278616	2.99704489746786	0.00554447614051547	0.0181134280287756	-2.70703346178815	P98174	FYVE, RhoGEF and PH domain containing 1	FGD1	2245
491	sp|P04632|CPNS1_HUMAN|ENSG00000126247|A3SS1|256|chr19|36146054|36146312|+0|r0|T1	0.200028224174076	20.2250520636128	2.99094504040969	0.00450099181279921	0.0152096076867799	-2.74341028536795	P04632	calpain small subunit 1	CAPNS1	826
492	sp|Q96RP9|EFGM_HUMAN|ENSG00000168827|SE2|21726|chr3|158649157|158650061|+1|r71|T1	0.297196091813159	17.1400867811832	2.99043595355849	0.00450723739986281	0.0152096076867799	-2.74469182940478	Q96RP9	G elongation factor mitochondrial 1	GFM1	85476
493	sp|Q9UPU7|TBD2B_HUMAN|ENSG00000167202|SE1|5867|chr15|78045068|78054187|-2|r0|T4	0.579262288424399	17.9961329268047	2.94832217557171	0.00768531153972992	0.023691561889393	-2.75267401386978	Q9UPU7	TBC1 domain family member 2B	TBC1D2B	23102
494	sp|Q92556|ELMO1_HUMAN|ENSG00000155849|SE1|16012|chr7|37315960|37342690|-0|r0|T1	-0.315589586129969	15.8579499887521	-2.97253467312001	0.00517227886075088	0.0171364390538009	-2.75429280919482	Q92556	engulfment and cell motility 1	ELMO1	9844
495	sp|O95905|ECD_HUMAN|ENSG00000122882|MXE2|2858|chr10|73148404|73152421|-2|r31|T4	-0.280937202216318	17.8694564194854	-2.98302419053347	0.00459909026014535	0.0154876961532616	-2.76333332728614	O95905	ecdysoneless cell cycle regulator	ECD	11319
496	sp|Q9H7C4|SYNCI_HUMAN|ENSG00000162520|SE1|34535|chr1|32681860|32684089|-0|r0|T2	-0.264035996769046	18.7818624524273	-2.96426077795243	0.00528557051060136	0.0174413191899119	-2.77433270794543	Q9H7C4	syncoilin, intermediate filament protein	SYNC	81493
497	sp|Q9BUI4|RPC3_HUMAN|ENSG00000186141|SE1|22812|chr1|145833582|145836574|+0|r0|T1	-0.262382082534739	16.4434800351628	-2.97781821398614	0.00466465129913992	0.0156762871528473	-2.77640859603765	Q9BUI4	RNA polymerase III subunit C	POLR3C	10623
498	sp|Q9BX26|SYCP2_HUMAN|ENSG00000196074|SE2|17224|chr20|59882165|59885144|-2|r1|T4	-0.488912495608727	18.075709873835	-2.95519582525219	0.00615258474171787	0.0196690818253748	-2.78956450841471	Q9BX26	synaptonemal complex protein 2	SYCP2	10388
499	sp|Q12972|PP1R8_HUMAN|ENSG00000117751|SE1|22301|chr1|27838852|27841234|+2|r0|T4	-0.158963910358242	19.7956466327018	-2.9711404437651	0.00475002764899215	0.0159305630763745	-2.79315811386521	Q12972	protein phosphatase 1 regulatory subunit 8	PPP1R8	5511
500	sp|P00451|FA8_HUMAN|ENSG00000185010|SE1|42575|chrX|154863227|154896232|-2|r1|T1	0.369069273488819	14.8397568879387	2.96457769478286	0.00483535554640906	0.0161506784034844	-2.80959466304715	P00451	coagulation factor VIII	F8	2157
501	sp|O75909|CCNK_HUMAN|ENSG00000090061|RI2|1064|chr14|99502984|99503644|+2|r3|T4	-0.157375893350089	19.5246926300153	-2.96201627544184	0.00486904591216983	0.0162301530405661	-2.81600320004205	O75909	cyclin K	CCNK	8812
502	sp|Q86UA1|PRP39_HUMAN|ENSG00000185246|RI2|3191|chr14|45096228|45097005|+2|r1|T4	-0.242482998222584	15.8090236425962	-2.94890779424973	0.00550199787766017	0.0180250358580519	-2.82962301761023	Q86UA1	pre-mRNA processing factor 39	PRPF39	55015
503	sp|Q15650|TRIP4_HUMAN|ENSG00000103671|SE1|6149|chr15|64400821|64406459|+0|r0|T2	-0.254787470022819	17.5333657403078	-2.94501270488782	0.00555821501518055	0.0181222119779247	-2.83902164827199	Q15650	thyroid hormone receptor interactor 4	TRIP4	9325
504	sp|P14324|FPPS_HUMAN|ENSG00000160752|A3SS1|4281|chr1|155319688|155319928|+0|r0|T1	0.22547844593765	21.4564781717145	2.94568404787117	0.00508907693659671	0.016894911287487	-2.85677822341121	P14324	farnesyl diphosphate synthase	FDPS	2224
505	sp|Q9H857|NT5D2_HUMAN|ENSG00000168268|SE1|18293|chr3|52525103|52525295|-1|r0|T1	-0.197751380236632	19.6475237223261	-2.93517916557916	0.0052354722994478	0.0173108358288194	-2.88292458780176	Q9H857	5'-nucleotidase domain containing 2	NT5DC2	64943
506	sp|Q6UUV9|CRTC1_HUMAN|ENSG00000105662|SE2|21907|chr19|18743026|18744155|+0|r3|T1	1.01662568444997	16.0554667442211	2.9099350300135	0.00838494379462097	0.025221680625105	-2.89791859892781	Q6UUV9	CREB regulated transcription coactivator 1	CRTC1	23373
507	sp|Q9NTK5|OLA1_HUMAN|ENSG00000138430|SE1|17765|chr2|174075527|174079090|-1|r0|T1	-0.249133686926086	21.8012150712983	-2.92855389863981	0.00532981338827914	0.0175519958971441	-2.89938230426196	Q9NTK5	Obg like ATPase 1	OLA1	29789
508	sp|Q96N66|MBOA7_HUMAN|ENSG00000125505|SE1|849|chr19|54183680|54187287|-0|r1|T2	-0.202755495323089	19.1663446984689	-2.92667621518084	0.00535683797043375	0.017605639822668	-2.90404205881504	Q96N66	membrane bound O-acyltransferase domain containing 7	MBOAT7	79143
509	sp|O75335|LIPA4_HUMAN|ENSG00000143847|A3SS1|5231|chr1|203056155|203056508|+0|r0|T2	0.496944471383678	18.8368908704897	2.8907824084045	0.00875645677589588	0.0260627751587463	-2.92028718956261	O75335	PTPRF interacting protein alpha 4	PPFIA4	8497
510	sp|Q96M86|DNHD1_HUMAN|ENSG00000179532|RI2|2290|chr11|6558297|6558693|+2|r1|T4	-0.218964940790453	17.5808041439038	-2.91643974979292	0.0055064286371244	0.0180250358580519	-2.92940982553789	Q96M86	dynein heavy chain domain 1	DNHD1	144132
511	sp|Q6UWI2|PARM1_HUMAN|ENSG00000169116|SE1|15680|chr4|74933370|75013150|+0|r0|T1	0.414431027843564	15.7278233372985	2.89974381229333	0.00625235549487723	0.0198718275418579	-2.92941761557195	Q6UWI2	prostate androgen-regulated mucin-like protein 1	PARM1	25849
512	sp|Q9Y616|IRAK3_HUMAN|ENSG00000090376|SE1|9471|chr12|66210201|66211597|+2|r0|T4	0.545407851573295	18.1470529408168	2.88231638051393	0.00892565413735536	0.0265182477993891	-2.95604283649043	Q9Y616	interleukin 1 receptor associated kinase 3	IRAK3	11213
513	sp|Q8N6R0|MET13_HUMAN|ENSG00000010165|SE1|25255|chr1|171787930|171790616|+0|r2|T1	-0.311378183930023	15.4797777149513	-2.9055011565892	0.00567057999745616	0.0184518872933097	-2.9564509609367	Q8N6R0	eEF1A lysine and N-terminal methyltransferase	EEF1AKNMT	51603
514	sp|P34947|GRK5_HUMAN|ENSG00000198873|SE1|10695|chr10|119439768|119442088|+1|r1|T1	-0.393636111003328	16.0526463985309	-2.87467486802728	0.00750444696687312	0.0232652042073193	-2.97345434698415	P34947	G protein-coupled receptor kinase 5	GRK5	2869
515	sp|P62917|RL8_HUMAN|ENSG00000161016|RI1|5651|chr8|144791307|144791495|-2|r329|T4	-0.256989713363591	19.8032799667696	-2.89825391459348	0.00578183661681508	0.0187766575278747	-2.97432871097566	P62917	ribosomal protein L8	RPL8	6132
516	sp|P80192|M3K9_HUMAN|ENSG00000006432|A5SS2|4248|chr14|70738398|70740164|-2|r0|T1	-0.38234011527933	17.0055113342597	-2.87137884209693	0.00756535799174686	0.0234097869933299	-2.98092300645127	P80192	mitogen-activated protein kinase kinase kinase 9	MAP3K9	4293
517	sp|Q6P3W7|SCYL2_HUMAN|ENSG00000136021|SE1|9116|chr12|100312653|100313538|+0|r0|T1	-0.200483557878655	18.4862649082613	-2.89502603634506	0.00583204145041386	0.0189022687325667	-2.98228156541693	Q6P3W7	SCY1 like pseudokinase 2	SCYL2	55681
518	sp|Q9NRA8|4ET_HUMAN|ENSG00000184708|SE1|13725|chr22|31449531|31450360|-2|r0|T1	-0.506012131974925	14.2102728052915	-2.89318032327602	0.00586093096381303	0.0189584354647995	-2.98682632264972	Q9NRA8	eukaryotic translation initiation factor 4E nuclear import factor 1	EIF4ENIF1	56478
519	sp|Q8NBM4|UBAC2_HUMAN|ENSG00000134882|SE1|8047|chr13|99318069|99340565|+0|r0|T1	0.290564746003763	16.0757925595915	2.87167432617484	0.00672271585824849	0.0212024115529375	-2.99622750260197	Q8NBM4	UBA domain containing 2	UBAC2	337867
520	sp|Q9NRK6|ABCBA_HUMAN|ENSG00000135776|SE1|46256|chr1|229542371|229547701|-2|r0|T4	0.457612609640417	18.0529147746399	2.84762764163877	0.00965215609675115	0.0281664341613379	-3.00559334213418	Q9NRK6	ATP binding cassette subfamily B member 10	ABCB10	23456
521	sp|Q12800|TFCP2_HUMAN|ENSG00000135457|SE1|42607|chr12|51107346|51109273|-2|r2|T1	-0.291815295860573	16.9714626549072	-2.88471767723123	0.00599510488098318	0.0193542756000244	-3.00763882393015	Q12800	transcription factor CP2	TFCP2	7024
522	sp|O96017|CHK2_HUMAN|ENSG00000183765|SE2|550|chr22|28725367|28730548|-0|r1|T1	-0.29065903652311	17.4437831668732	-2.88295909761811	0.00602334340875247	0.0194072361303616	-3.01195853559025	O96017	checkpoint kinase 2	CHEK2	11200
523	sp|O43167|ZBT24_HUMAN|ENSG00000112365|SE1|41160|chr6|109476258|109476930|-0|r1|T1	0.324560176118723	18.7808029119018	2.86856217229554	0.00677685758837491	0.0212912767144346	-3.01611266096053	O43167	zinc finger and BTB domain containing 24	ZBTB24	9841
524	sp|Q9UI09|NDUAC_HUMAN|ENSG00000184752|SE1|9214|chr12|94971620|94994257|-2|r0|T4	0.219316539985837	18.7493146762261	2.88091642297043	0.0060562992471822	0.0194390458383554	-3.01697382581409	Q9UI09	NADH:ubiquinone oxidoreductase subunit A12	NDUFA12	55967
525	sp|Q96A35|RM24_HUMAN|ENSG00000143314|SE1|37012|chr1|156738134|156738438|-0|r0|T1	0.210985884644689	17.963259693854	2.88087791015123	0.00605692220939	0.0194390458383554	-3.01706836130033	Q96A35	mitochondrial ribosomal protein L24	MRPL24	79590
526	sp|Q9UPV9|TRAK1_HUMAN|ENSG00000182606|SE1|31564|chr3|42199253|42201054|+0|r1|T1	-0.798684551472835	18.2373903943078	-2.83672993936968	0.00989182555965764	0.028611276751038	-3.01939550596252	Q9UPV9	trafficking kinesin protein 1	TRAK1	22906
527	sp|O75915|PRAF3_HUMAN|ENSG00000144746|SE1|24670|chr3|69085223|69102056|+0|r0|T2	0.350688338535939	19.1687547374414	2.87381689393807	0.00617215062874292	0.019693243251242	-3.03438605434919	O75915	ADP ribosylation factor like GTPase 6 interacting protein 5	ARL6IP5	10550
528	sp|P38935|SMBP2_HUMAN|ENSG00000132740|SE1|26112|chr11|68929357|68930434|+2|r12|T4	-0.35991353714472	17.8167142017813	-2.84094595990484	0.00979843770182736	0.0284414828867201	-3.03605711643161	P38935	immunoglobulin mu DNA binding protein 2	IGHMBP2	3508
529	sp|Q9Y3B8|ORN_HUMAN|ENSG00000076043|A3SS1|2423|chr11|114443933|114444652|+0|r0|T1	0.210208528304477	19.8948701586	2.87231841968646	0.00619686510059882	0.019733706339771	-3.03805743219758	Q9Y3B8	RNA exonuclease 2	REXO2	25996
530	sp|P21583|SCF_HUMAN|ENSG00000049130|SE1|9276|chr12|88507137|88515617|-0|r2|T1	-0.39751631184053	18.2117563482116	-2.84770365673811	0.00715038741344582	0.0223364483010498	-3.05449895538471	P21583	KIT ligand	KITLG	4254
531	sp|Q96EY8|MMAB_HUMAN|ENSG00000139428|SE1|9001|chr12|109561104|109561517|-0|r0|T2	0.240327125637382	19.2368569353521	2.85611828410276	0.00646999742962655	0.020484161746308	-3.07766499059206	Q96EY8	metabolism of cobalamin associated B	MMAB	326625
532	sp|Q9BXX0|EMIL2_HUMAN|ENSG00000132205|SE1|2828|chr18|2885139|2892486|+1|r1|T1	0.516570601091146	18.5717304505357	2.85221445984086	0.00653746830449854	0.0206578959910937	-3.08718635062612	Q9BXX0	elastin microfibril interfacer 2	EMILIN2	84034
533	sp|P49790|NU153_HUMAN|ENSG00000124789|SE2|24615|chr6|17649300|17651926|-1|r33|T1	-0.287144589338133	18.4408277615155	-2.81698221510479	0.00864041180718578	0.025811066236402	-3.09616859095395	P49790	nucleoporin 153	NUP153	9972
534	sp|O60613|SEP15_HUMAN|ENSG00000183291|SE1|36838|chr1|86863605|86868102|-2|r3|T4	0.328860719929377	20.2588175200285	2.83414379857949	0.00685839193973015	0.0215062385872991	-3.13114313008402	O60613	selenoprotein F	SELENOF	9403
535	sp|Q8WWC4|MAIP1_HUMAN|ENSG00000162972|SE1|20300|chr2|199959880|199961928|+2|r3|T4	0.20586312482985	18.8862414142038	2.83009103158166	0.00693234689499063	0.0216966582209631	-3.14097490147739	Q8WWC4	matrix AAA peptidase interacting protein 1	MAIP1	79568
536	sp|Q5U5X0|LYRM7_HUMAN|ENSG00000186687|SE1|37929|chr5|131182299|131187109|+2|r0|T4	0.52667103463844	17.6537208958756	2.80606967293889	0.00795413522912207	0.0243827696743181	-3.16918552838487	Q5U5X0	LYR motif containing 7	LYRM7	90624
537	sp|P36405|ARL3_HUMAN|ENSG00000138175|SE1|44570|chr10|102686001|102689943|-0|r1|T1	-0.23108149100856	19.5656444051607	-2.81527769805757	0.00720900375720585	0.0224767417525049	-3.17682799501195	P36405	ADP ribosylation factor like GTPase 3	ARL3	403
538	sp|Q0VF96|CGNL1_HUMAN|ENSG00000128849|SE1|6266|chr15|57516986|57518497|+0|r0|T1	-0.412015473854012	21.0216650580603	-2.81158973186485	0.00727945545377829	0.0226533338599552	-3.18573371164699	Q0VF96	cingulin like 1	CGNL1	84952
539	sp|O94955|RHBT3_HUMAN|ENSG00000164292|SE1|16086|chr5|95752350|95755761|+0|r0|T1	-0.354460093515225	14.1236203058729	-2.78477883434162	0.00839697415933374	0.025221680625105	-3.20198115060331	O94955	Rho related BTB domain containing 3	RHOBTB3	22836
540	sp|Q9NVE7|PANK4_HUMAN|ENSG00000157881|SE1|27499|chr1|2514466|2515717|-2|r0|T1	0.289264695348152	18.3505718356603	2.8047500960764	0.00741180653440553	0.0230215202962596	-3.20222853695882	Q9NVE7	pantothenate kinase 4	PANK4	55229
541	sp|Q9NVR2|INT10_HUMAN|ENSG00000104613|SE2|46369|chr8|19845797|19849239|+2|r16|T1	-0.431645407623027	16.640898037029	-2.76783683849677	0.00973369295324371	0.0283036461760987	-3.2121403226788	Q9NVR2	integrator complex subunit 10	INTS10	55174
542	sp|O43156|TTI1_HUMAN|ENSG00000101407|SE1|40599|chr20|37996462|37996953|-2|r0|T4	-0.43834506276329	16.5850808471493	-2.79531501299413	0.00759804376193859	0.023466651166816	-3.22493659565303	O43156	TELO2 interacting protein 1	TTI1	9675
543	sp|Q6ZRP7|QSOX2_HUMAN|ENSG00000165661|SE1|41512|chr9|136224112|136224909|-2|r0|T4	-0.216492685660608	17.724296987352	-2.7896319859599	0.00771230230545226	0.0237301609398531	-3.23858847009035	Q6ZRP7	quiescin sulfhydryl oxidase 2	QSOX2	169714
544	sp|P20042|IF2B_HUMAN|ENSG00000125977|SE1|2205|chr20|34090602|34093731|-0|r3|T1	-0.182635927106091	21.3683568661944	-2.78838866475442	0.00773751077979408	0.0237631417207159	-3.24157260296164	P20042	eukaryotic translation initiation factor 2 subunit beta	EIF2S2	8894
545	sp|Q9UNY4|TTF2_HUMAN|ENSG00000116830|MXE1|2095|chr1|117096299|117097433|+2|r0|T4	-0.353789442927008	15.3825748799283	-2.7746611469693	0.00802095456238111	0.0245417266460914	-3.27445830788779	Q9UNY4	transcription termination factor 2	TTF2	8458
546	sp|Q15366|PCBP2_HUMAN|ENSG00000197111|SE2|9737|chr12|53462567|53464852|+0|r45|T1	-0.352392017067389	14.9680790607204	-2.77384744410912	0.0080380537648545	0.0245482461347512	-3.2764040344303	Q15366	poly(rC) binding protein 2	PCBP2	5094
547	sp|Q13427|PPIG_HUMAN|ENSG00000138398|A3SS1|8055|chr2|169630987|169631933|+2|r0|T1	-0.266398726131683	19.1506200791535	-2.77188342814172	0.00807946475568889	0.0246087288139138	-3.28109873434014	Q13427	peptidylprolyl isomerase G	PPIG	9360
548	sp|Q9NZN4|EHD2_HUMAN|ENSG00000024422|SE1|1016|chr19|47726224|47736533|+2|r0|T1	0.28922354090161	18.3491163053279	2.77148598319072	0.00808786879920703	0.0246087288139138	-3.28204848482626	Q9NZN4	EH domain containing 2	EHD2	30846
549	sp|Q7Z2Z2|EFL1_HUMAN|ENSG00000140598|SE1|27338|chr15|82152423|82157860|-2|r0|T4	0.400162797805962	18.7819885084504	2.76929431298469	0.00813435747929518	0.0247043449371187	-3.28728406455706	Q7Z2Z2	elongation factor like GTPase 1	EFL1	79631
550	sp|Q99487|PAFA2_HUMAN|ENSG00000158006|SE1|26217|chr1|25984528|25988327|-0|r0|T2	0.582893517883306	17.7374029291606	2.73988776836536	0.0104119990965938	0.0298525848224017	-3.28765322615619	Q99487	platelet activating factor acetylhydrolase 2	PAFAH2	5051
551	sp|O75298|RTN2_HUMAN|ENSG00000125744|SE1|1051|chr19|45489553|45493378|-2|r2|T1	0.450068860819741	16.4946586886296	2.76707895227272	0.00818159975303727	0.024801892042479	-3.29257326985246	O75298	reticulon 2	RTN2	6253
552	sp|Q9BTT0|AN32E_HUMAN|ENSG00000143401|MXE2|2540|chr1|150226795|150229237|-2|r14|T4	-0.242065398910338	20.6445376403428	-2.76635179404352	0.00819716153649111	0.0248032194093089	-3.29430871971705	Q9BTT0	acidic nuclear phosphoprotein 32 family member E	ANP32E	81611
553	sp|Q15906|VPS72_HUMAN|ENSG00000163159|SE1|22621|chr1|151177031|151178145|-2|r0|T4	-0.495785220319167	16.8767538056564	-2.71570392262002	0.0110343769791617	0.031252558948846	-3.29472997744069	Q15906	vacuolar protein sorting 72 homolog	VPS72	6944
554	sp|P12110|CO6A2_HUMAN|ENSG00000142173|A3SS2|6622|chr21|46125311|46125617|+0|r166|T1	-1.05691671727159	17.6730133859903	-2.72581490325435	0.0126764571542479	0.0352362537846892	-3.29643457234393	P12110	collagen type VI alpha 2 chain	COL6A2	1292
555	sp|Q8WWM7|ATX2L_HUMAN|ENSG00000168488|A3SS2|1103|chr16|28831072|28832399|+2|r35|T1	-0.642336583704918	14.3267830371074	-2.75099338496862	0.0091470359112965	0.0269804656376372	-3.29723054744104	Q8WWM7	ataxin 2 like	ATXN2L	11273
556	sp|O15075|DCLK1_HUMAN|ENSG00000133083|SE2|39673|chr13|35774699|35788285|-0|r2|T2	0.509543987863463	15.9844322811399	2.74985969800336	0.00917325243867106	0.0270092172341482	-3.29984883634593	O15075	doublecortin like kinase 1	DCLK1	9201
557	sp|Q13315|ATM_HUMAN|ENSG00000149311|SE1|29501|chr11|108229323|108235834|+1|r0|T1	-0.338275438628351	17.0608850536385	-2.76345183225715	0.00825949575550324	0.0249458067017041	-3.30122662302994	Q13315	ATM serine/threonine kinase	ATM	472
558	sp|Q9HBD1|RC3H2_HUMAN|ENSG00000056586|SE1|40627|chr9|122851229|122851436|-0|r3|T1	-0.563106002356626	16.8232770918072	-2.7198483628398	0.0128456291389443	0.0354064399796112	-3.30866952696486	Q9HBD1	ring finger and CCCH-type domains 2	RC3H2	54542
559	sp|Q7Z6Z7|HUWE1_HUMAN|ENSG00000086758|SE1|45271|chrX|53625258|53626034|-0|r41|T1	-0.287128897490767	17.1485330916515	-2.72019964333674	0.0109161083012411	0.0310805861354782	-3.31088654735509	Q7Z6Z7	HECT, UBA and WWE domain containing E3 ubiquitin protein ligase 1	HUWE1	10075
560	sp|Q9NZU5|LMCD1_HUMAN|ENSG00000071282|SE1|39596|chr3|8532825|8537440|+2|r0|T4	0.397885332457715	16.8893477865838	2.75739077831346	0.00839119487928474	0.025221680625105	-3.31566880968637	Q9NZU5	LIM and cysteine rich domains 1	LMCD1	29995
561	sp|Q9NQX7|ITM2C_HUMAN|ENSG00000135916|SE1|21951|chr2|230865145|230873557|+0|r0|T1	0.375302928733619	16.1043900077247	2.75461060053741	0.00845225171535856	0.0253413031319708	-3.32228587394859	Q9NQX7	integral membrane protein 2C	ITM2C	81618
562	sp|Q5VTE6|ANGE2_HUMAN|ENSG00000174606|SE1|31814|chr1|213000383|213000912|-2|r0|T4	-0.149690761800308	17.038277546844	-2.75103204793343	0.00853144641298756	0.025532065907481	-3.33079618521834	Q5VTE6	angel homolog 2	ANGEL2	90806
563	sp|Q9UL49|TCFL5_HUMAN|ENSG00000101190|SE1|1928|chr20|62842097|62854157|-2|r0|T4	0.380306408739131	17.1024869997446	2.73298980101172	0.00957170525033161	0.0280314225188283	-3.33872669375045	Q9UL49	transcription factor like 5	TCFL5	10732
564	sp|Q9Y6D5|BIG2_HUMAN|ENSG00000124198|SE1|2003|chr20|48941229|48941987|+2|r1|T4	0.378278084055403	16.7510277485428	2.7434202892614	0.00870218251597798	0.0259483260476434	-3.34887196300351	Q9Y6D5	ADP ribosylation factor guanine nucleotide exchange factor 2	ARFGEF2	10564
565	sp|O14795|UN13B_HUMAN|ENSG00000198722|SE1|23405|chr9|35295930|35308412|+2|r80|T1	0.925420992509366	18.6740742991729	2.67401826338444	0.0142182640594804	0.0382261525533572	-3.36800472116652	O14795	unc-13 homolog B	UNC13B	10497
566	sp|Q9ULX3|NOB1_HUMAN|ENSG00000141101|A5SS1|572|chr16|69748329|69749118|-0|r0|T1	-0.328619944080444	18.1903788988607	-2.6801559329324	0.0120125687413182	0.0335044434281663	-3.37232386582402	Q9ULX3	NIN1 (RPN12) binding protein 1 homolog	NOB1	28987
567	sp|P08240|SRPRA_HUMAN|ENSG00000182934|SE1|24731|chr11|126264289|126264539|-2|r0|T4	-0.213108854434005	19.8365990207259	-2.73239301073862	0.00895513298245583	0.0265577180673193	-3.37499554491159	P08240	SRP receptor subunit alpha	SRPRA	6734
568	sp|Q96P70|IPO9_HUMAN|ENSG00000198700|SE1|33388|chr1|201847638|201848594|+2|r0|T4	-0.1640116737913	21.0570527341742	-2.7291428891969	0.0090309709415252	0.0267342822095692	-3.38268078939758	Q96P70	importin 9	IPO9	55705
569	sp|Q08AD1|CAMP2_HUMAN|ENSG00000118200|A3SS1|4655|chr1|200844869|200847292|+2|r3|T1	-0.400114063432699	17.9255602718447	-2.68539737032045	0.011863422219496	0.0332085119470183	-3.38358225114532	Q08AD1	calmodulin regulated spectrin associated protein family member 2	CAMSAP2	23271
570	sp|Q96HA7|TONSL_HUMAN|ENSG00000160949|RI2|5418|chr8|144432460|144433759|-2|r1|T4	-0.358212201150657	18.6146383734577	-2.72674866026866	0.00908721619138292	0.0268523145114738	-3.38833802088624	Q96HA7	tonsoku like, DNA repair protein	TONSL	4796
571	sp|Q5VT52|RPRD2_HUMAN|ENSG00000163125|SE1|33847|chr1|150441023|150441958|+1|r3|T1	-0.255502507715367	17.9751935537387	-2.72240844204073	0.00919000131459673	0.0270100397059832	-3.39858433113893	Q5VT52	regulation of nuclear pre-mRNA domain containing 2	RPRD2	23248
572	sp|P09493|TPM1_HUMAN|ENSG00000140416|MXE1|464|chr15|63042943|63043831|+0|r17118|T1	0.728813564673295	17.6103365105855	2.6565530986295	0.014776984386368	0.0395984548915745	-3.40337818534449	P09493	tropomyosin 1	TPM1	7168
573	sp|P09543|CN37_HUMAN|ENSG00000173786|SE1|3640|chr17|41966887|41968740|+0|r0|T2	-0.188467910480465	20.1251186002228	-2.7173532430815	0.00931106993260118	0.0273169135768621	-3.41050387005496	P09543	2',3'-cyclic nucleotide 3' phosphodiesterase	CNP	1267
574	sp|Q5VSL9|STRP1_HUMAN|ENSG00000143093|SE1|20018|chr1|110049238|110049560|+2|r0|T4	-0.22274662651305	17.9037170169591	-2.70391191597505	0.00964016952612619	0.0281664341613379	-3.44211979012467	Q5VSL9	striatin interacting protein 1	STRIP1	85369
575	sp|P49336|CDK8_HUMAN|ENSG00000132964|A3SS1|1765|chr13|26401347|26401624|+1|r1|T1	-0.283914654998766	14.7538051294251	-2.70228309335275	0.00968076979525042	0.0281997557090776	-3.44594338487222	P49336	cyclin dependent kinase 8	CDK8	1024
576	sp|O15231|ZN185_HUMAN|ENSG00000147394|SE1|46042|chrX|152922256|152922809|+1|r0|T1	-0.311552743515623	17.0805562485282	-2.69418302725376	0.00988502240978156	0.028611276751038	-3.46493340165916	O15231	zinc finger protein 185 with LIM domain	ZNF185	7739
577	sp|Q14159|SPIDR_HUMAN|ENSG00000164808|SE1|43111|chr8|47291137|47294030|+2|r0|T4	-0.526571272939055	17.4933005625649	-2.61848405411282	0.016067489259175	0.0425011006210435	-3.46566309988686	Q14159	scaffold protein involved in DNA repair	SPIDR	23514
578	sp|Q8WZA0|LZIC_HUMAN|ENSG00000162441|SE1|45461|chr1|9930457|9931972|-0|r0|T2	0.192582149584947	19.5210446694542	2.68557858686966	0.0101063336798579	0.0291802592164912	-3.48506099747094	Q8WZA0	leucine zipper and CTNNBIP1 domain containing	LZIC	84328
579	sp|P06133|UD2B4_HUMAN|ENSG00000156096|SE1|18201|chr4|69480910|69485427|-0|r0|T2	-0.36099422270329	16.4635833180864	-2.66117727493349	0.0114540571566565	0.0322206753634935	-3.4853809186859	P06133	UDP glucuronosyltransferase family 2 member B4	UGT2B4	7363
580	sp|Q6UWZ7|ABRX1_HUMAN|ENSG00000163322|SE1|15790|chr4|83462902|83463608|-2|r0|T4	-0.294964112427223	16.0222562979554	-2.67971643238521	0.010259713355383	0.0295710543107701	-3.49874725305363	Q6UWZ7	abraxas 1, BRCA1 A complex subunit	ABRAXAS1	84142
581	sp|P00519|ABL1_HUMAN|ENSG00000097007|SE1|46013|chr9|130873037|130875052|+2|r0|T4	-0.440497694951391	13.7732337071994	-2.67644693634425	0.0103461850201018	0.0297679709350298	-3.50637111156394	P00519	ABL proto-oncogene 1, non-receptor tyrosine kinase	ABL1	25
582	sp|A5PLN9|TPC13_HUMAN|ENSG00000113597|A3SS2|6211|chr5|65662150|65664384|+0|r1|T1	-0.32534889019349	14.0753174131316	-2.67561784201552	0.0103682191937329	0.0297791234285849	-3.50830333820341	A5PLN9	trafficking protein particle complex 13	TRAPPC13	80006
583	sp|Q5T1V6|DDX59_HUMAN|ENSG00000118197|SE1|28873|chr1|200649226|200650676|-0|r0|T1	-0.332023986582445	17.4943455483746	-2.63256276142109	0.0134490907036194	0.0365779581325634	-3.50897482547607	Q5T1V6	DEAD-box helicase 59	DDX59	83479
584	sp|Q9BXF3|CECR2_HUMAN|ENSG00000099954|A3SS1|123|chr22|17543003|17549564|+0|r0|T1	-0.333086651786513	17.7372793195491	-2.67258101618483	0.0104492954818308	0.0299072331417147	-3.51537705097609	Q9BXF3	CECR2 histone acetyl-lysine reader	CECR2	27443
585	sp|Q8NEU8|DP13B_HUMAN|ENSG00000136044|SE1|17134|chr12|105176082|105177016|-1|r0|T1	-0.531282819140776	15.3189615766486	-2.66820461361254	0.0105671610016814	0.0301572709762863	-3.52556084376076	Q8NEU8	adaptor protein, phosphotyrosine interacting with PH domain and leucine zipper 2	APPL2	55198
586	sp|P53609|PGTB1_HUMAN|ENSG00000164219|SE1|37727|chr5|115222008|115231021|-2|r1|T4	-0.220109721284805	15.9369116169277	-2.66797297524989	0.0105734334215638	0.0301572709762863	-3.52609952489273	P53609	protein geranylgeranyltransferase type I subunit beta	PGGT1B	5229
587	sp|O95260|ATE1_HUMAN|ENSG00000107669|MXE1|783|chr10|121870038|121898969|-2|r46|T1	0.298284821422406	15.7387476172391	2.6443970193581	0.0119406391278122	0.0333605590623715	-3.540278007596	O95260	arginyltransferase 1	ATE1	11101
588	sp|Q9BXJ9|NAA15_HUMAN|ENSG00000164134|A3SS1|7086|chr4|139378854|139384978|+2|r4|T1	-0.314823061449008	17.1904633000511	-2.65440507524983	0.0109468577154913	0.0310881383159432	-3.55759292675698	Q9BXJ9	N(alpha)-acetyltransferase 15, NatA auxiliary subunit	NAA15	80155
589	sp|Q96PZ0|PUS7_HUMAN|ENSG00000091127|SE1|34326|chr7|105462750|105465414|-0|r0|T1	-0.160068485391765	20.7890617018807	-2.65405421123042	0.01095667313818	0.0310881383159432	-3.5584057974921	Q96PZ0	pseudouridine synthase 7	PUS7	54517
590	sp|Q9H6S0|YTDC2_HUMAN|ENSG00000047188|SE1|37690|chr5|113515362|113525177|+2|r0|T4	-0.259958313367061	18.1786076285012	-2.65063554335224	0.0110527342623968	0.031252558948846	-3.5663219765064	Q9H6S0	YTH domain containing 2	YTHDC2	64848
591	sp|Q9NPJ6|MED4_HUMAN|ENSG00000136146|SE1|8300|chr13|48081731|48083428|-2|r0|T4	-0.357732633564105	17.7816452908856	-2.64147637695272	0.0113139208341295	0.0319360243854946	-3.58749414751543	Q9NPJ6	mediator complex subunit 4	MED4	29079
592	sp|Q9Y5P4|C43BP_HUMAN|ENSG00000113163|SE1|22383|chr5|75389687|75399387|-0|r1|T1	-0.223400615916773	17.2880569554728	-2.63915529657739	0.0113810031517836	0.0320701807026203	-3.59285104623602	Q9Y5P4	collagen type IV alpha 3 binding protein	COL4A3BP	10087
593	sp|Q03936|ZNF92_HUMAN|ENSG00000146757|SE1|18648|chr7|65374000|65388901|+2|r0|T1	-0.481959065125517	16.5432665150117	-2.56629216880896	0.0180100065974026	0.0471075132691233	-3.60685957154965	Q03936	zinc finger protein 92	ZNF92	168374
594	sp|Q96FC9|DDX11_HUMAN|ENSG00000013573|RI2|1446|chr12|31089490|31090094|+2|r1|T4	-0.481310679139275	14.7669976248338	-2.58080647831796	0.0151915167658978	0.040576689733017	-3.61230383341606	Q96FC9	DEAD/H-box helicase 11	DDX11	1663
595	sp|Q4ZG55|GREB1_HUMAN|ENSG00000196208|SE1|34132|chr2|11562582|11566656|+2|r0|T1	-0.420874815356722	18.1522808392202	-2.55411729664362	0.0184938460854076	0.0479782175083745	-3.62050844817288	Q4ZG55	growth regulating estrogen receptor binding 1	GREB1	9687
596	sp|Q9H1Y0|ATG5_HUMAN|ENSG00000057663|SE1|41092|chr6|106293106|106308491|-2|r0|T4	-0.259621131817276	16.7312762376362	-2.57934563196127	0.0152436062908798	0.0406496167756795	-3.62193542232804	Q9H1Y0	autophagy related 5	ATG5	9474
597	sp|Q04637|IF4G1_HUMAN|ENSG00000114867|A3SS1|4552|chr3|184323241|184323593|+0|r217|T1	-0.256397332862154	18.4240681121759	-2.55380966191612	0.0185062282686611	0.0479782175083745	-3.62800462784032	Q04637	eukaryotic translation initiation factor 4 gamma 1	EIF4G1	1981
598	sp|Q8NCW5|NNRE_HUMAN|ENSG00000163382|SE1|16396|chr1|156592209|156592475|+1|r4|T1	0.2941745327823	17.3148582404914	2.62347848913706	0.0118437220769025	0.0332085119470183	-3.62894209747022	Q8NCW5	NAD(P)HX epimerase	NAXE	128240
599	sp|Q9Y6M7|S4A7_HUMAN|ENSG00000033867|SE1|18885|chr3|27376845|27379356|-0|r4|T1	-0.365695256664317	16.9982601727606	-2.62273902309743	0.0118659682932639	0.0332085119470183	-3.63064061220784	Q9Y6M7	solute carrier family 4 member 7	SLC4A7	9497
600	sp|Q6DN14|MCTP1_HUMAN|ENSG00000175471|SE1|25902|chr5|94779163|94799132|-0|r0|T1	-0.552420043118836	17.4588538524913	-2.57228984358325	0.0154975319515165	0.0411927915729127	-3.63791882062444	Q6DN14	multiple C2 and transmembrane domain containing 1	MCTP1	79772
601	sp|Q96M83|CCDC7_HUMAN|ENSG00000216937|SE1|27247|chr10|32462703|32463049|+0|r0|T1	-0.699843554473798	17.8476510227161	-2.57140100976556	0.0155297958114631	0.0412117558750801	-3.63980654824959	Q96M83	coiled-coil domain containing 7	CCDC7	79741
602	sp|P63244|RACK1_HUMAN|ENSG00000204628|SE2|39249|chr5|181242345|181243405|-0|r241|T1	-0.322214620889252	19.2982265094548	-2.55005167230738	0.016323683832933	0.043039938080402	-3.66042137932692	P63244	receptor for activated C kinase 1	RACK1	10399
603	sp|P13861|KAP2_HUMAN|ENSG00000114302|SE1|18881|chr3|48752317|48756444|-0|r1|T1	0.189017972783965	20.3284310844875	2.607963433143	0.0123185820730142	0.0342996173170513	-3.66450584150466	P13861	protein kinase cAMP-dependent type II regulatory subunit alpha	PRKAR2A	5576
604	sp|Q9NUQ7|UFSP2_HUMAN|ENSG00000109775|SE1|14777|chr4|185408060|185408435|-2|r0|T1	-0.157971150790679	18.8381852366623	-2.59475276139078	0.0127365838036397	0.0353434812825197	-3.69466535017898	Q9NUQ7	UFM1 specific peptidase 2	UFSP2	55325
605	sp|P05091|ALDH2_HUMAN|ENSG00000111275|SE1|8914|chr12|111800063|111803973|+0|r0|T2	0.305194416184733	22.7481948483038	2.59342735611614	0.0127792295122052	0.0353940463048811	-3.69768498419733	P05091	aldehyde dehydrogenase 2 family member	ALDH2	217
606	sp|Q9HBM6|TAF9B_HUMAN|ENSG00000187325|SE1|48367|chrX|78136990|78137883|-2|r0|T1	0.245741244886695	17.0463136899999	2.59264037937759	0.0128046127076246	0.0353940463048811	-3.69947739375306	Q9HBM6	TATA-box binding protein associated factor 9b	TAF9B	51616
607	sp|Q96S55|WRIP1_HUMAN|ENSG00000124535|A3SS1|6637|chr6|2768882|2770361|+0|r0|T1	-0.335957428857871	15.5598747252594	-2.59217790397302	0.0128195509177435	0.0353940463048811	-3.70053053569102	Q96S55	WRN helicase interacting protein 1	WRNIP1	56897
608	sp|Q96A70|AZIN2_HUMAN|ENSG00000142920|RI2|4830|chr1|33118116|33120530|+2|r0|T4	-0.404112569432257	16.3735212971793	-2.59015928576459	0.0128849401600999	0.0354552044673891	-3.70512568129678	Q96A70	antizyme inhibitor 2	AZIN2	113451
609	sp|Q86XP3|DDX42_HUMAN|ENSG00000198231|SE1|3210|chr17|63798099|63799625|+2|r0|T4	-0.171629352981359	21.5944178194232	-2.58896324721637	0.0129238272517007	0.0355026410264475	-3.70784707666332	Q86XP3	DEAD-box helicase 42	DDX42	11325
610	sp|P52888|THOP1_HUMAN|ENSG00000172009|RI1|861|chr19|2807808|2808444|+2|r16|T4	-0.173913555858299	19.4251204462492	-2.58617139376165	0.0130150173479685	0.0356933586131577	-3.71419588744193	P52888	thimet oligopeptidase 1	THOP1	7064
611	sp|Q9UKI8|TLK1_HUMAN|ENSG00000198586|SE2|45548|chr2|171058197|171059986|-0|r6|T1	-0.710892982511465	16.6064914553761	-2.50477157734445	0.0205824194544825	0.0524963731031903	-3.72857751743594	Q9UKI8	tousled like kinase 1	TLK1	9874
612	sp|Q9H6T3|RPAP3_HUMAN|ENSG00000005175|SE1|9932|chr12|47670345|47679594|-2|r0|T1	-0.1770808949592	18.4814916730122	-2.57830546303101	0.0132751134089528	0.0363458864619074	-3.73205619743415	Q9H6T3	RNA polymerase II associated protein 3	RPAP3	79657
613	sp|O15118|NPC1_HUMAN|ENSG00000141458|SE1|39849|chr18|23545149|23548108|-2|r0|T4	0.272216881949355	18.628437532036	2.57683224456037	0.0133243518711066	0.036419895114358	-3.73539680361975	O15118	NPC intracellular cholesterol transporter 1	NPC1	4864
614	sp|O60678|ANM3_HUMAN|ENSG00000185238|SE1|29297|chr11|20387774|20388154|+0|r3|T2	-0.24282400520126	18.5201342395605	-2.57448183837042	0.01340325351747	0.0365643052359986	-3.74072355881776	O60678	protein arginine methyltransferase 3	PRMT3	10196
615	sp|Q9BSD7|NTPCR_HUMAN|ENSG00000135778|SE1|24900|chr1|232956443|232970118|+1|r1|T1	-0.406744200688451	17.6440508718409	-2.57393191891197	0.01342177545858	0.0365643052359986	-3.74196932908684	Q9BSD7	nucleoside-triphosphatase, cancer-related	NTPCR	84284
616	sp|P17096|HMGA1_HUMAN|ENSG00000137309|A5SS1|4286|chr6|34242795|34240915|+0|r38|T1	-0.543078959525911	22.1256953693621	-2.57162361546139	0.0134997771231126	0.0366550239766634	-3.74719633849871	P17096	high mobility group AT-hook 1	HMGA1	3159
617	sp|Q9Y224|RTRAF_HUMAN|ENSG00000087302|A3SS1|1559|chr14|52001866|52004242|+0|r0|T2	-0.161608177288944	21.9959331700687	-2.56731027150741	0.0136466429966738	0.0369761224231674	-3.75695432781387	Q9Y224	RNA transcription, translation and transport factor	RTRAF	51637
618	sp|Q9Y6D9|MD1L1_HUMAN|ENSG00000002822|SE1|42198|chr7|2222754|2225550|-0|r0|T1	-0.160124568304337	19.2323415205567	-2.56682876266272	0.0136631281636826	0.0369761224231674	-3.7580428822367	Q9Y6D9	mitotic arrest deficient 1 like 1	MAD1L1	8379
619	sp|P62244|RS15A_HUMAN|ENSG00000134419|RI1|836|chr16|18783102|18784823|-2|r125|T4	0.469784073808889	17.6198785734987	2.48424539292384	0.0215145239396995	0.0545344965395783	-3.76513691888936	P62244	ribosomal protein S15a	RPS15A	6210
620	sp|P05387|RLA2_HUMAN|ENSG00000177600|SE1|16868|chr11|-1|810357|+0|r4|T1	-0.207708217476696	22.2813744481979	-2.56263749065028	0.0138073921349883	0.037304980397662	-3.76751175989664	P05387	ribosomal protein lateral stalk subunit P2	RPLP2	6181
621	sp|Q9UKZ1|CNO11_HUMAN|ENSG00000158435|SE1|24395|chr2|101253478|101257955|+0|r1|T1	-0.243858842278236	17.9123036231122	-2.55531229750747	0.0140628674491422	0.037932734566765	-3.78403317517113	Q9UKZ1	CCR4-NOT transcription complex subunit 11	CNOT11	55571
622	sp|P07741|APT_HUMAN|ENSG00000198931|SE1|13873|chr16|88810148|88810556|-2|r1|T4	-0.217012504072592	20.4820452816129	-2.55448161420038	0.0140921091354385	0.0379491937309016	-3.78590449976331	P07741	adenine phosphoribosyltransferase	APRT	353
623	sp|O00161|SNP23_HUMAN|ENSG00000092531|SE1|6464|chr15|-1|42511903|+0|r0|T1	-0.177909743109989	20.0691236382801	-2.54945111558452	0.0142703804068769	0.0383034760511917	-3.79722730373394	O00161	synaptosome associated protein 23	SNAP23	8773
624	sp|Q9BY41|HDAC8_HUMAN|ENSG00000147099|SE1|45425|chrX|72489041|72491006|-1|r0|T1	-0.612898339474725	15.5414940615814	-2.43748824443366	0.0237867534575043	0.0591064782883441	-3.82225628376177	Q9BY41	histone deacetylase 8	HDAC8	55869
625	sp|O94887|FARP2_HUMAN|ENSG00000006607|SE1|41349|chr2|241468377|241475987|+2|r0|T4	-0.550689599265009	16.7260536585894	-2.47409306593637	0.0194620416676436	0.0500278187067954	-3.84397904751559	O94887	FERM, ARH/RhoGEF and pleckstrin domain protein 2	FARP2	9855
626	sp|Q96HY7|DHTK1_HUMAN|ENSG00000181192|SE1|26624|chr10|12069187|12081627|+0|r0|T1	0.201669577498947	19.6155839061473	2.52622567319052	0.0151203985250134	0.0404526159559902	-3.84928795651279	Q96HY7	dehydrogenase E1 and transketolase domain containing 1	DHTKD1	55526
627	sp|Q96AE7|TTC17_HUMAN|ENSG00000052841|SE2|13613|chr11|43414776|43436334|+0|r2|T1	0.285635106200276	14.2713126934097	2.51943243590156	0.0153775919886452	0.0409403423074321	-3.86444788736232	Q96AE7	tetratricopeptide repeat domain 17	TTC17	55761
628	sp|Q7Z392|TPC11_HUMAN|ENSG00000168538|SE1|14791|chr4|183684359|183684841|+2|r0|T4	-0.243287657975856	16.352402131394	-2.50244243238431	0.0160383498687726	0.0424925586183959	-3.9022289803299	Q7Z392	trafficking protein particle complex 11	TRAPPC11	60684
629	sp|Q9BYD2|RM09_HUMAN|ENSG00000143436|SE1|17825|chr1|151760899|151761552|-0|r2|T1	0.186839425369509	18.6561585620922	2.50065881860444	0.0161091919029318	0.042542793431253	-3.90618409806733	Q9BYD2	mitochondrial ribosomal protein L9	MRPL9	65005
630	sp|Q5VT06|CE350_HUMAN|ENSG00000135837|SE1|29337|chr1|180003287|180006567|+2|r0|T1	0.454984186438953	18.8352052191769	2.398213902296	0.0258657620509895	0.062937462557304	-3.91268725823483	Q5VT06	centrosomal protein 350	CEP350	9857
631	sp|Q8NEZ3|WDR19_HUMAN|ENSG00000157796|RI1|3057|chr4|39273061|39274958|+2|r1|T4	-0.214876725888811	18.9509175563749	-2.43392489549616	0.0213374971545841	0.054253481137237	-3.92678464160483	Q8NEZ3	WD repeat domain 19	WDR19	57728
632	sp|P13533|MYH6_HUMAN|ENSG00000197616|SE1|7766|chr14|23402800|23403446|-0|r0|T1	0.624427802512194	23.224449398368	2.4898541400942	0.0165444443238844	0.0435519882683314	-3.930097763185	P13533	myosin heavy chain 6	MYH6	4624
633	sp|Q6ZMW2|ZN782_HUMAN|ENSG00000196597|SE2|23348|chr9|96827181|96851961|-2|r0|T1	-0.543644370929975	16.9128556405973	-2.48403502432437	0.016783256973969	0.0441098420469698	-3.94294465677261	Q6ZMW2	zinc finger protein 782	ZNF782	158431
634	sp|Q8N8R7|AL14E_HUMAN|ENSG00000152219|SE1|13729|chr11|-1|30331374|+0|r0|T1	-0.237140205597054	17.9668007123059	-2.39175691088113	0.0262232821873324	0.0633375298780929	-3.94429586070169	Q8N8R7	ADP ribosylation factor like GTPase 14 effector protein	ARL14EP	120534
635	sp|Q6IC98|GRAM4_HUMAN|ENSG00000075240|SE1|217|chr22|46675552|46676668|+1|r1|T1	-0.3371556002962	17.943612729262	-2.38917276563748	0.0263676434899769	0.0634991708128667	-3.9529967921277	Q6IC98	GRAM domain containing 4	GRAMD4	23151
636	sp|Q9BRP4|PAAF1_HUMAN|ENSG00000175575|SE1|12724|chr11|73900420|73909593|+0|r0|T1	-0.28519123141136	16.9820193674615	-2.47921042183773	0.0169836220801793	0.0445650243383904	-3.9535787300567	Q9BRP4	proteasomal ATPase associated factor 1	PAAF1	80227
637	sp|Q9Y485|DMXL1_HUMAN|ENSG00000172869|SE1|19154|chr5|119203436|119206896|+1|r7|T1	0.363638495423078	19.1298250091923	2.37346255768631	0.0272612367175885	0.0650869276500854	-3.95461943196595	Q9Y485	Dmx like 1	DMXL1	1657
638	sp|Q14671|PUM1_HUMAN|ENSG00000134644|A5SS1|2791|chr1|30945483|30950261|-0|r42|T1	0.493853177090788	17.6437840615895	2.38091579916355	0.0268338603928722	0.0643384956788164	-3.96504958549282	Q14671	pumilio RNA binding family member 1	PUM1	9698
639	sp|Q9H1A7|RPB1C_HUMAN|ENSG00000168255|RI2|5211|chr7|102567083|102568184|-2|r2|T4	-0.225972555805619	17.1998934074629	-2.45027364552287	0.0191308948000326	0.0492537950895659	-3.96587015044022	Q9H1A7	NA	NA	NA
640	sp|P15509|CSF2R_HUMAN|ENSG00000198223|SE2|44708|chrX|1300626|1303362|+0|r1|T1	-0.879601365834374	15.2452181768029	-2.43599028138391	0.0197913021247975	0.0507945782232674	-3.99026785528225	P15509	colony stimulating factor 2 receptor alpha subunit	CSF2RA	1438
641	sp|Q9C0F3|ZN436_HUMAN|ENSG00000125945|SE1|24529|chr1|23367168|23368005|-0|r0|T1	-0.276281769953062	16.9375304282954	-2.46036221642413	0.0177873420579043	0.0465994264775768	-3.99497253829136	Q9C0F3	zinc finger protein 436	ZNF436	80818
642	sp|Q02410|APBA1_HUMAN|ENSG00000107282|SE1|48215|chr9|69457139|69458188|-2|r2|T1	0.937917409850215	18.7575482792625	2.35645687350042	0.0282600332488972	0.0672662620147916	-4.01167681553981	Q02410	amyloid beta precursor protein binding family A member 1	APBA1	320
643	sp|Q2M389|WASC4_HUMAN|ENSG00000136051|SE1|46168|chr12|105147146|105149749|+0|r1|T1	0.651917141289911	19.1507770814822	2.45098570646821	0.0181998676165434	0.0475136130941095	-4.01547552805913	Q2M389	WASH complex subunit 4	WASHC4	23325
644	sp|Q8NB12|SMYD1_HUMAN|ENSG00000115593|SE1|22941|chr2|88068001|88084492|+0|r0|T1	0.277422258605519	15.9291551336088	2.45046093891838	0.0182232089245091	0.0475136130941095	-4.01662124179342	Q8NB12	SET and MYND domain containing 1	SMYD1	150572
645	sp|Q9Y5B0|CTDP1_HUMAN|ENSG00000060069|SE1|22446|chr18|79718016|79729069|+1|r2|T2	-0.206853314649152	18.3098929063049	-2.446130202007	0.0184168737172962	0.0479423379307392	-4.02606931097783	Q9Y5B0	CTD phosphatase subunit 1	CTDP1	9150
646	sp|P51157|RAB28_HUMAN|ENSG00000157869|SE1|48579|chr4|13381594|13460828|-2|r1|T2	-0.248525784482876	20.3753041405688	-2.4438758197718	0.0185184217578055	0.0479782175083745	-4.03098249914915	P51157	RAB28, member RAS oncogene family	RAB28	9364
647	sp|P61163|ACTZ_HUMAN|ENSG00000138107|SE1|10858|chr10|102482175|102483103|-2|r0|T1	0.155765405872124	20.7648023918592	2.44130614504925	0.0186347894179383	0.0482035562230582	-4.03657861999411	P61163	actin related protein 1A	ACTR1A	10121
648	sp|P17900|SAP3_HUMAN|ENSG00000196743|SE1|38528|chr5|151253297|151259916|+0|r0|T1	0.379847089574945	18.806666927817	2.43459071988102	0.0189420252670775	0.0489211361228458	-4.05118194486327	P17900	GM2 ganglioside activator	GM2A	2760
649	sp|P57081|WDR4_HUMAN|ENSG00000160193|A5SS1|2965|chr21|42863596|42873691|-2|r2|T4	-0.342371660779833	17.6939210120284	-2.43083517207004	0.0191158334170068	0.0492537950895659	-4.05933533417471	P57081	WD repeat domain 4	WDR4	10785
650	sp|Q9H0E3|SP130_HUMAN|ENSG00000136715|SE2|27179|chr2|127955344|127978089|-2|r1|T1	-0.218047754143456	18.0509408482852	-2.38809381983193	0.0221597733319562	0.0559969618866074	-4.09730755107739	Q9H0E3	Sin3A associated protein 130	SAP130	79595
651	sp|Q8N8S7|ENAH_HUMAN|ENSG00000154380|SE1|34492|chr1|225501070|225505053|-2|r29|T1	-0.391768357844995	18.0253218054464	-2.41178670735603	0.0200197846501092	0.0513006981659049	-4.10054151022715	Q8N8S7	ENAH actin regulator	ENAH	55740
652	sp|Q8IZ83|A16A1_HUMAN|ENSG00000161618|SE1|963|chr19|49461800|49462036|+2|r0|T1	-0.142137808317596	20.3614584785708	-2.40828771502211	0.0201899626853548	0.0516560667768827	-4.10808357842374	Q8IZ83	aldehyde dehydrogenase 16 family member A1	ALDH16A1	126133
653	sp|Q96SY0|INT14_HUMAN|ENSG00000138614|SE1|6096|chr15|65584888|65591731|-2|r1|T4	-0.236262463522344	17.5779430557957	-2.40560356395395	0.0203213928408976	0.0519113461979315	-4.11386355274658	Q96SY0	integrator complex subunit 14	INTS14	81556
654	sp|P50747|BPL1_HUMAN|ENSG00000159267|SE1|36146|chr21|36897131|36930433|-2|r0|T1	-0.217119840853456	16.2283897591364	-2.37640705934026	0.0227753369857287	0.0571999274986142	-4.12173728517566	P50747	holocarboxylase synthetase	HLCS	3141
655	sp|Q8NI27|THOC2_HUMAN|ENSG00000125676|SE2|45742|chrX|123623283|123623709|-0|r12|T1	-0.352052130158338	17.5483094497985	-2.25619483156594	0.0348674231142362	0.0798639300381947	-4.12905328336404	Q8NI27	THO complex 2	THOC2	57187
656	sp|Q9H7B2|RPF2_HUMAN|ENSG00000197498|SE1|41211|chr6|110985138|110989065|+2|r0|T4	-0.217236041845407	19.3102553351288	-2.39174214170773	0.0210124753978347	0.0535100305162249	-4.14363332869984	Q9H7B2	ribosome production factor 2 homolog	RPF2	84154
657	sp|Q86TD4|SRCA_HUMAN|ENSG00000185739|SE1|36402|chr16|4195786|4197915|-2|r0|T1	-0.304332592707905	17.2317632105936	-2.26997905000475	0.033881850519568	0.0781522290465422	-4.15478301938357	Q86TD4	sarcalumenin	SRL	6345
658	sp|Q86Y56|DAAF5_HUMAN|ENSG00000164818|SE1|42150|chr7|775162|780144|+0|r0|T1	-0.159595113286034	18.4372453572515	-2.38276281129302	0.0214713772799949	0.0545093788532379	-4.1628471264423	Q86Y56	dynein axonemal assembly factor 5	DNAAF5	54919
659	sp|Q13428|TCOF_HUMAN|ENSG00000070814|A3SS1|4443|chr5|150392176|150392790|+0|r6|T1	-0.265872224838311	16.4250645555148	-2.35553381883921	0.0239133514148212	0.0592415352270496	-4.16515182885809	Q13428	treacle ribosome biogenesis factor 1	TCOF1	6949
660	sp|P36404|ARL2_HUMAN|ENSG00000213465|SE1|36155|chr11|65018733|65020499|+1|r4|T1	-0.267307274945047	17.6697963513066	-2.37968884071549	0.0216305371539284	0.0547439520562385	-4.16941191482949	P36404	ADP ribosylation factor like GTPase 2	ARL2	402
661	sp|Q96EE3|SEH1_HUMAN|ENSG00000085415|SE1|2745|chr18|12951905|12955609|+0|r4|T1	-0.248425018634027	18.3427695971174	-2.3689486250318	0.0221949946475715	0.0559996788031035	-4.19229726166031	Q96EE3	SEH1 like nucleoporin	SEH1L	81929
662	sp|Q149N8|SHPRH_HUMAN|ENSG00000146414|SE1|41788|chr6|145913549|145918232|-0|r0|T1	0.322002504891408	16.4932210245092	2.33046591281362	0.025347736551932	0.0622309699777972	-4.19784533417847	Q149N8	SNF2 histone linker PHD RING helicase	SHPRH	257218
663	sp|O15514|RPB4_HUMAN|ENSG00000144231|SE1|31787|chr2|127848185|127850685|-2|r0|T1	-0.155488475967047	17.7132604912211	-2.36466243782993	0.0224239290115026	0.0564903895220648	-4.2014079018244	O15514	RNA polymerase II subunit D	POLR2D	5433
664	sp|Q9UBR2|CATZ_HUMAN|ENSG00000101160|SE1|1949|chr20|58995759|58996801|-2|r0|T4	-0.254431270648723	17.6780402606125	-2.33604285682692	0.0250220815653127	0.0616159365872564	-4.20543686498671	Q9UBR2	cathepsin Z	CTSZ	1522
665	sp|P05386|RLA1_HUMAN|ENSG00000137818|SE1|38153|chr15|69453020|69453721|+0|r4|T1	-0.391948466979919	21.3218931274189	-2.35933557671183	0.0227114034927575	0.057126843141292	-4.21271272739187	P05386	ribosomal protein lateral stalk subunit P1	RPLP1	6176
666	sp|Q9BVL2|NUP58_HUMAN|ENSG00000139496|SE1|8550|chr13|25307948|25309282|+1|r3|T1	-0.223865791438175	18.3347943133227	-2.35346937486815	0.0230318099834653	0.0577556091328488	-4.22513923078858	Q9BVL2	nucleoporin 58	NUP58	9818
667	sp|Q92539|LPIN2_HUMAN|ENSG00000101577|SE1|2827|chr18|2927811|2928660|-2|r0|T4	0.238962897872145	17.3135287745911	2.26720511527819	0.0310200183322175	0.0726754715211952	-4.22588812534768	Q92539	lipin 2	LPIN2	9663
668	sp|Q96ME7|ZN512_HUMAN|ENSG00000243943|A3SS1|5957|chr2|27583716|27598254|+0|r0|T1	-0.181124587116056	17.2575835138493	-2.35217369078837	0.0231031237696561	0.0578459892858565	-4.2278806622361	Q96ME7	zinc finger protein 512	ZNF512	84450
669	sp|P09132|SRP19_HUMAN|ENSG00000153037|SE1|22035|chr5|112864528|112864732|+2|r0|T4	-0.238017930615293	17.7157342083096	-2.34660414709672	0.0234119304326944	0.058529826081736	-4.23965141576467	P09132	signal recognition particle 19	SRP19	6728
670	sp|P53582|MAP11_HUMAN|ENSG00000164024|A3SS1|7628|chr4|99028918|99034342|+0|r2|T1	-0.209906167300431	20.2509636726217	-2.34369639580424	0.0235746191877744	0.058846842416971	-4.24578806061349	P53582	methionyl aminopeptidase 1	METAP1	23173
671	sp|Q96BW5|PTER_HUMAN|ENSG00000165983|SE1|11779|chr10|-1|16484816|+0|r0|T1	-0.239372569471778	15.8545222242393	-2.31457468676522	0.0262967097680109	0.0634214764993204	-4.24952185290808	Q96BW5	phosphotriesterase related	PTER	9317
672	sp|Q8IWA4|MFN1_HUMAN|ENSG00000171109|RI1|3967|chr3|179378443|179378814|+2|r60|T4	-0.156656186838525	17.0879194715259	-2.34174986009884	0.0236840936915713	0.059030263912123	-4.24989279932244	Q8IWA4	mitofusin 1	MFN1	55669
673	sp|Q9Y305|ACOT9_HUMAN|ENSG00000123130|SE2|44894|chrX|23733217|23734367|-1|r2|T1	0.185926348855833	19.7415317658233	2.34075799765868	0.0237400518409814	0.0590799469183756	-4.25198335675193	Q9Y305	acyl-CoA thioesterase 9	ACOT9	23597
674	sp|Q9Y508|RN114_HUMAN|ENSG00000124226|SE1|8496|chr20|49946250|49949355|+1|r0|T1	-0.216838787911787	16.5753866207816	-2.33922450173107	0.0238268007837817	0.0591164194938002	-4.25521415992697	Q9Y508	ring finger protein 114	RNF114	55905
675	sp|Q7Z417|NUFP2_HUMAN|ENSG00000108256|SE1|25788|chr17|29267530|29287716|-0|r1|T1	-0.217370655905064	19.110663252774	-2.3330438288806	0.0241793253642896	0.059810095923733	-4.26821897874718	Q7Z417	nuclear FMR1 interacting protein 2	NUFIP2	57532
676	sp|Q9Y4X4|KLF12_HUMAN|ENSG00000118922|SE1|8156|chr13|73695671|73715525|-2|r0|T4	0.408303196500544	16.3044551955783	2.19463118675907	0.0395972530053345	0.0888365183703811	-4.27811496898692	Q9Y4X4	Kruppel like factor 12	KLF12	11278
677	sp|Q9HDC9|APMAP_HUMAN|ENSG00000101474|SE1|2270|chr20|24964022|24969084|-2|r3|T4	-0.119423929161705	21.2992331929117	-2.32758312748608	0.0244946657576431	0.0604988732568293	-4.27968652222238	Q9HDC9	adipocyte plasma membrane associated protein	APMAP	57136
678	sp|Q5TAX3|TUT4_HUMAN|ENSG00000134744|SE1|26142|chr1|52477882|52481635|-0|r1|T1	-0.432610162229986	-Inf	-2.27108858433639	0.029228608444765	0.0688720084043312	-4.29431056072322	Q5TAX3	terminal uridylyl transferase 4	TUT4	23318
679	sp|Q96SB4|SRPK1_HUMAN|ENSG00000096063|SE1|28201|chr6|35842604|35857368|-2|r0|T1	-0.203487372807331	19.4920593880073	-2.31993099396932	0.0249427513383649	0.0615129506690503	-4.29572071279304	Q96SB4	SRSF protein kinase 1	SRPK1	6732
680	sp|Q15019|SEPT2_HUMAN|ENSG00000168385|SE1|32497|chr2|-1|241324241|+0|r1|T1	0.149268239572137	22.3851823108647	2.3177219929369	0.0250734611095592	0.0616498893848233	-4.30034173293532	Q15019	septin 2	SEPTIN2	4735
681	sp|O00519|FAAH1_HUMAN|ENSG00000117480|A3SS1|5891|chr1|46412251|46413220|+0|r0|T1	-0.54915493271279	15.7374942789985	-2.23183740936951	0.0335271088226719	0.0776616645044942	-4.30421850203199	O00519	fatty acid amide hydrolase	FAAH	2166
682	sp|P51511|MMP15_HUMAN|ENSG00000102996|SE1|4766|chr16|58037620|58038394|+0|r0|T1	0.221000829670373	17.6850082209287	2.31111831195849	0.0254678724472898	0.0624324526361064	-4.31413541415221	P51511	matrix metallopeptidase 15	MMP15	4324
683	sp|Q99426|TBCB_HUMAN|ENSG00000105254|SE2|2687|chr19|36116184|36117928|+0|r200|T1	-0.422804937179086	15.6364922846985	-2.30991728624082	0.0255401982346175	0.0625163061265265	-4.31664078067174	Q99426	tubulin folding cofactor B	TBCB	1155
684	sp|Q9NP79|VTA1_HUMAN|ENSG00000009844|SE1|32605|chr6|142198615|142204065|+2|r0|T1	0.125510008547032	20.387892618817	2.30824833287325	0.0256410075267545	0.062590954833177	-4.32012055657681	Q9NP79	vesicle trafficking 1	VTA1	51534
685	sp|O15357|SHIP2_HUMAN|ENSG00000165458|SE1|12782|chr11|72228847|72229230|+2|r0|T1	-0.180513864852198	18.0916266971053	-2.30814888939469	0.0256470253950579	0.062590954833177	-4.32032783434891	O15357	inositol polyphosphate phosphatase like 1	INPPL1	3636
686	sp|Q96LU5|IMP1L_HUMAN|ENSG00000148950|SE2|34963|chr11|31433570|31463276|-0|r6|T1	0.231601440707571	17.9922596310883	2.30588927240448	0.0257841078825285	0.0628320013779298	-4.32503583847649	Q96LU5	inner mitochondrial membrane peptidase subunit 1	IMMP1L	196294
687	sp|Q0PNE2|ELP6_HUMAN|ENSG00000163832|SE1|35545|chr3|47496197|47498432|-1|r0|T1	-0.223534349381524	17.4522420590897	-2.18695898794184	0.040225967236913	0.0897558996850848	-4.32698439193147	Q0PNE2	elongator acetyltransferase complex subunit 6	ELP6	54859
688	sp|Q16656|NRF1_HUMAN|ENSG00000106459|SE1|44169|chr7|129709233|129710571|+0|r0|T1	-0.334573004057825	14.612681912658	-2.3014437861016	0.0260557117239345	0.0632354766101681	-4.33428760791244	Q16656	nuclear respiratory factor 1	NRF1	4899
689	sp|Q5TDH0|DDI2_HUMAN|ENSG00000197312|SE1|28864|chr1|15651895|15656631|+0|r38|T1	-0.157304129622055	18.5452836465019	-2.30091475366393	0.0260882033818238	0.0632354766101681	-4.33538767418831	Q5TDH0	DNA damage inducible 1 homolog 2	DDI2	84301
690	sp|Q8WWQ0|PHIP_HUMAN|ENSG00000146247|SE1|38602|chr6|78946874|78947775|-0|r0|T1	-0.332656840920638	17.5141905589639	-2.30065917572708	0.0261039132104169	0.0632354766101681	-4.33591904984272	Q8WWQ0	pleckstrin homology domain interacting protein	PHIP	55023
691	sp|O76094|SRP72_HUMAN|ENSG00000174780|SE1|15812|chr4|56478649|56483270|+1|r0|T1	-0.172909411793718	21.5167787378701	-2.29996779149416	0.0261464534801512	0.0632451087130502	-4.33735628367616	O76094	signal recognition particle 72	SRP72	6731
692	sp|Q16891|MIC60_HUMAN|ENSG00000132305|SE1|32440|chr2|86166644|86170844|-2|r145|T1	0.40321928053406	18.5479742961935	2.1803057690312	0.0407785129704956	0.0907418741812927	-4.34290653608981	Q16891	inner membrane mitochondrial protein	IMMT	10989
693	sp|O60244|MED14_HUMAN|ENSG00000180182|SE1|17526|chrX|40664489|40666851|-0|r0|T1	-0.196403247505646	16.7419907470488	-2.2949155618825	0.0264591969090945	0.0636262213063268	-4.3478484207001	O60244	mediator complex subunit 14	MED14	9282
694	sp|Q9Y3Q3|TMED3_HUMAN|ENSG00000166557|SE1|5845|chr15|79311417|79314005|+0|r0|T1	0.338235081217718	18.4316228393942	2.1559533681373	0.0428602576592169	0.0940974866949341	-4.34805686820334	Q9Y3Q3	transmembrane p24 trafficking protein 3	TMED3	23423
695	sp|Q96T21|SEBP2_HUMAN|ENSG00000187742|A3SS1|8153|chr9|89332986|89334730|+0|r3|T1	-0.189170435219756	15.7916735028181	-2.29420854124734	0.0265032283341632	0.0636387913148282	-4.3493152649786	Q96T21	SECIS binding protein 2	SECISBP2	79048
696	sp|O00423|EMAL1_HUMAN|ENSG00000066629|SE1|46132|chr14|99914304|99914697|+0|r1|T1	-0.382432052204059	16.1188552836163	-2.22346471978804	0.0341467054520565	0.07854221169898	-4.35899964240493	O00423	EMAP like 1	EML1	2009
697	sp|P53701|CCHL_HUMAN|ENSG00000004961|SE1|20705|chrX|11118620|11120993|+1|r0|T1	0.178718482041653	18.7035476702243	2.28691475807531	0.0269612989432247	0.064549679221735	-4.36442675801761	P53701	holocytochrome c synthase	HCCS	3052
698	sp|Q8N122|RPTOR_HUMAN|ENSG00000141564|SE1|2930|chr17|80754185|80791509|+0|r0|T1	-0.245992325430878	14.0592463261594	-2.28213855472242	0.0272650727412248	0.0650869276500854	-4.37430167347154	Q8N122	regulatory associated protein of MTOR complex 1	RPTOR	57521
699	sp|Q9Y6A4|CFA20_HUMAN|ENSG00000070761|RI1|5221|chr16|58114920|58115457|-2|r10|T4	-0.156535129744956	18.7073695229596	-2.2702528354394	0.0280343102222183	0.0668259720413344	-4.3988048323574	Q9Y6A4	cilia and flagella associated protein 20	CFAP20	29105
700	sp|Q86YJ6|THNS2_HUMAN|ENSG00000144115|SE1|33269|chr2|88173373|88174833|+0|r0|T1	-0.29717929570424	16.1058267507411	-2.2366381289707	0.0314288408406906	0.0733190597137022	-4.40091304712505	Q86YJ6	threonine synthase like 2	THNSL2	55258
701	sp|P78356|PI42B_HUMAN|ENSG00000276293|SE1|41113|chr17|38780604|38784339|-2|r2|T4	-0.2873731783457	17.2827805532975	-2.19293620541451	0.0364939995947699	0.0829553934189782	-4.404281618095	P78356	phosphatidylinositol-5-phosphate 4-kinase type 2 beta	PIP4K2B	8396
702	sp|Q9NYH9|UTP6_HUMAN|ENSG00000108651|SE1|26725|chr17|31863516|31865438|-2|r0|T4	-0.225765694285641	17.4341119820399	-2.26480346283874	0.0283934107142186	0.0674438472087955	-4.41000518558388	Q9NYH9	UTP6 small subunit processome component	UTP6	55813
703	sp|P42704|LPPRC_HUMAN|ENSG00000138095|SE1|26868|chr2|43947370|43947775|-0|r1|T1	0.159715018223718	24.5318210887128	2.26444931549119	0.0284168892812669	0.0674438472087955	-4.41073234312213	P42704	leucine rich pentatricopeptide repeat containing	LRPPRC	10128
704	sp|O15078|CE290_HUMAN|ENSG00000198707|SE2|33094|chr12|88115182|88115570|-2|r0|T1	-0.349187264735118	18.0560842276543	-2.22473233214537	0.0322871228467099	0.0752143202679038	-4.4131121298457	O15078	centrosomal protein 290	CEP290	80184
705	sp|Q8TAS1|UHMK1_HUMAN|ENSG00000152332|SE1|30057|chr1|162512823|162518190|+2|r0|T2	-0.290616089394273	19.2871460604294	-2.13597386395444	0.0446396151846548	0.0973523522644068	-4.41900889189563	Q8TAS1	U2AF homology motif kinase 1	UHMK1	127933
706	sp|Q6ZSZ5|ARHGI_HUMAN|ENSG00000104880|A3SS1|379|chr19|7467118|7467684|+0|r0|T1	-0.411153555391795	14.0676182703009	-2.26007798905062	0.0287081174821923	0.0680365790040396	-4.4197003973694	Q6ZSZ5	Rho/Rac guanine nucleotide exchange factor 18	ARHGEF18	23370
707	sp|Q05639|EF1A2_HUMAN|ENSG00000101210|SE1|37541|chr20|63496035|63497763|-0|r1|T1	0.29363700460722	20.4818692184338	2.25652664408694	0.0289466689367787	0.0684646926384386	-4.42697608250493	Q05639	eukaryotic translation elongation factor 1 alpha 2	EEF1A2	1917
708	sp|P61978|HNRPK_HUMAN|ENSG00000165119|SE2|16193|chr9|83973399|83973973|-1|r51|T1	-0.190818344897622	18.9060764568619	-2.25591581606647	0.0289878768461088	0.0684646926384386	-4.42822657789644	P61978	heterogeneous nuclear ribonucleoprotein K	HNRNPK	3190
709	sp|Q9Y6E2|BZW2_HUMAN|ENSG00000136261|SE1|42443|chr7|16682845|16686040|+2|r0|T4	0.231524481947805	21.5672156163826	2.25552897798696	0.0290140008437286	0.0684646926384386	-4.42901837898721	Q9Y6E2	basic leucine zipper and W2 domains 2	BZW2	28969
710	sp|O60524|NEMF_HUMAN|ENSG00000165525|SE1|7506|chr14|49806133|49814050|-2|r2|T1	-0.163975778840268	17.6928256869035	-2.25086832572615	0.0293303946050536	0.0690126931883615	-4.43854957271697	O60524	nuclear export mediator factor	NEMF	9147
711	sp|Q6XUX3|DUSTY_HUMAN|ENSG00000133059|SE1|26634|chr1|205147745|205148339|-0|r1|T1	-0.666751553131043	-Inf	-2.20585204677117	0.0338705927195756	0.0781522290465422	-4.45385112941861	Q6XUX3	dual serine/threonine and tyrosine protein kinase	DSTYK	25778
712	sp|Q9UIL1|SCOC_HUMAN|ENSG00000153130|SE1|25623|chr4|140379192|140379652|+2|r2|T1	-0.198473425206743	16.3694626782661	-2.23021903004021	0.0307693959693144	0.0722948558591341	-4.48058918787826	Q9UIL1	short coiled-coil protein	SCOC	60592
713	sp|P85037|FOXK1_HUMAN|ENSG00000164916|SE1|39894|chr7|4682868|4741023|+0|r1|T1	-0.207681619201773	15.6504258884767	-2.22906289922417	0.030851785606406	0.0723847330393503	-4.48293380278462	P85037	forkhead box K1	FOXK1	221937
714	sp|Q9ULE3|DEN2A_HUMAN|ENSG00000146966|SE1|40198|chr7|140546939|140555713|-1|r0|T1	-0.307256745817252	16.8477180327391	-2.19543184752766	0.0344889990589398	0.0791076342051208	-4.4886116217548	Q9ULE3	DENN domain containing 2A	DENND2A	27147
715	sp|Q9BTU6|P4K2A_HUMAN|ENSG00000155252|SE1|39807|chr10|97641177|97651141|+0|r0|T1	-0.285580016693444	17.861151635009	-2.22462500804801	0.0311698647174241	0.0729223653874117	-4.49192475571042	Q9BTU6	phosphatidylinositol 4-kinase type 2 alpha	PI4K2A	55361
716	sp|Q8TAQ2|SMRC2_HUMAN|ENSG00000139613|RI1|1370|chr12|56178534|56178847|-2|r122|T4	-0.640426550031613	16.2887563650918	-2.13222426150385	0.0415959736437936	0.0920612642048873	-4.49355578262926	Q8TAQ2	SWI/SNF related, matrix associated, actin dependent regulator of chromatin subfamily c member 2	SMARCC2	6601
717	sp|Q8WUM4|PDC6I_HUMAN|ENSG00000170248|A3SS2|5656|chr3|33826580|33828969|+2|r37|T1	0.186182256618469	18.1333020370996	2.22217482923639	0.03134672084817	0.0732316555427334	-4.49688256282214	Q8WUM4	programmed cell death 6 interacting protein	PDCD6IP	10015
718	sp|Q8IYU2|HACE1_HUMAN|ENSG00000085382|SE1|41085|chr6|104797025|104811393|-2|r0|T4	-0.776405028611158	16.8689421077549	-2.12847309645289	0.0419311270132845	0.0926779626708715	-4.51466031685044	Q8IYU2	HECT domain and ankyrin repeat containing E3 ubiquitin protein ligase 1	HACE1	57531
719	sp|Q7L7X3|TAOK1_HUMAN|ENSG00000160551|SE1|32846|chr17|29478347|29480481|+2|r0|T1	-1.0876567842561	15.8756823949102	-2.08230004240128	0.0497550557334878	0.105152437374897	-4.51826826109595	Q7L7X3	TAO kinase 1	TAOK1	57551
720	sp|P14618|KPYM_HUMAN|ENSG00000067225|MXE2|3209|chr15|72200655|72202620|-0|r522|T1	0.59602983115909	-Inf	2.20825838876628	0.0324876715579732	0.0755741579504626	-4.52574282787719	P14618	pyruvate kinase M1/2	PKM	5315
721	sp|Q8IWB7|WDFY1_HUMAN|ENSG00000085449|SE1|19659|chr2|223894339|223895630|-1|r0|T2	-0.156601321166526	18.2630718948205	-2.20114720819134	0.0329014572937503	0.0764283143934142	-4.53925084157708	Q8IWB7	WD repeat and FYVE domain containing 1	WDFY1	57590
722	sp|Q712K3|UB2R2_HUMAN|ENSG00000107341|SE1|47919|chr9|33817934|33886967|+0|r1|T1	-0.196121447944119	17.5842614572079	-2.16269722957871	0.0371059663971477	0.084052189076412	-4.54649748962155	Q712K3	ubiquitin conjugating enzyme E2 R2	UBE2R2	54926
723	sp|Q9H7F0|AT133_HUMAN|ENSG00000133657|SE2|16610|chr3|194406116|194412288|-0|r2|T1	0.274150060324441	17.4037341229437	2.19589349410866	0.0333004051191259	0.0772456356370105	-4.5497859976561	Q9H7F0	ATPase 13A3	ATP13A3	79572
724	sp|Q9UL01|DSE_HUMAN|ENSG00000111817|SE1|41254|chr6|116431193|116433550|+2|r2|T4	0.506631354100556	16.7107352066338	2.04088948682187	0.0540556568316628	0.112074939575129	-4.55142889783086	Q9UL01	dermatan sulfate epimerase	DSE	29940
725	sp|Q6XZF7|DNMBP_HUMAN|ENSG00000107554|SE1|10908|chr10|99886632|99888953|-0|r0|T1	0.370294971709946	16.8942188307331	2.15754355514053	0.0375336363290799	0.0847867266937894	-4.55650442529071	Q6XZF7	dynamin binding protein	DNMBP	23268
726	sp|Q9BR39|JPH2_HUMAN|ENSG00000149596|SE1|2107|chr20|44116386|44118623|-2|r0|T4	0.349374702875412	15.2299474405413	2.19186065893153	0.0336095400366539	0.0777428006489597	-4.55785921897788	Q9BR39	junctophilin 2	JPH2	57158
727	sp|P38570|ITAE_HUMAN|ENSG00000083457|SE1|48748|chr17|3720402|3723383|-0|r3|T1	0.775644586616636	19.7625158869164	2.18662403598739	0.0340147346877615	0.0783485461909113	-4.56832444479823	P38570	integrin subunit alpha E	ITGAE	3682
728	sp|Q3V6T2|GRDN_HUMAN|ENSG00000115355|SE1|32200|chr2|55296523|55299919|-2|r0|T1	-0.359167241121963	16.1857053718612	-2.09350989590697	0.04517240911871	0.0978636076019608	-4.57959226641068	Q3V6T2	coiled-coil domain containing 88A	CCDC88A	55704
729	sp|Q96D46|NMD3_HUMAN|ENSG00000169251|SE1|20473|chr3|161246448|161247330|+2|r0|T4	-0.20103762341019	18.0618162611875	-2.18082684142344	0.0344683327427742	0.0791076342051208	-4.57988643205913	Q96D46	NMD3 ribosome export adaptor	NMD3	51068
730	sp|O75928|PIAS2_HUMAN|ENSG00000078043|SE1|24856|chr18|46815349|46821072|-2|r0|T4	-0.309641932587184	17.4587370296044	-2.09413157152144	0.0451128872700326	0.0978636076019608	-4.58207622933977	O75928	protein inhibitor of activated STAT 2	PIAS2	9063
731	sp|P20592|MX2_HUMAN|ENSG00000183486|SE1|11399|chr21|41377981|41380151|+0|r0|T1	0.385520491737893	18.5740849460936	2.02928975771447	0.055318569019245	0.114318864292328	-4.58703028011936	P20592	MX dynamin like GTPase 2	MX2	4600
732	sp|Q8WYQ5|DGCR8_HUMAN|ENSG00000128191|RI2|927|chr22|20089811|20090258|+2|r3|T4	-0.576320809775067	-Inf	-2.12063820084067	0.0409175953406631	0.0908049477113499	-4.58717580317119	Q8WYQ5	DGCR8 microprocessor complex subunit	DGCR8	54487
733	sp|Q9UK61|TASOR_HUMAN|ENSG00000163946|SE1|18196|chr3|56661017|56662490|-2|r0|T4	-0.492754499734984	13.743206749697	-2.13136779716562	0.0397738616402297	0.0889892675170214	-4.59385986652256	Q9UK61	transcription activation suppressor	TASOR	23272
734	sp|Q969P6|TOP1M_HUMAN|ENSG00000184428|SE1|47601|chr8|-1|143309543|-1|r0|T2	-0.267661698464181	19.2027517931505	-2.17336813211202	0.0350597862493641	0.0801925375857142	-4.59472573726466	Q969P6	DNA topoisomerase I mitochondrial	TOP1MT	116447
735	sp|Q03405|UPAR_HUMAN|ENSG00000011422|SE1|1100|chr19|43652371|43655573|-1|r0|T1	0.296424287108916	17.3740684379849	2.02250277341104	0.0560696653350681	0.115375471956727	-4.59876544948319	Q03405	plasminogen activator, urokinase receptor	PLAUR	5329
736	sp|Q96AA3|RFT1_HUMAN|ENSG00000163933|SE1|18239|chr3|53123840|53125994|-0|r0|T2	-0.360443175843445	15.9294394279428	-2.12853210292528	0.0400235053877157	0.0894258158526619	-4.59930399573896	Q96AA3	RFT1 homolog	RFT1	91869
737	sp|Q5ZPR3|CD276_HUMAN|ENSG00000103855|A3SS1|1316|chr15|73704472|73708473|+2|r0|T1	0.228265272782206	18.8031262773226	2.17079134302308	0.0352661892806411	0.0805522986354477	-4.59984278809289	Q5ZPR3	CD276 molecule	CD276	80381
738	sp|Q8IXM6|NRM_HUMAN|ENSG00000137404|SE1|39928|chr6|30688942|30689452|-2|r1|T1	-0.196516790825815	18.245658165331	-2.08783175284981	0.0457192900190035	0.0986574153041654	-4.60152315791027	Q8IXM6	nurim	NRM	11270
739	sp|Q9BV44|THUM3_HUMAN|ENSG00000134077|SE1|19818|chr3|9377888|9380618|+1|r0|T2	-0.259982841414889	17.6525489595834	-2.16883204902561	0.0354238469760653	0.0807998734919988	-4.60373031910555	Q9BV44	THUMP domain containing 3	THUMPD3	25917
740	sp|Q99933|BAG1_HUMAN|ENSG00000107262|SE1|47904|chr9|33256908|33259033|-0|r0|T1	0.555557653864227	15.9727601624628	2.01673618817162	0.056714978327996	0.116411219596888	-4.60871572760801	Q99933	BCL2 associated athanogene 1	BAG1	573
741	sp|Q9UFC0|LRWD1_HUMAN|ENSG00000161036|A3SS2|8004|chr7|102472804|102473047|+2|r3|T1	-0.163502078919791	18.2355472230739	-2.16591525127617	0.0356597030845483	0.0812248792481378	-4.60951242272065	Q9UFC0	leucine rich repeats and WD repeat domain containing 1	LRWD1	222229
742	sp|P51805|PLXA3_HUMAN|ENSG00000130827|SE1|40871|chrX|154461638|154462310|+0|r0|T1	0.353935308768563	17.6546062606686	2.07656442071095	0.0468218874364866	0.100114596343987	-4.61077937472777	P51805	plexin A3	PLXNA3	55558
743	sp|Q9Y5S9|RBM8A_HUMAN|ENSG00000265241|RI2|3564|chr1|145926886|145927077|-2|r37|T4	-0.17080988842422	20.7077662849874	-2.15541091532643	0.0365206061271355	0.0829553934189782	-4.63028346551739	Q9Y5S9	RNA binding motif protein 8A	RBM8A	9939
744	sp|P30101|PDIA3_HUMAN|ENSG00000167004|SE1|17577|chr15|43768597|43769646|+1|r0|T1	0.24055174128554	25.1363352628898	2.15273851806232	0.0367425273262872	0.0833440453874289	-4.63555474924683	P30101	protein disulfide isomerase family A member 3	PDIA3	2923
745	sp|Q9NVR5|KTU_HUMAN|ENSG00000165506|SE1|15803|chr14|49626048|49628155|-0|r0|T1	-0.202933796824571	16.3881344367077	-2.07483934405377	0.0469927621168882	0.100349127437105	-4.64075373924294	Q9NVR5	dynein axonemal assembly factor 2	DNAAF2	55172
746	sp|O95989|NUDT3_HUMAN|ENSG00000272325|SE1|40176|chr6|34295685|34341972|-0|r0|T1	-0.203128168685492	16.8126680042322	-2.14624531934822	0.0372866886293728	0.0843450611754088	-4.64834042863044	O95989	nudix hydrolase 3	NUDT3	11165
747	sp|Q9C0H5|RHG39_HUMAN|ENSG00000147799|SE2|17529|chr8|144534202|144537813|-0|r0|T1	0.28269871352942	18.6402836482237	2.05019962592064	0.0494943282876718	0.104736385021654	-4.65893037307429	Q9C0H5	Rho GTPase activating protein 39	ARHGAP39	80728
748	sp|P51812|KS6A3_HUMAN|ENSG00000177189|SE1|24937|chrX|20194268|20195145|-0|r0|T1	-0.201793949986079	18.1811393881075	-2.13994987214668	0.0378210339345408	0.085318425932114	-4.6607067681565	P51812	ribosomal protein S6 kinase A3	RPS6KA3	6197
749	sp|Q8N9W5|DAAF3_HUMAN|ENSG00000167646|SE1|804|chr19|55159449|55159607|-2|r0|T1	0.299923170814633	17.1660282060075	2.03454603175486	0.0511439739862481	0.107395796846923	-4.66327607143745	Q8N9W5	dynein axonemal assembly factor 3	DNAAF3	352909
750	sp|Q8IUX1|T126B_HUMAN|ENSG00000171204|SE1|43103|chr11|-1|85631808|+0|r0|T2	-0.577057458325431	17.2057538467476	-1.99208659396723	0.0595486965387064	0.120734541692898	-4.6637918192976	Q8IUX1	transmembrane protein 126B	TMEM126B	55863
751	sp|Q9NZB2|F120A_HUMAN|ENSG00000048828|SE1|28274|chr9|93558010|93558718|+0|r8|T1	-0.290943607316031	16.8454760224927	-2.05986803725261	0.0484990477147797	0.102895780403931	-4.66816441918085	Q9NZB2	family with sequence similarity 120A	FAM120A	23196
752	sp|Q9BRK4|LZTS2_HUMAN|ENSG00000107816|SE1|10894|chr10|101002946|101004166|+0|r1|T1	-0.810334933408191	-Inf	-1.97498357957557	0.0622646916819702	0.124986651601507	-4.67202870198056	Q9BRK4	leucine zipper tumor suppressor 2	LZTS2	84445
753	sp|Q9UNH6|SNX7_HUMAN|ENSG00000162627|SE1|23421|chr1|98701903|98738389|+0|r0|T1	1.26357248792825	-Inf	1.9413657237848	0.07129225221321	0.140023106143311	-4.67623572159491	Q9UNH6	sorting nexin 7	SNX7	51375
754	sp|Q10567|AP1B1_HUMAN|ENSG00000100280|SE2|23300|chr22|29328895|29329720|-2|r14|T1	-0.297308435893203	17.2256248897783	-2.13131320087695	0.0385650455674396	0.0868773004541221	-4.67762397421498	Q10567	adaptor related protein complex 1 subunit beta 1	AP1B1	162
755	sp|Q5VV41|ARHGG_HUMAN|ENSG00000130762|RI2|3438|chr1|3478026|3478612|+2|r1|T4	-0.252976263182497	16.8096624181497	-2.12992770314965	0.0386855892318158	0.0870293091086117	-4.68033265425815	Q5VV41	Rho guanine nucleotide exchange factor 16	ARHGEF16	27237
756	sp|Q9NXF1|TEX10_HUMAN|ENSG00000136891|SE1|28776|chr9|100303842|100308681|-2|r0|T4	-0.157666035996961	19.2213958499764	-2.12619615840928	0.03901189517515	0.0876431617633508	-4.6876207727161	Q9NXF1	testis expressed 10	TEX10	54881
757	sp|Q5T5C0|STXB5_HUMAN|ENSG00000164506|SE1|41803|chr6|147339238|147339384|+2|r0|T1	0.211090572804101	15.3379922139055	2.11804725859763	0.0397328880871145	0.0889892675170214	-4.70350023857997	Q5T5C0	syntaxin binding protein 5	STXBP5	134957
758	sp|Q12981|SEC20_HUMAN|ENSG00000113734|SE1|38877|chr5|173144629|173146958|+0|r0|T1	0.163783070994189	17.6042372838334	2.03155853299147	0.0514642583851537	0.107930158250195	-4.70420705204268	Q12981	BCL2 interacting protein 1	BNIP1	662
759	sp|Q9NTJ5|SAC1_HUMAN|ENSG00000211456|SE1|35693|chr3|45705209|45706907|+2|r0|T4	-0.149595107339472	20.5127783309147	-2.11120513030336	0.040347260341927	0.0899042214140764	-4.71679478955852	Q9NTJ5	SAC1 like phosphatidylinositide phosphatase	SACM1L	22908
760	sp|C9JLW8|MCRI1_HUMAN|ENSG00000225663|SE1|2911|chr17|81823311|81823513|-1|r0|T1	-0.19743905262235	18.7732873815644	-2.02858763396286	0.0517845134703384	0.108324747565504	-4.72495954413086	C9JLW8	MAPK regulated corepressor interacting protein 1	MCRIP1	348262
761	sp|P78539|SRPX_HUMAN|ENSG00000101955|SE2|33996|chrX|38174351|38178344|-0|r4|T1	-0.341018541114103	18.1943301281849	-2.01805272605125	0.0529343313636174	0.110167897761843	-4.72751054211476	P78539	sushi repeat containing protein X-linked	SRPX	8406
762	sp|Q15051|IQCB1_HUMAN|ENSG00000173226|SE1|17521|chr3|121770574|121772713|-2|r0|T4	-0.355829587753174	16.9651243713276	-1.96072468910633	0.0633357099109205	0.12682608578011	-4.72843759499073	Q15051	IQ motif containing B1	IQCB1	9657
763	sp|Q5HYI8|RABL3_HUMAN|ENSG00000144840|SE1|19827|chr3|120690487|120694224|-2|r0|T1	0.199122812918183	20.2592458107719	2.10514806780442	0.0408980707010151	0.0908049477113499	-4.72853457267351	Q5HYI8	RAB, member of RAS oncogene family like 3	RABL3	285282
764	sp|Q13508|NAR3_HUMAN|ENSG00000156219|SE1|27849|chr4|76103969|76111994|+2|r123|T2	-0.458329418163583	14.8751706064277	-2.0659353065725	0.0458976102866625	0.0987822583597461	-4.73742006491243	Q13508	ADP-ribosyltransferase 3	ART3	419
765	sp|Q09472|EP300_HUMAN|ENSG00000100393|SE1|291|chr22|41141222|41146816|+0|r0|T1	-0.153798664603723	17.8538773886839	-2.09888128316344	0.0414748730088321	0.0919172861276819	-4.74065177412491	Q09472	E1A binding protein p300	EP300	2033
766	sp|Q15327|ANKR1_HUMAN|ENSG00000148677|MXE1|823|chr10|90916269|90917830|-0|r4057|T1	-0.326947913141257	17.6036376661227	-2.06219189716947	0.0462717228908305	0.0994401775058719	-4.74443610221508	Q15327	ankyrin repeat domain 1	ANKRD1	27063
767	sp|Q8TAF3|WDR48_HUMAN|ENSG00000114742|SE1|36625|chr3|39066630|39066875|+2|r0|T4	-0.191676139024665	16.6339395036355	-2.06070797829022	0.0464207622846576	0.0994401775058719	-4.74721453359854	Q8TAF3	WD repeat domain 48	WDR48	57599
768	sp|P09669|COX6C_HUMAN|ENSG00000164919|SE1|47182|chr8|99887618|99892021|-0|r3|T1	0.22833471802139	18.4690877099421	2.09271994479454	0.0420488980384241	0.0928131800578944	-4.75253622221689	P09669	cytochrome c oxidase subunit 6C	COX6C	1345
769	sp|Q9BTF0|THUM2_HUMAN|ENSG00000138050|SE2|48199|chr2|39768501|39769093|-2|r0|T2	-0.314332621244635	19.1165807653411	-2.09148122318292	0.0421651396053634	0.0929446625709624	-4.75492210068683	Q9BTF0	THUMP domain containing 2	THUMPD2	80745
770	sp|P82675|RT05_HUMAN|ENSG00000144029|SE1|33528|chr2|95110041|95115203|-2|r0|T1	0.174466897805178	19.7416341316537	2.08630187364882	0.0426542183111213	0.0938691089964276	-4.76488538700348	P82675	mitochondrial ribosomal protein S5	MRPS5	64969
771	sp|P48444|COPD_HUMAN|ENSG00000095139|SE1|12175|chr11|118572550|118581509|+0|r2|T1	-0.117939750944345	21.5766877644973	-2.08583026308086	0.0426989971410579	0.0938691089964276	-4.7657915957136	P48444	archain 1	ARCN1	372
772	sp|P52739|ZN131_HUMAN|ENSG00000172262|MXE1|3202|chr5|43123310|43139309|+2|r3|T2	-0.487335354541498	14.7343630607987	-1.99714599086344	0.0552827984913108	0.114318864292328	-4.76596917435694	P52739	zinc finger protein 131	ZNF131	7690
773	sp|Q96KR1|ZFR_HUMAN|ENSG00000056097|SE1|36587|chr5|32379210|32380172|-2|r1|T4	-0.122420498163681	20.9051423881747	-2.0821506697131	0.043049782664351	0.0943872240234434	-4.77285622377912	Q96KR1	zinc finger RNA binding protein	ZFR	51663
774	sp|P28161|GSTM2_HUMAN|ENSG00000213366|SE1|19668|chr1|109669371|109669571|+2|r0|T4	0.24980464487744	18.2807650707288	2.07357882157696	0.0438767369981372	0.0960718940947197	-4.78927393569562	P28161	glutathione S-transferase mu 2	GSTM2	2946
775	sp|Q6NUQ1|RINT1_HUMAN|ENSG00000135249|MXE1|3727|chr7|105532869|105536612|+2|r11|T4	-0.269686549586829	17.4298449177163	-1.96777102600981	0.0587366751997598	0.119662294816902	-4.79223352640916	Q6NUQ1	RAD50 interactor 1	RINT1	60561
776	sp|Q16644|MAPK3_HUMAN|ENSG00000114738|SE1|21969|chr3|50646825|50647203|+2|r0|T1	0.144431703884692	18.7689822686288	2.07132862564904	0.0440961048588079	0.0964234826245934	-4.79357451026959	Q16644	MAPK activated protein kinase 3	MAPKAPK3	7867
777	sp|Q14554|PDIA5_HUMAN|ENSG00000065485|SE1|21647|chr3|123124343|123130616|+1|r0|T2	-0.176377939163341	19.0270246532115	-2.06927173746649	0.0442974639139739	0.0967348080145368	-4.79750226990524	Q14554	protein disulfide isomerase family A member 5	PDIA5	10954
778	sp|Q147X3|NAA30_HUMAN|ENSG00000139977|SE1|7445|chr14|57396875|57399883|+2|r0|T4	-0.206238794786927	18.3400171751049	-2.06467034481492	0.0447508230593565	0.0973858491033968	-4.80627727661276	Q147X3	N(alpha)-acetyltransferase 30, NatC catalytic subunit	NAA30	122830
779	sp|P68036|UB2L3_HUMAN|ENSG00000185651|SE1|46127|chr22|21567771|21592956|+0|r2|T1	-0.14788646984865	21.3611322060961	-2.06443884979688	0.0447737379414398	0.0973858491033968	-4.80671831961986	P68036	ubiquitin conjugating enzyme E2 L3	UBE2L3	7332
780	sp|Q13177|PAK2_HUMAN|ENSG00000180370|SE1|15832|chr3|196820567|196827333|+2|r0|T1	-0.127790791293215	21.0697657318585	-2.06050460034175	0.0451647424263724	0.0978636076019608	-4.8142075902195	Q13177	p21 (RAC1) activated kinase 2	PAK2	5062
781	sp|Q99614|TTC1_HUMAN|ENSG00000113312|SE1|27589|chr5|-1|160010858|+0|r0|T1	-0.137603360739686	19.2285886639079	-2.056390834444	0.0455767667482102	0.0986093634130141	-4.82202597621822	Q99614	tetratricopeptide repeat domain 1	TTC1	7265
782	sp|Q9H9A6|LRC40_HUMAN|ENSG00000066557|SE1|35434|chr1|70184914|70187338|-2|r1|T4	-0.151378420090481	19.7351000984073	-2.05499860238139	0.0457169486691417	0.0986574153041654	-4.82466904909343	Q9H9A6	leucine rich repeat containing 40	LRRC40	55631
783	sp|P82914|RT15_HUMAN|ENSG00000116898|SE1|32601|chr1|36461312|36462163|-2|r0|T4	0.172719501206078	17.9992031162118	2.05363820737452	0.0458542874648332	0.0987822583597461	-4.82725025235751	P82914	mitochondrial ribosomal protein S15	MRPS15	64960
784	sp|A5D8V6|VP37C_HUMAN|ENSG00000167987|SE1|13240|chr11|61134207|61138829|-0|r2|T1	-0.430123264639999	-Inf	-2.0416157868516	0.0472192774867669	0.100570928673114	-4.82963862310389	A5D8V6	VPS37C subunit of ESCRT-I	VPS37C	55048
785	sp|O15305|PMM2_HUMAN|ENSG00000140650|SE1|29043|chr16|8801910|8804843|+2|r1|T4	-0.122838435903237	18.7376720036382	-2.04884981647759	0.046340560992348	0.0994401775058719	-4.83632446763158	O15305	phosphomannomutase 2	PMM2	5373
786	sp|Q658Y4|F91A1_HUMAN|ENSG00000176853|SE1|14804|chr8|123806229|123808376|+2|r0|T1	-0.163545269591303	16.5719834747753	-2.04781889336975	0.0464458390057914	0.0994401775058719	-4.83827582102315	Q658Y4	family with sequence similarity 91 member A1	FAM91A1	157769
787	sp|Q96LD4|TRI47_HUMAN|ENSG00000132481|SE1|3060|chr17|75875474|75876099|-0|r0|T2	-0.184751037965	18.3567390248879	-1.95332336648822	0.0605035598517567	0.12174949467102	-4.84243019869794	Q96LD4	tripartite motif containing 47	TRIM47	91107
788	sp|Q99436|PSB7_HUMAN|ENSG00000136930|SE1|48679|chr9|124384656|124405432|-2|r0|T4	0.127180552661891	21.8557050450296	2.04103239818005	0.0471440839220193	0.100541349326543	-4.85110115231073	Q99436	proteasome subunit beta 7	PSMB7	5695
789	sp|Q9UNA4|POLI_HUMAN|ENSG00000101751|A3SS1|5615|chr18|54274090|54277855|+2|r1|T1	-0.172831276471237	16.0614468176267	-2.00258681622807	0.0525985266369205	0.1096081114162	-4.8547859652969	Q9UNA4	DNA polymerase iota	POLI	11201
790	sp|Q9BV86|NTM1A_HUMAN|ENSG00000148335|SE1|48769|chr9|-1|129632865|+0|r1|T1	-0.194001407632552	17.7064689480327	-2.03494680251577	0.0477779573533973	0.101628858702428	-4.8625719015863	Q9BV86	N-terminal Xaa-Pro-Lys N-methyltransferase 1	NTMT1	28989
791	sp|P13797|PLST_HUMAN|ENSG00000102024|MXE2|2820|chrX|115622409|115624380|+2|r106|T1	-0.289667163027623	17.7215851410158	-2.03268484610311	0.0480154422852067	0.102001716771683	-4.8668282258382	P13797	plastin 3	PLS3	5358
792	sp|O00291|HIP1_HUMAN|ENSG00000127946|SE1|43290|chr7|75561401|75562170|-2|r0|T4	-0.112948502205697	20.4005755650581	-2.02371377474802	0.0489674460540798	0.103755312052572	-4.88367038834545	O00291	huntingtin interacting protein 1	HIP1	3092
793	sp|P45983|MK08_HUMAN|ENSG00000107643|A3SS2|2280|chr10|48431270|48434893|+2|r1|T2	-0.263806081422167	17.9126103056393	-1.84288180246434	0.0795362487210311	0.152560757780691	-4.88372811326655	P45983	mitogen-activated protein kinase 8	MAPK8	5599
794	sp|Q8TD26|CHD6_HUMAN|ENSG00000124177|SE1|9216|chr20|41533570|41551337|-0|r2|T1	-0.280052979409945	17.4102913260981	-1.97500396210395	0.0557727578353054	0.114908697047614	-4.90497397024955	Q8TD26	chromodomain helicase DNA binding protein 6	CHD6	84181
795	sp|Q96Q15|SMG1_HUMAN|ENSG00000157106|SE1|24116|chr16|18837443|18838232|-2|r0|T1	-0.172470284598425	16.6097181281533	-2.01209132820651	0.0502251283992212	0.106009280018948	-4.90539808569595	Q96Q15	SMG1 nonsense mediated mRNA decay associated PI3K related kinase	SMG1	23049
796	sp|P49720|PSB3_HUMAN|ENSG00000277791|SE1|3725|chr17|38755990|38760608|+2|r3|T4	0.13050659057998	21.1163690214013	2.01086213549803	0.0503597634544838	0.106156827847498	-4.90768992032873	P49720	proteasome subunit beta 3	PSMB3	5691
797	sp|Q969Y2|GTPB3_HUMAN|ENSG00000130299|A3SS1|300|chr19|17337664|17338255|+0|r7|T2	-0.592185249407546	18.6199856334018	-1.91634712166544	0.0652381049045417	0.130000597865672	-4.90783195470685	Q969Y2	GTP binding protein 3, mitochondrial	GTPBP3	84705
798	sp|Q9GZR2|REXO4_HUMAN|ENSG00000148300|SE1|15405|chr9|133411073|133412492|-2|r0|T4	-1.20143556725492	-Inf	-2.00546638776695	0.0510931792213996	0.107395796846923	-4.91789543163328	Q9GZR2	REX4 homolog, 3'-5' exonuclease	REXO4	57109
799	sp|Q05BQ5|MBTD1_HUMAN|ENSG00000011258|SE1|10097|chr17|51193510|51195361|-2|r0|T4	-0.434077672272634	16.1934366418919	-1.83816619217396	0.0802538818340723	0.153578023579788	-4.92008762407214	Q05BQ5	mbt domain containing 1	MBTD1	54799
800	sp|P57076|CF298_HUMAN|ENSG00000159079|SE1|22051|chr21|32607716|32610005|-0|r0|T1	-0.169656720051684	17.350796118799	-2.00418646388049	0.0510964296929371	0.107395796846923	-4.92011635133471	P57076	cilia and flagella associated protein 298	CFAP298	56683
801	sp|Q9P2K5|MYEF2_HUMAN|ENSG00000104177|SE1|44049|chr15|48151942|48152284|-2|r2|T1	-0.181594540102335	18.6824804418673	-1.99953955910389	0.0516147085586283	0.108107435550639	-4.92874598614272	Q9P2K5	myelin expression factor 2	MYEF2	50804
802	sp|Q8IVP5|FUND1_HUMAN|ENSG00000069509|SE1|28633|chrX|44524275|44527365|-1|r0|T1	0.375787996536255	14.803059873977	1.9453822998383	0.0593652819812889	0.120726752084348	-4.93872924718563	Q8IVP5	FUN14 domain containing 1	FUNDC1	139341
803	sp|P28066|PSA5_HUMAN|ENSG00000143106|SE1|27712|chr1|109412184|109413135|-2|r0|T4	0.118135129127953	22.3083501708519	1.9929154980578	0.052361360662145	0.109383703435257	-4.94101842312697	P28066	proteasome subunit alpha 5	PSMA5	5686
804	sp|P13073|COX41_HUMAN|ENSG00000131143|RI1|1439|chr16|85805104|85805864|+2|r1987|T4	0.244351325536069	21.6663713553581	1.99236226113921	0.0524241407927512	0.109383703435257	-4.94204186880321	P13073	cytochrome c oxidase subunit 4I1	COX4I1	1327
805	sp|P78346|RPP30_HUMAN|ENSG00000148688|SE1|11030|chr10|90894891|90895483|+2|r1|T1	-0.13006889532668	19.0292230697681	-1.98626847442537	0.0531199653527971	0.110414123166777	-4.95329918068207	P78346	ribonuclease P/MRP subunit p30	RPP30	10556
806	sp|Q15388|TOM20_HUMAN|ENSG00000173726|SE1|34818|chr1|235113910|235119406|-2|r76|T4	-0.407300869865338	18.5865101798897	-1.88220185023926	0.0698924079178345	0.13810066142801	-4.95479987018549	Q15388	translocase of outer mitochondrial membrane 20	TOMM20	9804
807	sp|Q9H9S3|S61A2_HUMAN|ENSG00000065665|SE1|24811|chr10|12149961|12155931|+2|r1|T4	-0.178990159964876	19.6345711499788	-1.98166774989664	0.0536505730102084	0.111375873084483	-4.9617791761304	Q9H9S3	SEC61 translocon alpha 2 subunit	SEC61A2	55176
808	sp|O43852|CALU_HUMAN|ENSG00000128595|MXE2|3756|chr7|128748804|128754455|+0|r99|T3	0.42205706651923	20.0517378807945	1.87964925820517	0.0702516004751635	0.138643351118253	-4.98631824410306	O43852	calumenin	CALU	813
809	sp|Q9UKE5|TNIK_HUMAN|ENSG00000154310|SE1|16906|chr3|171101633|171107206|-2|r2|T1	-0.367027914487888	-Inf	-1.95523091544896	0.0572379419458621	0.117045168068845	-4.98772433204805	Q9UKE5	TRAF2 and NCK interacting kinase	TNIK	23043
810	sp|Q3ZCQ8|TIM50_HUMAN|ENSG00000105197|SE1|1167|chr19|39483156|39485602|+2|r0|T4	0.252206678189857	16.8702676147921	1.96721684879462	0.0553470599073832	0.114318864292328	-4.98830767227666	Q3ZCQ8	translocase of inner mitochondrial membrane 50	TIMM50	92609
811	sp|Q9NRF2|SH2B1_HUMAN|ENSG00000178188|SE1|35323|chr16|28869383|28871983|+1|r1|T1	0.546908171731266	-Inf	1.91772827526866	0.0631147788959387	0.12653818751753	-4.98977281647358	Q9NRF2	SH2B adaptor protein 1	SH2B1	25970
812	sp|Q5SWX8|ODR4_HUMAN|ENSG00000157181|SE1|29883|chr1|186383156|186386083|+0|r0|T1	-0.175167997972164	16.3963099962454	-1.96459676962989	0.0556595474135896	0.114819695293443	-4.993100077473	Q5SWX8	odr-4 GPCR localization factor homolog	ODR4	54953
813	sp|Q96ND0|F210A_HUMAN|ENSG00000177150|SE1|2734|chr18|13666713|13670968|-2|r62|T4	0.262921417622714	17.6082167547662	1.79267626918539	0.0874709974528293	0.1650776016371	-5.00049476294038	Q96ND0	family with sequence similarity 210 member A	FAM210A	125228
814	sp|Q27J81|INF2_HUMAN|ENSG00000203485|SE1|6792|chr14|104714856|104715340|+2|r0|T4	-0.121172939625726	18.1158445258106	-1.95873282601444	0.0563644278934866	0.115836668853782	-5.00380640831785	Q27J81	inverted formin, FH2 and WH2 domain containing	INF2	64423
815	sp|Q8TBY9|CF251_HUMAN|ENSG00000158023|SE1|8771|chr12|121931886|121934356|+2|r0|T4	-0.82705413927903	16.6778093244456	-1.79010197137932	0.0878957169725285	0.165688477971203	-5.00458471250919	Q8TBY9	WD repeat domain 66	WDR66	144406
816	sp|Q9NNW5|WDR6_HUMAN|ENSG00000178252|RI1|3473|chr3|49014116|49014293|+2|r85|T4	0.687384067239179	16.5066836672532	1.95374033498974	0.0569705946513311	0.116789719035229	-5.01290043518955	Q9NNW5	WD repeat domain 6	WDR6	11180
817	sp|P00966|ASSY_HUMAN|ENSG00000130707|SE1|48779|chr9|-1|130452333|+0|r0|T1	-0.183485044502376	20.3083448425949	-1.9530551312759	0.0570542250323693	0.116815142388372	-5.01414703758802	P00966	argininosuccinate synthase 1	ASS1	445
818	sp|Q6UWP2|DHR11_HUMAN|ENSG00000278535|SE1|3760|chr17|36592156|36595180|+0|r0|T1	-0.162503295416217	15.2472001982425	-1.8961525353055	0.0657781741768516	0.13075903715156	-5.02576271855966	Q6UWP2	dehydrogenase/reductase 11	DHRS11	79154
819	sp|P57088|TMM33_HUMAN|ENSG00000109133|MXE1|2990|chr4|41938696|41939383|+2|r0|T4	-0.184016034353434	18.9523461044749	-1.94161730548663	0.0584658944232557	0.119407306169538	-5.03490165551675	P57088	transmembrane protein 33	TMEM33	55161
820	sp|Q9UKJ3|GPTC8_HUMAN|ENSG00000186566|SE2|27348|chr17|-1|44467114|-0|r3|T2	-0.188881283745864	15.3823769777007	-1.94079185037442	0.0585689233226775	0.119468948071133	-5.03639551678114	Q9UKJ3	G-patch domain containing 8	GPATCH8	23131
821	sp|O95477|ABCA1_HUMAN|ENSG00000165029|SE1|27777|chr9|104786390|104786976|-2|r1|T4	-0.709144931202728	-Inf	-1.71865529959444	0.10115036728741	0.185763272509912	-5.03693249603899	O95477	ATP binding cassette subfamily A member 1	ABCA1	19
822	sp|Q9GZN8|CT027_HUMAN|ENSG00000101220|SE1|48357|chr20|3754158|3754519|-0|r1|T1	-0.215965111419479	17.5040162915966	-1.93412796235007	0.0594063956902858	0.120726752084348	-5.04843580243934	Q9GZN8	chromosome 20 open reading frame 27	C20orf27	54976
823	sp|Q15031|SYLM_HUMAN|ENSG00000011376|SE1|30649|chr3|45458886|45474350|+0|r0|T1	0.179310915599846	20.1137125923881	1.93293446319269	0.0595574659936306	0.120734541692898	-5.05058851943153	Q15031	leucyl-tRNA synthetase 2, mitochondrial	LARS2	23395
824	sp|Q15542|TAF5_HUMAN|ENSG00000148835|SE1|21263|chr10|103373595|103378550|+2|r0|T4	0.69225428895883	-Inf	1.66293088864635	0.112769281207785	0.20176039979986	-5.05061537746201	Q15542	TATA-box binding protein associated factor 5	TAF5	6877
825	sp|A0AV96|RBM47_HUMAN|ENSG00000163694|SE1|46076|chr4|40432862|40436647|-0|r3|T1	-0.198326263289978	17.0526965360431	-1.93231433566323	0.0596360902327452	0.12074467652062	-5.05170660163534	A0AV96	RNA binding motif protein 47	RBM47	54502
826	sp|P31146|COR1A_HUMAN|ENSG00000102879|RI2|794|chr16|30186945|30187223|+2|r3|T4	-0.16525839621	18.0892911829444	-1.87924368436351	0.0681139084303039	0.134911606069684	-5.0552342348448	P31146	coronin 1A	CORO1A	11151
827	sp|Q15628|TRADD_HUMAN|ENSG00000102871|SE2|4724|chr16|67155654|67156660|-2|r0|T2	0.217645751034908	18.4830052668675	1.75934856657522	0.0931089676877381	0.174089495360676	-5.0571011655019	Q15628	TNFRSF1A associated via death domain	TRADD	8717
828	sp|Q9UPY3|DICER_HUMAN|ENSG00000100697|SE1|35317|chr14|95132677|95133458|-0|r0|T1	-0.158359721740837	16.1828843200902	-1.92888735732278	0.0600721938019005	0.12147767920483	-5.05787993353979	Q9UPY3	dicer 1, ribonuclease III	DICER1	23405
829	sp|P08069|IGF1R_HUMAN|ENSG00000140443|A3SS1|3994|chr15|98924684|98929660|+0|r1|T1	-0.210082218124793	17.7811551699023	-1.92817530652202	0.0601631486787784	0.1215117781197	-5.05916145400613	P08069	insulin like growth factor 1 receptor	IGF1R	3480
830	sp|P42224|STAT1_HUMAN|ENSG00000115415|SE1|20386|chr2|190987068|190989674|-1|r0|T1	-0.17120981258719	20.7297244922984	-1.92689011841199	0.0603276128352116	0.121550299963443	-5.06147347128411	P42224	signal transducer and activator of transcription 1	STAT1	6772
831	sp|Q9Y230|RUVB2_HUMAN|ENSG00000183207|RI1|128|chr19|49010066|49010611|+2|r86|T4	-0.100640371425357	22.8413478448098	-1.92686794466948	0.0603304537623433	0.121550299963443	-5.06151334978406	Q9Y230	RuvB like AAA ATPase 2	RUVBL2	10856
832	sp|Q96MU7|YTDC1_HUMAN|ENSG00000083896|SE1|15751|chr4|68332197|68332847|-2|r2|T1	-0.196585399406658	17.8644888029012	-1.91560956032385	0.0617877714863786	0.12418130543831	-5.08171088896672	Q96MU7	YTH domain containing 1	YTHDC1	91746
833	sp|Q6BDS2|URFB1_HUMAN|ENSG00000065060|SE1|40181|chr6|34859571|34864198|+2|r0|T4	0.242739560533852	17.7883297787732	1.74015075299304	0.0964965405289903	0.17841524968156	-5.08309080488234	Q6BDS2	UHRF1 binding protein 1	UHRF1BP1	54887
834	sp|Q8ND56|LS14A_HUMAN|ENSG00000257103|MXE2|104|chr19|34196763|34209051|+0|r17|T1	-0.355429262996694	17.9803540972633	-1.85227373513738	0.0719862626080425	0.140783973293405	-5.10179139297865	Q8ND56	LSM14A mRNA processing body assembly factor	LSM14A	26065
835	sp|Q9BV94|EDEM2_HUMAN|ENSG00000088298|SE1|10559|chr20|35142478|35145018|-2|r0|T4	0.343673856429131	18.4594298027099	1.85189894896121	0.0720413707388999	0.140783973293405	-5.10243445287898	Q9BV94	ER degradation enhancing alpha-mannosidase like protein 2	EDEM2	55741
836	sp|O14908|GIPC1_HUMAN|ENSG00000123159|SE1|41549|chr19|14480778|14482976|-0|r1|T1	-0.184022817156833	17.7346115653829	-1.9028263332041	0.0634788750392126	0.126957750078425	-5.10452234276308	O14908	GIPC PDZ domain containing family member 1	GIPC1	10755
837	sp|Q9UIW2|PLXA1_HUMAN|ENSG00000114554|SE1|24565|chr3|126989787|126991566|+0|r0|T1	0.168562539800821	16.3051672438765	1.90017933582704	0.0638339457181132	0.127512388523393	-5.10922966104732	Q9UIW2	plexin A1	PLXNA1	5361
838	sp|P56199|ITA1_HUMAN|ENSG00000213949|SE1|36841|chr5|52918898|52920468|+2|r0|T4	0.310267847819205	14.4369091617274	1.85890413092828	0.0710172632533112	0.139650253879413	-5.11000214782118	P56199	integrin subunit alpha 1	ITGA1	3672
839	sp|Q9NVU0|RPC5_HUMAN|ENSG00000058600|A3SS1|1127|chr16|22328587|22332185|+0|r0|T1	-0.179603670758041	16.8278975734277	-1.84715067447836	0.0727426712082891	0.14185253362853	-5.1105722335406	Q9NVU0	RNA polymerase III subunit E	POLR3E	55718
840	sp|Q8N3F8|MILK1_HUMAN|ENSG00000100139|SE1|21027|chr22|37912000|37912492|+2|r0|T4	-1.66236517846418	-Inf	-1.839489117141	0.0743480052153072	0.144467687859128	-5.11107385599018	Q8N3F8	MICAL like 1	MICALL1	85377
841	sp|Q99816|TS101_HUMAN|ENSG00000074319|SE1|13801|chr11|-1|18480635|-0|r0|T2	0.125281764050211	19.6451311210384	1.89188149582626	0.0649580320209889	0.129599966562557	-5.12395011793639	Q99816	tumor susceptibility 101	TSG101	7251
842	sp|Q9HAD4|WDR41_HUMAN|ENSG00000164253|MXE1|3234|chr5|77440997|77449860|-2|r14|T4	-0.206410974175952	15.6136395378848	-1.88690210224187	0.0656406468602988	0.130644005887003	-5.13275729904207	Q9HAD4	WD repeat domain 41	WDR41	55255
843	sp|P13584|CP4B1_HUMAN|ENSG00000142973|MXE2|3669|chr1|46811184|46812623|+2|r5|T4	-0.18310257873485	17.4798050064655	-1.84019055626825	0.0737811570278941	0.143706766657656	-5.14209313976551	P13584	cytochrome P450 family 4 subfamily B member 1	CYP4B1	1580
844	sp|Q99683|M3K5_HUMAN|ENSG00000197442|SE1|40313|chr6|136642569|136651091|-1|r0|T1	-0.390064623545035	-Inf	-1.87533719351297	0.0675536070617353	0.133963622226416	-5.15266069573888	Q99683	mitogen-activated protein kinase kinase kinase 5	MAP3K5	4217
845	sp|Q13438|OS9_HUMAN|ENSG00000135506|SE2|9965|chr12|57719182|57720263|+0|r62|T1	-0.220802982529992	14.7129568436173	-1.8755111260174	0.0672252250111147	0.133473812370736	-5.15283043096917	Q13438	OS9 endoplasmic reticulum lectin	OS9	10956
846	sp|O14653|GOSR2_HUMAN|ENSG00000108433|A3SS1|719|chr17|46923221|46929584|+0|r0|T2	-0.480087674794124	-Inf	-1.84385297456822	0.0721088643697926	0.140783973293405	-5.15854505126668	O14653	golgi SNAP receptor complex member 2	GOSR2	9570
847	sp|P54136|SYRC_HUMAN|ENSG00000113643|SE1|27330|chr5|168492847|168494002|+2|r0|T4	-0.085334821945132	22.8081146763633	-1.86692891656557	0.0684404697027987	0.135394897843896	-5.16788545107667	P54136	arginyl-tRNA synthetase	RARS	5917
848	sp|Q13535|ATR_HUMAN|ENSG00000175054|SE1|24073|chr3|142462090|142465240|-0|r0|T1	-0.479731547034817	16.9114098742282	-1.63100248462074	0.117825794664547	0.208715001833852	-5.17340966973567	Q13535	ATR serine/threonine kinase	ATR	545
849	sp|Q9H9C1|SPE39_HUMAN|ENSG00000151445|SE1|10221|chr14|77449752|77451333|-1|r0|T1	-0.194263700058993	16.6361274026143	-1.85332165685366	0.070405499081313	0.138780070304511	-5.19163445733014	Q9H9C1	VPS33B interacting protein, apical-basolateral polarity regulator, spe-39 homolog	VIPAS39	63894
850	sp|A0JNW5|UH1BL_HUMAN|ENSG00000111647|SE1|9123|chr12|100083134|100084658|-2|r0|T1	-0.237772268311041	17.166553352183	-1.67798765682644	0.108199479292121	0.195211381781164	-5.19585093732403	A0JNW5	UHRF1 binding protein 1 like	UHRF1BP1L	23074
851	sp|Q02750|MP2K1_HUMAN|ENSG00000169032|SE1|11905|chr15|66436892|66443357|+0|r4|T1	0.165813129595517	18.5218531007327	1.85025638043217	0.0708547000009963	0.139497848741457	-5.19696381543185	Q02750	mitogen-activated protein kinase kinase 1	MAP2K1	5604
852	sp|Q969E2|SCAM4_HUMAN|ENSG00000227500|SE1|20348|chr19|1918283|1918990|+2|r0|T1	0.25145888363377	17.4989107421876	1.84478988766567	0.0716618158591237	0.140580595704501	-5.20644921564896	Q969E2	secretory carrier membrane protein 4	SCAMP4	113178
853	sp|P27144|KAD4_HUMAN|ENSG00000162433|SE1|36721|chr1|65148552|65190829|+0|r0|T1	0.196211194880455	21.7747634672895	1.84394909414701	0.071786645477724	0.140657226503545	-5.20790601615947	P27144	adenylate kinase 4	AK4	205
854	sp|Q9NSY1|BMP2K_HUMAN|ENSG00000138756|SE1|15598|chr4|78845049|78847269|+2|r0|T4	-0.189510154364129	17.1804030612184	-1.65504389451175	0.112813589400288	0.20176039979986	-5.21301830232185	Q9NSY1	BMP2 inducible kinase	BMP2K	55589
855	sp|Q9NXE8|CWC25_HUMAN|ENSG00000273559|SE2|3723|chr17|38809765|38810400|-2|r1|T4	-0.254847195952788	17.4320146775068	-1.60197029966446	0.124126956578065	0.217023676746297	-5.21593130266988	Q9NXE8	CWC25 spliceosome associated protein homolog	CWC25	54883
856	sp|P61224|RAP1B_HUMAN|ENSG00000127314|MXE1|708|chr12|68652051|68654252|+0|r44|T1	0.102180093729515	16.9760381843781	1.83007984776947	0.0738724715444313	0.143713942269119	-5.23185427033339	P61224	RAP1B, member of RAS oncogene family	RAP1B	5908
857	sp|Q9NYF8|BCLF1_HUMAN|ENSG00000029363|SE2|36873|chr6|136261477|136267175|-1|r6|T1	-0.250623328936452	17.6280095857269	-1.7830126682156	0.0827991951419271	0.1575297912213	-5.23222521192595	Q9NYF8	BCL2 associated transcription factor 1	BCLAF1	9774
858	sp|Q96T58|MINT_HUMAN|ENSG00000065526|SE1|48553|chr1|15873136|15876678|+1|r2|T1	-0.300070016546467	15.7015882854131	-1.72035065420291	0.0960391583363157	0.178142488715514	-5.23281391518506	Q96T58	spen family transcriptional repressor	SPEN	23013
859	sp|Q7Z3T8|ZFY16_HUMAN|ENSG00000039319|SE1|16093|chr5|80459494|80472923|+2|r0|T4	-0.330907314262975	15.3738892546317	-1.71984792257854	0.0961317698251404	0.178142488715514	-5.23361140374721	Q7Z3T8	zinc finger FYVE-type containing 16	ZFYVE16	9765
860	sp|Q96BD0|SO4A1_HUMAN|ENSG00000101187|SE1|15148|chr20|62667910|62668184|+2|r0|T4	-0.277921430000834	19.005574942867	-1.64116894453633	0.115683831480791	0.205995096230724	-5.23373134554059	Q96BD0	solute carrier organic anion transporter family member 4A1	SLCO4A1	28231
861	sp|Q15286|RAB35_HUMAN|ENSG00000111737|SE1|8835|chr12|120097373|120098935|-2|r0|T4	0.0836041910441203	19.7113641623646	1.82559003801284	0.0745585833603846	0.144705416226072	-5.23957359910989	Q15286	RAB35, member RAS oncogene family	RAB35	11021
862	sp|Q9UFF9|CNOT8_HUMAN|ENSG00000155508|SE1|38593|chr5|-1|154863395|+0|r0|T1	-0.230599822524194	17.1847814652935	-1.7112914549687	0.0977195788781044	0.180067538606844	-5.24715558926282	Q9UFF9	CCR4-NOT transcription complex subunit 8	CNOT8	9337
863	sp|Q9NW81|DMAC2_HUMAN|ENSG00000105341|RI1|151|chr19|41432408|41433434|-2|r40|T4	-0.292472897463586	15.6599060316452	-1.77092421234115	0.0848204962232885	0.16081573850427	-5.25227050327315	Q9NW81	distal membrane arm assembly complex 2	DMAC2	55101
864	sp|Q15363|TMED2_HUMAN|ENSG00000086598|SE2|8721|chr12|123586939|123587631|+0|r55|T1	0.163589127722396	19.1249762443578	1.81803326156879	0.0757255224557373	0.146796521072588	-5.25252911068399	Q15363	transmembrane p24 trafficking protein 2	TMED2	10959
865	sp|Q8TCJ2|STT3B_HUMAN|ENSG00000163527|SE1|45624|chr3|31580096|31596863|+0|r0|T1	-0.169798028745664	20.0287158210714	-1.81630579501887	0.0759944354047774	0.147143889095437	-5.25548421929916	Q8TCJ2	STT3 oligosaccharyltransferase complex catalytic subunit B	STT3B	201595
866	sp|P30419|NMT1_HUMAN|ENSG00000136448|SE1|14793|chr17|45081752|45083755|+2|r156|T4	-0.122309018279456	20.3094383462335	-1.81092831305405	0.0768367020969863	0.148599282357379	-5.26466776240624	P30419	N-myristoyltransferase 1	NMT1	4836
867	sp|Q8NFZ5|TNIP2_HUMAN|ENSG00000168884|SE1|26282|chr4|2744506|2744945|-0|r0|T1	-0.394231892687596	16.220121510515	-1.63183577150861	0.117648982953753	0.208715001833852	-5.26502435599755	Q8NFZ5	TNFAIP3 interacting protein 2	TNIP2	79155
868	sp|O15014|ZN609_HUMAN|ENSG00000180357|SE1|6146|chr15|64623052|64670433|+2|r0|T4	-0.354817367186943	14.9755154298486	-1.8100338273969	0.0769775641564835	0.148696354789909	-5.26619306716671	O15014	zinc finger protein 609	ZNF609	23060
869	sp|Q9Y3C8|UFC1_HUMAN|ENSG00000143222|SE1|17283|chr1|161157693|161158211|+2|r1|T4	-0.160124660654205	18.606168500956	-1.80886027477479	0.0771627030612583	0.148878627082898	-5.26819325964266	Q9Y3C8	ubiquitin-fold modifier conjugating enzyme 1	UFC1	51506
870	sp|P26641|EF1G_HUMAN|ENSG00000254772|SE1|13167|chr11|62571901|62572742|-0|r0|T1	-0.130423030355928	22.8085580297624	-1.80616508031112	0.0775893152041835	0.149352002679683	-5.27278268710667	P26641	eukaryotic translation elongation factor 1 gamma	EEF1G	1937
871	sp|P62310|LSM3_HUMAN|ENSG00000170860|SE1|26885|chr3|14178881|14181670|+0|r0|T1	-0.131236606733584	18.2536456095942	-1.80589143171642	0.077632740835262	0.149352002679683	-5.2732483307624	P62310	LSM3 homolog, U6 small nuclear RNA and mRNA degradation associated	LSM3	27258
872	sp|P78527|PRKDC_HUMAN|ENSG00000253729|SE1|48394|chr8|47779093|47782254|-0|r34|T1	-0.185556083036843	19.2618758855786	-1.80558586951699	0.0776812550522984	0.149352002679683	-5.27376820701157	P78527	protein kinase, DNA-activated, catalytic subunit	PRKDC	5591
873	sp|Q10713|MPPA_HUMAN|ENSG00000165688|RI1|5796|chr9|136421976|136423760|+2|r141|T4	-0.255009582977923	17.4713680200718	-1.66200988029987	0.107299400252156	0.194248718097703	-5.28766162521954	Q10713	peptidase, mitochondrial processing alpha subunit	PMPCA	23203
874	sp|P16157|ANK1_HUMAN|ENSG00000029534|SE1|41968|chr8|41655753|41661941|-0|r0|T1	-0.379900570070166	16.6191879800768	-1.60716903092691	0.122978309650014	0.215734269571399	-5.28795651723785	P16157	ankyrin 1	ANK1	286
875	sp|Q9UKT8|FBXW2_HUMAN|ENSG00000119402|SE1|44114|chr9|120776226|120778545|-0|r5|T1	0.166380800586818	19.3573848516404	1.69398071833562	0.100999384908087	0.185693936378098	-5.29010893691277	Q9UKT8	F-box and WD repeat domain containing 2	FBXW2	26190
876	sp|Q8N157|AHI1_HUMAN|ENSG00000135541|SE1|33196|chr6|135318616|135323324|-2|r0|T4	-0.281085896304148	17.0774608823103	-1.58841757261528	0.127163661129514	0.221605782414468	-5.29045849286344	Q8N157	Abelson helper integration site 1	AHI1	54806
877	sp|Q96SK2|TM209_HUMAN|ENSG00000146842|SE1|44180|chr7|130175609|130178527|-0|r0|T1	-0.194122803468986	15.6768554365726	-1.79554503594891	0.0792896954878929	0.152265925761293	-5.29080916122882	Q96SK2	transmembrane protein 209	TMEM209	84928
878	sp|Q9H173|SIL1_HUMAN|ENSG00000120725|SE1|18014|chr5|139021292|139026992|-1|r1|T1	0.277617031980613	16.0601303939744	1.68227334693944	0.103269461808867	0.188599017111963	-5.29267868197256	Q9H173	SIL1 nucleotide exchange factor	SIL1	64374
879	sp|P32320|CDD_HUMAN|ENSG00000158825|SE1|20097|chr1|20605039|20613899|+2|r0|T4	-0.270195167786753	16.2607748392225	-1.79322610092763	0.0796651186135652	0.152629432857765	-5.29473310050498	P32320	cytidine deaminase	CDA	978
880	sp|O00186|STXB3_HUMAN|ENSG00000116266|SE1|23738|chr1|108776423|108779410|+2|r0|T4	0.175685391539588	18.317883316464	1.78805592346917	0.0805075214792	0.153883840589613	-5.30346591575679	O00186	syntaxin binding protein 3	STXBP3	6814
881	sp|Q9BUN8|DERL1_HUMAN|ENSG00000136986|SE1|32123|chr8|123015585|123019305|-0|r0|T1	-0.244505852230098	16.27352002771	-1.6854126188651	0.10265660196162	0.187898244661894	-5.30351232654652	Q9BUN8	derlin 1	DERL1	79139
882	sp|Q16665|HIF1A_HUMAN|ENSG00000100644|SE1|7365|chr14|61744813|61745817|+2|r2|T4	0.197260777239251	19.1630423822812	1.67313757879791	0.105070415104932	0.191199455891637	-5.30687886428263	Q16665	hypoxia inducible factor 1 subunit alpha	HIF1A	3091
883	sp|P0C869|PA24B_HUMAN|ENSG00000243708|SE1|14701|chr15|41841273|41841571|+2|r0|T4	-0.181541671453939	17.118101972744	-1.74092692250182	0.0900163634722107	0.169102905033706	-5.30777065081819	P0C869	JMJD7-PLA2G4B readthrough	JMJD7-PLA2G4B	8681
884	sp|O75781|PALM_HUMAN|ENSG00000099864|SE1|7816|chr19|736078|740483|+2|r1|T1	0.267803053071319	16.3414286486657	1.78546966257018	0.0809317120978512	0.15451456093187	-5.30782611279524	O75781	paralemmin	PALM	5064
885	sp|P16930|FAAA_HUMAN|ENSG00000103876|SE1|5826|chr15|80168316|80172248|+2|r0|T2	0.138985761364729	18.50943415892	1.78418321184582	0.0811434093283696	0.15473859453317	-5.30999291431246	P16930	fumarylacetoacetate hydrolase	FAH	2184
886	sp|Q8N9R8|SCAI_HUMAN|ENSG00000173611|SE2|21280|chr9|125056007|125066058|-1|r1|T1	-0.4475617154941	15.5815081905547	-1.72713735570001	0.0924928991184572	0.173160222093915	-5.31044117531174	Q8N9R8	suppressor of cancer cell invasion	SCAI	286205
887	sp|P43307|SSRA_HUMAN|ENSG00000124783|SE2|35758|chr6|7289931|7295102|-0|r42|T1	-0.148078916453493	16.9894754055033	-1.78185714952126	0.081527363565412	0.15529021631507	-5.31390732495303	P43307	signal sequence receptor subunit 1	SSR1	6745
888	sp|Q9BRV8|SIKE1_HUMAN|ENSG00000052723|SE1|24996|chr1|114774372|114776459|-2|r0|T1	-0.230364990833774	17.6557106894951	-1.64904853097511	0.109945231907931	0.197275908456243	-5.33222101843928	Q9BRV8	suppressor of IKBKE 1	SIKE1	80143
889	sp|Q96ME1|FXL18_HUMAN|ENSG00000155034|SE1|42276|chr7|-1|5502031|-0|r0|T1	-0.295178710180547	16.736418256672	-1.72324825941875	0.0932015712967522	0.174089495360676	-5.33646461811405	Q96ME1	NA	NA	NA
890	sp|Q86UB9|TM135_HUMAN|ENSG00000166575|SE1|12553|chr11|87302442|87306005|+2|r0|T4	0.198431632046379	17.5270513458432	1.58175495188694	0.128679116522144	0.223097813655152	-5.33840067555571	Q86UB9	transmembrane protein 135	TMEM135	65084
891	sp|P30154|2AAB_HUMAN|ENSG00000137713|RI1|5431|chr11|111742144|111742665|-2|r4|T4	-0.152492285549389	20.492106408317	-1.76516240949048	0.0843280380875552	0.160252586863952	-5.34187202730516	P30154	protein phosphatase 2 scaffold subunit Abeta	PPP2R1B	5519
892	sp|P54760|EPHB4_HUMAN|ENSG00000196411|SE1|21150|chr7|100813716|100814021|-0|r0|T2	0.157902211680693	17.1133562797148	1.76407745037706	0.0845128005186493	0.160417815799288	-5.34368148895173	P54760	EPH receptor B4	EPHB4	2050
893	sp|Q9C0C9|UBE2O_HUMAN|ENSG00000175931|A3SS1|4611|chr17|76398383|76397891|-0|r48|T1	0.433425413990491	16.9018020472157	1.63822014298706	0.112197047295	0.201096347064262	-5.34876297518881	Q9C0C9	ubiquitin conjugating enzyme E2 O	UBE2O	63893
894	sp|P46459|NSF_HUMAN|ENSG00000073969|SE1|5362|chr17|46755369|46755597|+2|r23|T4	0.0996821733238811	21.067702733254	1.75907466274423	0.0853691315800373	0.161624160062246	-5.35201247348455	P46459	N-ethylmaleimide sensitive factor, vesicle fusing ATPase	NSF	4905
895	sp|Q9NZL9|MAT2B_HUMAN|ENSG00000038274|RI1|4591|chr5|163512196|163513669|+2|r62|T4	-0.112893604216424	20.1718020891458	-1.75863931598488	0.085443991935346	0.161624160062246	-5.35273646962188	Q9NZL9	methionine adenosyltransferase 2B	MAT2B	27430
896	sp|P53396|ACLY_HUMAN|ENSG00000131473|SE2|3642|chr17|41893174|41896649|-0|r20|T1	-0.558615099899644	16.246340346969	-1.75637380488361	0.0858344453364152	0.162175680128711	-5.35650157340524	P53396	ATP citrate lyase	ACLY	47
897	sp|Q9HCI6|K1586_HUMAN|ENSG00000168116|SE1|40666|chr6|57047396|57050854|+0|r0|T1	-0.299220056286121	16.216330454136	-1.7433557924348	0.0881070410154397	0.165896150706454	-5.37805457323641	Q9HCI6	KIAA1586	KIAA1586	57691
898	sp|Q9P2K8|E2AK4_HUMAN|ENSG00000128829|SE1|6551|chr15|40030456|40032237|+2|r0|T1	-0.199817375866903	17.0605159232413	-1.73862101060974	0.0889459482500584	0.167283664140018	-5.38585894988863	Q9P2K8	eukaryotic translation initiation factor 2 alpha kinase 4	EIF2AK4	440275
899	sp|P43243|MATR3_HUMAN|ENSG00000015479|A3SS1|2860|chr5|139322967|139325662|+1|r164|T1	-0.196228411829658	18.3540650383951	-1.73112154219874	0.0902883058986801	0.169419704432306	-5.39818246738051	P43243	matrin 3	MATR3	9782
900	sp|P19105|ML12A_HUMAN|ENSG00000101608|SE1|2826|chr18|3253428|3254050|+0|r0|T1	-0.236931078322634	20.0608917478223	-1.72709262352951	0.0910163871703493	0.170590714239283	-5.4047837798807	P19105	myosin light chain 12A	MYL12A	10627
901	sp|Q9UBW8|CSN7A_HUMAN|ENSG00000111652|SE1|26884|chr12|6730507|6730820|+1|r1|T2	1.21661280002835	-Inf	1.677422461321	0.101676756401747	0.18631271564119	-5.42093594386624	Q9UBW8	COP9 signalosome subunit 7A	COPS7A	50813
902	sp|P51911|CNN1_HUMAN|ENSG00000130176|SE1|1612|chr19|11546741|11546969|+1|r0|T1	-0.268076961703393	19.3660065392175	-1.70925706971881	0.0942983616350227	0.175937785075583	-5.43384531704693	P51911	calponin 1	CNN1	1264
903	sp|Q9HC77|CENPJ_HUMAN|ENSG00000151849|SE2|44045|chr13|24885670|24886385|-2|r1|T4	0.492518112583781	17.9638549869624	1.43797013464771	0.165206606841779	0.274229590304167	-5.44475188915217	Q9HC77	centromere protein J	CENPJ	55835
904	sp|Q9Y487|VPP2_HUMAN|ENSG00000185344|SE1|8711|chr12|123748785|123751229|+1|r0|T1	0.182570664345654	16.1885803463217	1.7018340691703	0.0956928981598164	0.178142488715514	-5.44586255258015	Q9Y487	ATPase H+ transporting V0 subunit a2	ATP6V0A2	23545
905	sp|P36915|GNL1_HUMAN|ENSG00000204590|SE1|42423|chr6|30552661|30553179|-0|r0|T1	-0.125019263103493	18.0693714567256	-1.70054627635103	0.0959365605949111	0.178142488715514	-5.44794271333173	P36915	G protein nucleolar 1 (putative)	GNL1	2794
906	sp|Q93034|CUL5_HUMAN|ENSG00000166266|SE1|22024|chr11|108098529|108104382|+1|r0|T2	0.0994407196998992	17.9316201210368	1.6999225562673	0.0960547586365941	0.178142488715514	-5.44894970622947	Q93034	cullin 5	CUL5	8065
907	sp|P60228|EIF3E_HUMAN|ENSG00000104408|SE1|44788|chr8|108240075|108241913|-2|r0|T4	-0.0845854504028871	21.5699082687498	-1.69981709587287	0.0960747558040553	0.178142488715514	-5.44911993944873	P60228	eukaryotic translation initiation factor 3 subunit E	EIF3E	3646
908	sp|Q6P1M3|L2GL2_HUMAN|ENSG00000073350|RI2|2125|chr17|75574495|75574668|+2|r0|T1	-0.178437998028389	18.0381286728982	-1.69867936621244	0.0962907086398164	0.178235623215913	-5.45095586284043	Q6P1M3	LLGL scribble cell polarity complex component 2	LLGL2	3993
909	sp|P17252|KPCA_HUMAN|ENSG00000154229|SE1|3184|chr17|66774067|66786974|+0|r0|T1	0.262131630876652	14.8935084487887	1.64828457348474	0.107770607720209	0.194866368975901	-5.45535692931632	P17252	protein kinase C alpha	PRKCA	5578
910	sp|P08133|ANXA6_HUMAN|ENSG00000197043|SE2|41851|chr5|151109846|151110644|-0|r18|T1	0.461654262387942	17.5104326305595	1.549253951957	0.132181036247753	0.227467890289941	-5.45642398037252	P08133	annexin A6	ANXA6	309
911	sp|O60513|B4GT4_HUMAN|ENSG00000121578|A5SS1|3735|chr3|119216344|119218772|-2|r0|T4	-0.246145534215742	18.5359637149375	-1.47926251614718	0.153943651153811	0.258941115786923	-5.45766486147445	O60513	beta-1,4-galactosyltransferase 4	B4GALT4	8702
912	sp|Q53EL6|PDCD4_HUMAN|ENSG00000150593|SE1|10779|chr10|110894198|110894522|+0|r0|T1	-0.210463482137751	18.9716021773354	-1.69285716500851	0.097402114558474	0.179861665027139	-5.46033409029439	Q53EL6	programmed cell death 4	PDCD4	27250
913	sp|Q92820|GGH_HUMAN|ENSG00000137563|RI2|3878|chr8|63023997|63024186|-2|r3|T4	0.163800316001126	20.8069872745443	1.69235648362871	0.0974981830543455	0.179861665027139	-5.4611392518267	Q92820	gamma-glutamyl hydrolase	GGH	8836
914	sp|Q8NFZ4|NLGN2_HUMAN|ENSG00000169992|SE1|40059|chr17|7408712|7412207|+0|r0|T1	0.182508017353427	16.9380403963226	1.64378550160616	0.108701682608764	0.195901933492717	-5.46234806599496	Q8NFZ4	neuroligin 2	NLGN2	57555
915	sp|P17980|PRS6A_HUMAN|ENSG00000165916|A5SS1|1631|chr11|47422973|47424183|-0|r0|T1	-0.0721561460769706	22.8433457920734	-1.68774561969044	0.0983865794764562	0.181093142919628	-5.4685442845518	P17980	proteasome 26S subunit, ATPase 3	PSMC3	5702
916	sp|O75578|ITA10_HUMAN|ENSG00000143127|SE1|23692|chr1|145895711|145896096|-1|r1|T1	-0.375942907037416	17.1417748100086	-1.53538726640897	0.135543112053432	0.232036225227169	-5.48665079795784	O75578	integrin subunit alpha 10	ITGA10	8515
917	sp|P28288|ABCD3_HUMAN|ENSG00000117528|SE1|24294|chr1|94468007|94473835|+2|r0|T4	-0.158319631951944	19.2613851621963	-1.67279831883584	0.101312584910812	0.185853064042206	-5.49242732613237	P28288	ATP binding cassette subfamily D member 3	ABCD3	5825
918	sp|Q9UM54|MYO6_HUMAN|ENSG00000196586|SE2|29452|chr6|75908627|75911698|+2|r6|T1	-0.212888640216967	18.4245870489964	-1.42579091828331	0.168652942221153	0.2782603875681	-5.50019360152662	Q9UM54	myosin VI	MYO6	4646
919	sp|P51814|ZNF41_HUMAN|ENSG00000147124|SE2|45129|chrX|47456398|47467481|-0|r0|T1	-0.205850010488106	17.0802534041403	-1.61748500948256	0.114277863768314	0.20415653222226	-5.50288631699409	P51814	zinc finger protein 41	ZNF41	7592
920	sp|Q13371|PHLP_HUMAN|ENSG00000136940|SE1|44361|chr9|122820636|122823197|-2|r0|T4	-0.237361039246398	16.4769150941947	-1.44422789665541	0.163458090370774	0.27187755396356	-5.50522466046843	Q13371	phosducin like	PDCL	5082
921	sp|Q86T90|K1328_HUMAN|ENSG00000150477|SE2|2584|chr18|37067545|37084232|+0|r3|T1	0.244852665327478	17.2889970771532	1.55110817907634	0.131736662111018	0.227179943072628	-5.50623229454398	Q86T90	KIAA1328	KIAA1328	57536
922	sp|P14618|KPYM_HUMAN|ENSG00000067225|MXE1|3209|chr15|72200655|72202620|-0|r522|T1	0.13390069702206	22.79647854045	1.66331891898302	0.103205075705131	0.188599017111963	-5.5074766077693	P14618	pyruvate kinase M1/2	PKM	5315
923	sp|Q5T5S1|CC183_HUMAN|ENSG00000213213|RI2|5799|chr9|136806238|136806672|+2|r0|T4	-0.261814798433232	18.1374254412953	-1.61136662101857	0.115608140544817	0.205995096230724	-5.51223576201935	Q5T5S1	coiled-coil domain containing 183	CCDC183	84960
924	sp|P10253|LYAG_HUMAN|ENSG00000171298|SE1|33016|chr17|-1|80105132|+0|r1|T1	-0.0823258798697353	20.8027427670247	-1.65581772357938	0.104723139427552	0.191041099734355	-5.51933181904277	P10253	glucosidase alpha, acid	GAA	2548
925	sp|Q9UEU0|VTI1B_HUMAN|ENSG00000100568|SE1|13368|chr14|67651481|67653498|-0|r0|T2	-0.114647968217234	16.5876739535592	-1.65371789385667	0.10515136289479	0.191199455891637	-5.52264199758234	Q9UEU0	vesicle transport through interaction with t-SNAREs 1B	VTI1B	10490
926	sp|Q92598|HS105_HUMAN|ENSG00000120694|RI1|1257|chr13|31140309|31141259|-2|r38|T4	-0.149167181067806	22.7655620057894	-1.65367707821311	0.1051597007404	0.191199455891637	-5.52270630271064	Q92598	heat shock protein family H (Hsp110) member 1	HSPH1	10808
927	sp|Q00765|REEP5_HUMAN|ENSG00000129625|SE1|37683|chr5|112887183|112902518|-2|r0|T4	0.13073166698722	20.597888535136	1.65247841320261	0.105404806719267	0.191432871561017	-5.52459417612808	Q00765	receptor accessory protein 5	REEP5	7905
928	sp|Q9Y6R1|S4A4_HUMAN|ENSG00000080493|SE1|29863|chr4|71546528|71547720|+2|r0|T4	-0.288715185842154	18.0534611568346	-1.4282772887749	0.167944713607647	0.277650534593287	-5.52657018019619	Q9Y6R1	solute carrier family 4 member 4	SLC4A4	8671
929	sp|Q9BXN1|ASPN_HUMAN|ENSG00000106819|SE1|48356|chr9|92460567|92465029|-0|r0|T1	-0.163848444894889	16.3399036722967	-1.52286183791387	0.13863943231767	0.236349967776485	-5.53013973316252	Q9BXN1	asporin	ASPN	54829
930	sp|Q8N1F8|S11IP_HUMAN|ENSG00000144589|SE1|18358|chr2|219613930|219614242|+1|r0|T2	-1.56490033330363	-Inf	-1.54314556217961	0.132343401342784	0.227508572538957	-5.53336278121173	Q8N1F8	serine/threonine kinase 11 interacting protein	STK11IP	114790
931	sp|P07910|HNRPC_HUMAN|ENSG00000092199|A5SS1|1000|chr14|21230366|21231072|-2|r263|T3	0.112992217146711	16.5493912520682	1.6439570175847	0.107160816554869	0.194248718097703	-5.53798029570977	P07910	heterogeneous nuclear ribonucleoprotein C (C1/C2)	HNRNPC	3183
932	sp|P53367|ARFP1_HUMAN|ENSG00000164144|SE1|15017|chr4|152863714|152870848|+0|r0|T1	-0.117745466710033	18.4995217005911	-1.64323560367062	0.10731057231495	0.194248718097703	-5.5391107405797	P53367	ADP ribosylation factor interacting protein 1	ARFIP1	27236
933	sp|Q13888|TF2H2_HUMAN|ENSG00000145736|RI2|4430|chr5|71048849|71049158|-2|r1|T4	-0.34594130270408	18.072694696636	-1.40094002667364	0.175864324591789	0.287841808713108	-5.54341424770044	Q13888	general transcription factor IIH subunit 2	GTF2H2	2966
934	sp|Q96JM2|ZN462_HUMAN|ENSG00000148143|A3SS2|6660|chr9|106930689|106932549|+0|r21|T1	0.25754011109586	17.3974993792497	1.63916358311301	0.108159084557152	0.195211381781164	-5.54548329566983	Q96JM2	zinc finger protein 462	ZNF462	58499
935	sp|Q13363|CTBP1_HUMAN|ENSG00000159692|SE1|19948|chr4|1216205|1225566|-0|r0|T1	-0.135433194546319	19.3578951121935	-1.63513582956515	0.109003764155871	0.196230706054477	-5.55177279256922	Q13363	C-terminal binding protein 1	CTBP1	1487
936	sp|O00141|SGK1_HUMAN|ENSG00000118515|RI1|3580|chr6|134173357|134173566|-2|r88|T4	0.152958631789591	16.1030698111807	1.5851839023117	0.121444664335003	0.213700911490777	-5.55189760675797	O00141	serum/glucocorticoid regulated kinase 1	SGK1	6446
937	sp|Q92917|GPKOW_HUMAN|ENSG00000068394|SE1|30807|chrX|49113755|49113938|-2|r0|T4	-0.111544630381257	18.8334819002491	-1.63407102511622	0.109227968428217	0.196262873442732	-5.55343323464159	Q92917	G-patch domain and KOW motifs	GPKOW	27238
938	sp|P25788|PSA3_HUMAN|ENSG00000100567|A3SS1|1549|chr14|58257998|58261020|+0|r0|T1	0.112581509610223	21.7578625943416	1.63391440631519	0.109260977715375	0.196262873442732	-5.55367738304417	P25788	proteasome subunit alpha 3	PSMA3	5684
939	sp|A4FU01|MTMRB_HUMAN|ENSG00000014914|RI2|3749|chr1|149933698|149933942|-2|r1|T4	-0.849040456565788	17.8201334979403	-1.38016294295182	0.182081065096732	0.29449008556079	-5.55999922678765	A4FU01	myotubularin related protein 11	MTMR11	10903
940	sp|Q7RTS9|DYM_HUMAN|ENSG00000141627|SE1|8691|chr18|49044204|49093311|-2|r9|T4	-0.434454393958976	17.4549034673677	-1.42117184591401	0.169975038563891	0.279776524131145	-5.56137720434028	Q7RTS9	dymeclin	DYM	54808
941	sp|P56181|NDUV3_HUMAN|ENSG00000160194|SE1|39000|chr21|42897047|42904276|+0|r74|T1	-0.259789317081665	17.1205695201929	-1.48133262406682	0.149317535018464	0.251934935627862	-5.59004730312467	P56181	NADH:ubiquinone oxidoreductase subunit V3	NDUFV3	4731
942	sp|Q9UL45|BL1S6_HUMAN|ENSG00000104164|SE1|6403|chr15|45603187|45605514|+1|r0|T1	-0.304500096637677	13.165660469623	-1.60884394796685	0.114650871189096	0.204600031284132	-5.59249100763257	Q9UL45	biogenesis of lysosomal organelles complex 1 subunit 6	BLOC1S6	26258
943	sp|Q86YN1|DOPP1_HUMAN|ENSG00000167130|SE1|17759|chr9|129085616|129086267|+1|r0|T1	-0.180718472723594	18.0501050701058	-1.38441504487797	0.180794745372213	0.293818611113324	-5.59605110814904	Q86YN1	dolichyldiphosphatase 1	DOLPP1	57171
944	sp|Q8NE62|CHDH_HUMAN|ENSG00000016391|SE1|37901|chr3|53819040|53819674|-2|r0|T2	0.264444369432876	16.2744958525424	1.38194425631551	0.181541309487537	0.293920613388584	-5.59925855308395	Q8NE62	choline dehydrogenase	CHDH	55349
945	sp|P49406|RM19_HUMAN|ENSG00000115364|SE1|35639|chr2|75654917|75655283|+2|r0|T2	0.0954683897775155	20.2698604465192	1.59612230476043	0.117467509932896	0.208715001833852	-5.61198216320306	P49406	mitochondrial ribosomal protein L19	MRPL19	9801
946	sp|Q15386|UBE3C_HUMAN|ENSG00000009335|SE1|35630|chr7|157163863|157169122|+0|r1|T1	0.286503718789087	15.2621502103918	1.54470539565565	0.130937817978154	0.226756094492262	-5.61209857464566	Q15386	ubiquitin protein ligase E3C	UBE3C	9690
947	sp|P78310|CXAR_HUMAN|ENSG00000154639|SE1|3538|chr21|17547193|17551953|+2|r0|T4	-0.117226411474732	20.5992691479403	-1.59555486041898	0.117594441648104	0.208715001833852	-5.61284834671437	P78310	CXADR Ig-like cell adhesion molecule	CXADR	1525
948	sp|Q9H6U6|BCAS3_HUMAN|ENSG00000141376|SE1|17269|chr17|61368494|61380571|+2|r12|T1	0.270506178911194	16.4391020672742	1.43750575950155	0.161292545913344	0.26936840661699	-5.61375234284602	Q9H6U6	BCAS3 microtubule associated cell migration factor	BCAS3	54828
949	sp|Q9UN86|G3BP2_HUMAN|ENSG00000138757|SE1|15658|chr4|75648741|75654081|-1|r31|T1	0.226431588926273	15.2490569036078	1.59442453034268	0.117847616889114	0.208715001833852	-5.61457293680771	Q9UN86	G3BP stress granule assembly factor 2	G3BP2	9908
950	sp|Q99962|SH3G2_HUMAN|ENSG00000107295|SE1|45715|chr9|17579287|17747134|+0|r0|T1	-0.229487276063384	19.3069865786497	-1.54232248735511	0.131514845620714	0.227179943072628	-5.61560001427921	Q99962	SH3 domain containing GRB2 like 2, endophilin A1	SH3GL2	6456
951	sp|O95140|MFN2_HUMAN|ENSG00000116688|SE1|28915|chr1|11998878|11999095|+1|r3|T1	0.138078153534622	16.1465057505494	1.59123297457644	0.118564859323229	0.209758758673243	-5.61943653759618	O95140	mitofusin 2	MFN2	9927
952	sp|Q9P289|STK26_HUMAN|ENSG00000134602|SE1|45779|chrX|132071217|132072361|+2|r0|T4	-0.164187738186165	20.5304078520638	-1.58988138833202	0.118869667508774	0.210071395166367	-5.62149359464078	Q9P289	serine/threonine kinase 26	STK26	51765
953	sp|Q8WUZ0|BCL7C_HUMAN|ENSG00000099385|SE1|26205|chr16|30892747|30892948|-1|r0|T2	-0.17281398884597	17.0421344137068	-1.45630865192994	0.156064477453112	0.261971077812798	-5.62483218069778	Q8WUZ0	BAF chromatin remodeling complex subunit BCL7C	BCL7C	9274
954	sp|Q99497|PARK7_HUMAN|ENSG00000116288|SE1|28963|chr1|7965425|7969404|+0|r0|T1	0.11177216332198	23.2801866918789	1.58710911423316	0.119496854188197	0.210783646101766	-5.62570799690624	Q99497	Parkinsonism associated deglycase	PARK7	11315
955	sp|O43847|NRDC_HUMAN|ENSG00000078618|SE1|31212|chr1|51823786|51825382|-1|r2|T1	-0.130341846018847	19.5005443481531	-1.58696403221883	0.119529750533319	0.210783646101766	-5.62592836934255	O43847	nardilysin convertase	NRDC	4898
956	sp|Q9NVD3|SETD4_HUMAN|ENSG00000185917|SE1|38046|chr21|36046011|36048396|-2|r1|T4	-0.24237930566801	15.1117727865978	-1.58474298639181	0.120034273331132	0.211445980948504	-5.62929978315806	Q9NVD3	SET domain containing 4	SETD4	54093
957	sp|Q9H706|GARE1_HUMAN|ENSG00000141441|SE1|2647|chr18|32270383|32288203|-2|r0|T1	0.53514818479243	18.6673261690393	1.33838373800153	0.195109973786368	0.310359221153873	-5.6297622355557	Q9H706	GRB2 associated regulator of MAPK1 subtype 1	GAREM1	64762
958	sp|O14917|PCD17_HUMAN|ENSG00000118946|A3SS1|1715|chr13|57666526|57666696|+0|r0|T1	-0.297191281520711	19.0403279553798	-1.28757225830205	0.211931063749052	0.330884245636682	-5.63673513385915	O14917	protocadherin 17	PCDH17	27253
959	sp|Q2KHR3|QSER1_HUMAN|ENSG00000060749|SE1|31102|chr11|-1|32928123|+0|r0|T2	-0.342377889302007	16.470761776178	-1.33992663326612	0.194616095967183	0.309922283124162	-5.64125122566677	Q2KHR3	glutamine and serine rich 1	QSER1	79832
960	sp|O75554|WBP4_HUMAN|ENSG00000120688|SE1|8379|chr13|41072857|41076237|+2|r0|T4	-0.181949737938673	17.7106537280861	-1.34566295351756	0.192788535898545	0.308368058031998	-5.64169952183991	O75554	WW domain binding protein 4	WBP4	11193
961	sp|Q8N2N9|AN36B_HUMAN|ENSG00000196912|SE1|14916|chr2|97558994|97560737|-2|r0|T2	-0.194818860506622	17.6915998090655	-1.52379880132488	0.13607065749137	0.232696431997755	-5.64265669595539	Q8N2N9	ankyrin repeat domain 36B	ANKRD36B	57730
962	sp|Q8N8U9|BMPER_HUMAN|ENSG00000164619|SE1|42735|chr7|34062047|34079186|+0|r0|T1	-0.328017618887287	17.0360522770203	-1.57449544388629	0.122384420608361	0.215123740404836	-5.64480029354107	Q8N8U9	BMP binding endothelial regulator	BMPER	168667
963	sp|Q7Z3B3|KANL1_HUMAN|ENSG00000120071|SE1|9290|chr17|46038686|46039215|-2|r0|T1	-0.22949698241775	16.6165523737759	-1.51759463629099	0.137624600845223	0.235108693110589	-5.64533830602052	Q7Z3B3	KAT8 regulatory NSL complex subunit 1	KANSL1	284058
964	sp|Q86TU7|SETD3_HUMAN|ENSG00000183576|SE1|6936|chr14|99463578|99465805|-0|r0|T2	-0.114456785541542	18.0286594964968	-1.57185643051982	0.122995626389459	0.215734269571399	-5.64877752626122	Q86TU7	SET domain containing 3, actin histidine methyltransferase	SETD3	84193
965	sp|P48739|PIPNB_HUMAN|ENSG00000180957|SE1|554|chr22|-1|27854939|-0|r1|T2	-0.0996348449670243	21.2002075885904	-1.57129321430414	0.123126387999286	0.215734269571399	-5.64962557139636	P48739	phosphatidylinositol transfer protein beta	PITPNB	23760
966	sp|P98175|RBM10_HUMAN|ENSG00000182872|SE1|45117|chrX|47169498|47171258|+1|r1|T1	-0.147858948385224	20.0980622579379	-1.56877368197158	0.123712720786627	0.21653026903956	-5.65341594853255	P98175	RNA binding motif protein 10	RBM10	8241
967	sp|Q9P2D7|DYH1_HUMAN|ENSG00000114841|SE1|18308|chr3|52322775|52323880|+0|r0|T2	-0.197815430883338	18.7755373568272	-1.49859329539034	0.142472561971654	0.241628750396601	-5.66075612954136	Q9P2D7	dynein axonemal heavy chain 1	DNAH1	25981
968	sp|Q8IW35|CEP97_HUMAN|ENSG00000182504|A3SS1|6686|chr3|101757196|101758423|+1|r1|T1	-0.213351761636291	15.1818293786297	-1.43151907808649	0.162986036757671	0.271367614500081	-5.67276584057808	Q8IW35	centrosomal protein 97	CEP97	79598
969	sp|Q9BYJ9|YTHD1_HUMAN|ENSG00000149658|SE1|37528|chr20|63196734|63203807|-2|r0|T1	-0.163256506416761	17.0244336292651	-1.555610015235	0.126812819345242	0.221483518345258	-5.67313073078933	Q9BYJ9	YTH N6-methyladenosine RNA binding protein 1	YTHDF1	54915
970	sp|P61106|RAB14_HUMAN|ENSG00000119396|SE1|48611|chr9|121187019|121190731|-2|r0|T4	0.0886292253689192	20.8172680792309	1.55411994230713	0.127167642093481	0.221605782414468	-5.67535298107391	P61106	RAB14, member RAS oncogene family	RAB14	51552
971	sp|P10768|ESTD_HUMAN|ENSG00000139684|SE1|18841|chr13|46784350|46785719|-2|r166|T4	0.104846479547597	20.9719748760064	1.55306854202901	0.127418486313664	0.221605782414468	-5.67691985868488	P10768	esterase D	ESD	2098
972	sp|Q9NWV4|CA123_HUMAN|ENSG00000162384|SE1|29598|chr1|53218495|53218923|-0|r0|T1	-0.101593524717124	20.098977822526	-1.55304827776801	0.127423324888319	0.221605782414468	-5.67695004870341	Q9NWV4	CXXC motif containing zinc binding protein	CZIB	54987
973	sp|Q9Y263|PLAP_HUMAN|ENSG00000137055|SE1|34005|chr9|26906076|26907998|-2|r0|T1	-0.0683876241036145	21.1597396217153	-1.5521102249348	0.127647469088638	0.221760433586193	-5.67834718794565	Q9Y263	phospholipase A2 activating protein	PLAA	9373
974	sp|Q9P243|ZFAT_HUMAN|ENSG00000066827|SE1|38781|chr8|134608879|134610655|-0|r2|T1	-0.194813830567627	16.2824050376344	-1.547767215942	0.128689348608398	0.223097813655152	-5.68480580879664	Q9P243	zinc finger and AT-hook domain containing	ZFAT	57623
975	sp|Q8IZC6|CORA1_HUMAN|ENSG00000196739|SE1|17171|chr9|114245910|114250668|+0|r0|T1	0.159813174621696	18.0091265411403	1.2839475063966	0.213172790723948	0.332322601508817	-5.69130284182338	Q8IZC6	collagen type XXVII alpha 1 chain	COL27A1	85301
976	sp|Q96BF6|NACC2_HUMAN|ENSG00000148411|SE1|24213|chr9|136016429|136050521|-0|r1|T2	-0.663466203699883	-Inf	-1.52679566387669	0.133975489358763	0.230073091673688	-5.69207418262791	Q96BF6	NACC family member 2	NACC2	138151
977	sp|P48651|PTSS1_HUMAN|ENSG00000156471|SE1|18119|chr8|96295256|96299845|+2|r0|T4	-0.268455910542098	-Inf	-1.52567770828289	0.134419323825887	0.230593819115538	-5.69422231645115	P48651	phosphatidylserine synthase 1	PTDSS1	9791
978	sp|Q86TB3|ALPK2_HUMAN|ENSG00000198796|SE1|2449|chr18|58482039|58498097|-2|r1|T4	0.35442744317162	-Inf	1.46922539771476	0.150713755007162	0.254029350680109	-5.69454387104038	Q86TB3	alpha kinase 2	ALPK2	115701
979	sp|P20807|CAN3_HUMAN|ENSG00000092529|SE1|30247|chr15|42403777|42405943|+1|r0|T1	0.658610202345162	-Inf	1.53810403464808	0.131190791904402	0.226954534518163	-5.69846169822147	P20807	calpain 3	CAPN3	825
980	sp|P50502|F10A1_HUMAN|ENSG00000100380|SE1|25544|chr22|40827229|40829674|-0|r0|T2	-0.0856203292235733	22.7417622590839	-1.53537977796024	0.131698627856464	0.227179943072628	-5.70313823060387	P50502	ST13 Hsp70 interacting protein	ST13	6767
981	sp|Q13501|SQSTM_HUMAN|ENSG00000161011|SE1|30928|chr5|179824323|179825226|+0|r0|T1	0.292681580675421	16.4509074251253	1.53387527185238	0.132067926014596	0.227467890289941	-5.70535576142008	Q13501	sequestosome 1	SQSTM1	8878
982	sp|Q92902|HPS1_HUMAN|ENSG00000107521|SE1|16465|chr10|98430670|98431291|-1|r2|T2	-0.19782404711356	18.0121172089912	-1.39756377643682	0.172859511863555	0.283206393063168	-5.72044041472495	Q92902	HPS1 biogenesis of lysosomal organelles complex 3 subunit 1	HPS1	3257
983	sp|Q5VZM2|RRAGB_HUMAN|ENSG00000083750|SE1|24700|chrX|55722285|55727390|+0|r2|T1	0.315238388245991	14.9243317962426	1.52051446858663	0.135383978022958	0.232005981146971	-5.72496273902243	Q5VZM2	Ras related GTP binding B	RRAGB	10325
984	sp|Q86XP1|DGKH_HUMAN|ENSG00000102780|SE1|8361|chr13|42174144|42178220|+2|r0|T4	0.47416945134016	17.1707601945921	1.27118334995413	0.217590258250318	0.337285466474973	-5.73809199476195	Q86XP1	diacylglycerol kinase eta	DGKH	160851
985	sp|Q4G176|ACSF3_HUMAN|ENSG00000176715|SE1|15099|chr16|89112246|89114487|+0|r0|T2	0.114869013051752	16.3215055970229	1.51051527666513	0.137908936821424	0.235349278238435	-5.73953540643834	Q4G176	acyl-CoA synthetase family member 3	ACSF3	197322
986	sp|P04920|B3A2_HUMAN|ENSG00000164889|SE1|38218|chr7|151071297|151071605|+0|r0|T1	0.188702875577555	17.4307859999981	1.36047918015306	0.184174177258592	0.296996706690354	-5.74510653634874	P04920	solute carrier family 4 member 2	SLC4A2	6522
987	sp|Q14676|MDC1_HUMAN|ENSG00000137337|SE1|39934|chr6|30707454|30708357|-2|r1|T1	-0.209680784047443	18.4554590818503	-1.5057734420965	0.139119372189577	0.236696138079731	-5.74641575728996	Q14676	mediator of DNA damage checkpoint 1	MDC1	9656
988	sp|Q9NZZ3|CHMP5_HUMAN|ENSG00000086065|SE1|17113|chr9|33276564|33278225|+2|r0|T4	-0.105466968195998	18.9876956340048	-1.50547875568661	0.139194874195325	0.236696138079731	-5.74684269953822	Q9NZZ3	charged multivesicular body protein 5	CHMP5	51510
989	sp|Q16555|DPYL2_HUMAN|ENSG00000092964|SE1|36987|chr8|26647800|26652436|+0|r0|T1	-0.101389459702439	23.340843318524	-1.50516432255069	0.139275471492037	0.236696138079731	-5.74729816767553	Q16555	dihydropyrimidinase like 2	DPYSL2	1808
990	sp|Q9Y2G0|EFR3B_HUMAN|ENSG00000084710|SE1|30437|chr2|25137502|25139190|+0|r0|T1	-0.38141315842612	18.6691401717753	-1.24181119479885	0.228023212001329	0.349820456204096	-5.74784985123873	Q9Y2G0	EFR3 homolog B	EFR3B	22979
991	sp|O60667|FAIM3_HUMAN|ENSG00000162894|SE1|32803|chr1|206905147|206909520|-2|r2|T4	0.301513337724423	16.8319789543574	1.22582630795442	0.233859508538476	0.35743671388919	-5.75013181379103	O60667	Fc fragment of IgM receptor	FCMR	9214
992	sp|P04114|APOB_HUMAN|ENSG00000084674|SE1|32265|chr2|21033518|21034901|-2|r0|T4	0.363000603736786	18.9341256578429	1.42961794180793	0.161225701575476	0.26936840661699	-5.75575490651276	P04114	apolipoprotein B	APOB	338
993	sp|P24311|COX7B_HUMAN|ENSG00000131174|SE1|45490|chrX|77899593|77902767|+0|r0|T2	0.187277235541483	17.8349250299858	1.4963425021328	0.141551902668266	0.24031585960244	-5.76004186706076	P24311	cytochrome c oxidase subunit 7B	COX7B	1349
994	sp|Q6NW29|RWDD4_HUMAN|ENSG00000182552|SE1|28080|chr4|183651327|183655961|-0|r3|T1	-0.160638692918884	17.0840042312722	-1.42428834507221	0.162752031081037	0.271253385135062	-5.7630558454193	Q6NW29	RWD domain containing 4	RWDD4	201965
995	sp|Q8N183|NDUF2_HUMAN|ENSG00000164182|SE1|36973|chr5|60945382|61073214|+0|r0|T1	-0.134753027746925	19.2282874255284	-1.48867166760436	0.143555256227132	0.243213450632745	-5.77106783400275	Q8N183	NADH:ubiquinone oxidoreductase complex assembly factor 2	NDUFAF2	91942
996	sp|Q9Y2K7|KDM2A_HUMAN|ENSG00000173120|SE1|12927|chr11|67231960|67243092|+2|r0|T1	-0.188656112209932	15.7695839299086	-1.41586736905263	0.165186788740161	0.274229590304167	-5.77622444518677	Q9Y2K7	lysine demethylase 2A	KDM2A	22992
997	sp|Q13428|TCOF_HUMAN|ENSG00000070814|SE2|25137|chr5|150390023|150391657|+2|r9|T1	-0.233791228710452	17.0739762483997	-1.2169921767959	0.237133340545183	0.361766212552651	-5.77697440632848	Q13428	treacle ribosome biogenesis factor 1	TCOF1	6949
998	sp|Q96JI7|SPTCS_HUMAN|ENSG00000104133|SE1|45366|chr15|44567592|44569505|-2|r2|T1	-0.151159639677601	17.9810275102118	-1.48436732319297	0.144689207371456	0.244881630638996	-5.77723238456158	Q96JI7	SPG11 vesicle trafficking associated, spatacsin	SPG11	80208
999	sp|Q9HB40|RISC_HUMAN|ENSG00000121064|SE1|3329|chr17|56981230|56985467|+2|r1|T1	-0.187616103724778	18.7024152175309	-1.4837105750896	0.144862845428306	0.244922748971569	-5.77817153803781	Q9HB40	serine carboxypeptidase 1	SCPEP1	59342
1000	sp|Q6P2C8|MED27_HUMAN|ENSG00000160563|SE1|36055|chr9|131863140|131884099|-0|r0|T1	-0.196530072732589	16.1289923900056	-1.47530526192102	0.147099729161955	0.24844856418703	-5.79015793171994	Q6P2C8	mediator complex subunit 27	MED27	9442
1001	sp|Q9NP80|PLPL8_HUMAN|ENSG00000135241|A5SS1|5150|chr7|108479379|108487953|-0|r1|T1	-0.177149926008696	17.8878761987045	-1.33045321333107	0.19375132330711	0.30909744185181	-5.79088181367093	Q9NP80	patatin like phospholipase domain containing 8	PNPLA8	50640
1002	sp|Q13255|GRM1_HUMAN|ENSG00000152822|SE2|31152|chr6|146399699|146426617|+2|r0|T2	-0.207609847478448	17.4674127483622	-1.29892465872427	0.204217221020177	0.322034848531818	-5.80489539568923	Q13255	glutamate metabotropic receptor 1	GRM1	2911
1003	sp|Q9UKA9|PTBP2_HUMAN|ENSG00000117569|A3SS1|3933|chr1|96785254|96804939|+0|r6|T1	1.53249206092924	-Inf	1.33807315613877	0.190031515937723	0.304942941426483	-5.80519473624472	Q9UKA9	polypyrimidine tract binding protein 2	PTBP2	58155
1004	sp|Q76L83|ASXL2_HUMAN|ENSG00000143970|SE1|41027|chr2|25750413|25753639|-2|r0|T4	-0.14539026365183	18.6737804722052	-1.40315864489248	0.168915179653014	0.278412959428083	-5.80542234297415	Q76L83	ASXL transcriptional regulator 2	ASXL2	55252
1005	sp|P07951|TPM2_HUMAN|ENSG00000198467|MXE1|3047|chr9|35684550|35684807|-0|r918|T1	-0.193641528230007	19.4763409027825	-1.45630758413128	0.152256071833563	0.256365459760825	-5.81702188271635	P07951	tropomyosin 2	TPM2	7169
1006	sp|Q9NZL6|RGL1_HUMAN|ENSG00000143344|SE1|42588|chr1|183907101|183912268|+2|r0|T4	0.31382403295253	-Inf	1.37380588936595	0.17824741522926	0.290871403956205	-5.82146089243321	Q9NZL6	ral guanine nucleotide dissociation stimulator like 1	RGL1	23179
1007	sp|P40227|TCPZ_HUMAN|ENSG00000146731|SE1|36640|chr7|56052485|56054503|+1|r1|T1	-0.0850325674748866	23.6273020639561	-1.44587452708003	0.155147717154813	0.260699032924072	-5.83164028355652	P40227	chaperonin containing TCP1 subunit 6A	CCT6A	908
1008	sp|Q9NP61|ARFG3_HUMAN|ENSG00000242247|SE1|32926|chr22|42808890|42810944|-1|r0|T1	-0.186603857960815	16.7279075364501	-1.29479255373238	0.205620386381801	0.323625176263104	-5.8358169330469	Q9NP61	ADP ribosylation factor GTPase activating protein 3	ARFGAP3	26286
1009	sp|Q8TD17|ZN398_HUMAN|ENSG00000197024|SE1|45622|chr7|-1|149166284|+2|r0|T4	0.243725362069462	16.4612203374153	1.44170946967923	0.156314081119934	0.262121772021158	-5.83744948771602	Q8TD17	zinc finger protein 398	ZNF398	57541
1010	sp|Q7Z6J9|SEN54_HUMAN|ENSG00000182173|A3SS1|6399|chr17|75517655|75519047|+0|r0|T2	-0.176465568723067	18.486847094445	-1.18433239376332	0.249538432268183	0.377879066407959	-5.84000875075874	Q7Z6J9	tRNA splicing endonuclease subunit 54	TSEN54	283989
1011	sp|Q9H061|T126A_HUMAN|ENSG00000171202|SE2|29083|chr11|-1|85654234|+2|r0|T1	0.34450685176769	-Inf	0.946096085951157	0.357385226395796	0.49294513985627	-5.84347592263547	Q9H061	transmembrane protein 126A	TMEM126A	84233
1012	sp|P35237|SPB6_HUMAN|ENSG00000124570|SE1|44633|chr6|2955670|2959332|-0|r0|T1	0.251892511883266	19.2406625029329	1.43629379807098	0.157840928677731	0.264411770205801	-5.84498015619027	P35237	serpin family B member 6	SERPINB6	5269
1013	sp|Q4KMP7|TB10B_HUMAN|ENSG00000169221|SE1|39292|chr16|30358817|30359361|-0|r0|T2	0.227516625860808	16.987412317022	1.37303815792301	0.178013969320426	0.290779790523404	-5.85204166091966	Q4KMP7	TBC1 domain family member 10B	TBC1D10B	26000
1014	sp|Q86VW0|SESD1_HUMAN|ENSG00000187231|SE1|20515|chr2|179121929|179123829|-2|r0|T4	-0.279495821322154	15.0663826395213	-1.35765633153918	0.18280475968178	0.295369266874995	-5.85226525188329	Q86VW0	SEC14 and spectrin domain containing 1	SESTD1	91404
1015	sp|Q6P3X3|TTC27_HUMAN|ENSG00000018699|SE1|37336|chr2|32733923|32736816|+0|r1|T1	-0.152556209172236	17.0315940638438	-1.42902810106846	0.15990766798556	0.267600587241141	-5.85504276584768	Q6P3X3	tetratricopeptide repeat domain 27	TTC27	55622
1016	sp|P51116|FXR2_HUMAN|ENSG00000129245|SE1|32388|chr17|7603905|7604080|-1|r0|T1	-0.158531971472179	17.3848869181065	-1.42261740754977	0.161748709475258	0.269855425777643	-5.86388257984874	P51116	FMR1 autosomal homolog 2	FXR2	9513
1017	sp|Q9BRR8|GPTC1_HUMAN|ENSG00000076650|SE1|26294|chr19|33094269|33095820|+2|r0|T4	-0.22244256108036	-Inf	-1.1316125240352	0.271210473642789	0.402885123889651	-5.86531982878866	Q9BRR8	G-patch domain containing 1	GPATCH1	55094
1018	sp|Q8TDG4|HELQ_HUMAN|ENSG00000163312|SE1|21919|chr4|83446086|83447035|-2|r1|T1	-0.268373186196238	16.0895540036922	-1.36165540876718	0.181549744733314	0.293920613388584	-5.86705674503472	Q8TDG4	helicase, POLQ like	HELQ	113510
1019	sp|Q96RQ1|ERGI2_HUMAN|ENSG00000087502|SE1|36038|chr12|29350068|29356477|-2|r1|T1	-0.128127439542236	17.4426881316245	-1.34248810213709	0.187625846643697	0.30226560755959	-5.87203417671207	Q96RQ1	ERGIC and golgi 2	ERGIC2	51290
1020	sp|O43663|PRC1_HUMAN|ENSG00000198901|RI2|1669|chr15|90981669|90981981|-2|r2|T4	-0.208502850331428	18.2945486145794	-1.12334793316146	0.273992388841308	0.40518261289427	-5.88224163777444	O43663	protein regulator of cytokinesis 1	PRC1	9055
1021	sp|P46939|UTRO_HUMAN|ENSG00000152818|SE1|44075|chr6|144511123|144514037|+0|r0|T1	-0.0705214309834794	21.7685480062647	-1.40852950496627	0.165852588382173	0.2750235034851	-5.88318106421274	P46939	utrophin	UTRN	7402
1022	sp|P20336|RAB3A_HUMAN|ENSG00000105649|SE1|1460|chr19|18200445|18202740|-0|r0|T1	-0.150674568605471	17.5583966381405	-1.40688352411437	0.166337307712521	0.275548671362156	-5.88542437535634	P20336	RAB3A, member RAS oncogene family	RAB3A	5864
1023	sp|Q6N021|TET2_HUMAN|ENSG00000168769|SE1|21000|chr4|105237351|105241429|+0|r0|T3	-0.262669970904174	16.6028811884304	-1.40387666029136	0.167225630735457	0.276740700712563	-5.88951624118698	Q6N021	tet methylcytosine dioxygenase 2	TET2	54790
1024	sp|Q96I51|RCC1L_HUMAN|ENSG00000274523|SE1|42017|chr7|75052796|75056074|-0|r0|T1	0.130195110949597	17.630501625674	1.24188612804221	0.224242568994204	0.344988567683391	-5.8895171245589	Q96I51	RCC1 like	RCC1L	81554
1025	sp|P23142|FBLN1_HUMAN|ENSG00000077942|SE1|16342|chr22|45533898|45535337|+2|r1|T1	-0.171898863689858	18.6639262138151	-1.40085311186228	0.168122593492276	0.27766470627123	-5.89362273338833	P23142	fibulin 1	FBLN1	2192
1026	sp|P60520|GBRL2_HUMAN|ENSG00000034713|SE1|4502|chr16|75566907|75568209|+2|r1|T4	0.270059252667629	16.4153730513871	1.32617852520683	0.192918065573677	0.308368058031998	-5.89475430665803	P60520	GABA type A receptor associated protein like 2	GABARAPL2	11345
1027	sp|Q9Y2H1|ST38L_HUMAN|ENSG00000211455|SE1|10110|chr12|27302188|27308461|+2|r3|T1	0.280880653772885	15.7451403277398	1.32381093675865	0.193695713862627	0.30909744185181	-5.89778816352816	Q9Y2H1	serine/threonine kinase 38 like	STK38L	23012
1028	sp|Q14197|ICT1_HUMAN|ENSG00000167862|A3SS2|2684|chr17|75020395|75020657|+2|r32|T1	0.314226207175668	17.1234499983773	1.32092664190153	0.194646311962126	0.309922283124162	-5.8997889022708	Q14197	mitochondrial ribosomal protein L58	MRPL58	3396
1029	sp|P52848|NDST1_HUMAN|ENSG00000070614|SE1|39644|chr5|150545486|150548388|+1|r3|T1	-0.151365795234092	17.7467824121174	-1.10650410189115	0.281046914722027	0.414493651208744	-5.90038876194169	P52848	N-deacetylase and N-sulfotransferase 1	NDST1	3340
1030	sp|Q9Y3Z3|SAMH1_HUMAN|ENSG00000101347|SE1|24763|chr20|36897959|36898544|-0|r0|T1	-0.129848892297822	17.676758158871	-1.39428595684815	0.170083655218751	0.279776524131145	-5.90251411654168	Q9Y3Z3	SAM and HD domain containing deoxynucleoside triphosphate triphosphohydrolase 1	SAMHD1	25939
1031	sp|Q5VW36|FOCAD_HUMAN|ENSG00000188352|SE1|38061|chr9|20720534|20740340|+0|r0|T1	-0.130807973703531	15.9472242185678	-1.39093145058533	0.171092181144121	0.281153484044448	-5.9070410696935	Q5VW36	focadhesin	FOCAD	54914
1032	sp|P78417|GSTO1_HUMAN|ENSG00000148834|SE1|11269|chr10|104259798|104263077|+1|r13|T1	0.223279989309663	19.5580086673357	1.38691877686969	0.17230465661354	0.282862499345551	-5.91244309858152	P78417	glutathione S-transferase omega 1	GSTO1	9446
1033	sp|Q5T5J6|SWT1_HUMAN|ENSG00000116668|SE1|32052|chr1|185168398|185175113|+0|r0|T2	-0.183764162108616	17.8690937150924	-1.03933887250136	0.310488960591612	0.444717812550431	-5.91341015600841	Q5T5J6	SWT1 RNA endoribonuclease homolog	SWT1	54823
1034	sp|P16083|NQO2_HUMAN|ENSG00000124588|SE1|21333|chr6|3006559|3010189|+0|r0|T1	0.101960793227775	19.4631927714702	1.38522605466151	0.172818120193528	0.283206393063168	-5.91471761989644	P16083	N-ribosyldihydronicotinamide:quinone reductase 2	NQO2	4835
1035	sp|Q9UBF9|MYOTI_HUMAN|ENSG00000120729|SE1|29212|chr5|137883591|137886213|+2|r0|T4	-0.233734588505978	16.2882987066009	-1.31487906458521	0.196651016704234	0.312204905513014	-5.92120640337269	Q9UBF9	myotilin	MYOT	9499
1036	sp|Q9HCM2|PLXA4_HUMAN|ENSG00000221866|SE1|44229|chr7|132227604|132228469|-0|r2|T2	-0.223101902665228	19.0897887947496	-1.07058187723852	0.296531401898852	0.4311272155267	-5.92160064174526	Q9HCM2	plexin A4	PLXNA4	91584
1037	sp|Q15904|VAS1_HUMAN|ENSG00000071553|MXE2|2895|chrX|154431904|154432376|+2|r64|T4	0.20415494212607	17.6855172329824	1.37371157239774	0.176342307967647	0.288336375939124	-5.93012204549957	Q15904	ATPase H+ transporting accessory protein 1	ATP6AP1	537
1038	sp|Q8N6D5|ANR29_HUMAN|ENSG00000154065|SE1|2699|chr18|23601309|23612190|-0|r0|T1	0.159137346830327	17.8508126451978	1.09929126819926	0.2841079210883	0.418251620282797	-5.93368381157787	Q8N6D5	ankyrin repeat domain 29	ANKRD29	147463
1039	sp|Q9Y3M8|STA13_HUMAN|ENSG00000133121|SE1|8480|chr13|33110907|33111892|-2|r0|T4	0.190901213896456	18.085343810336	1.09595874107009	0.285530339379011	0.419220910099891	-5.93722899000223	Q9Y3M8	StAR related lipid transfer domain containing 13	STARD13	90627
1040	sp|Q9Y6X4|F169A_HUMAN|ENSG00000198780|MXE2|3226|chr5|-1|74814019|-2|r2|T1	0.166523336853277	17.2078088877389	1.22444188278064	0.230653148787947	0.352864891802456	-5.9384295765089	Q9Y6X4	family with sequence similarity 169 member A	FAM169A	26049
1041	sp|Q53HI1|UNC50_HUMAN|ENSG00000115446|SE1|25111|chr2|98610895|98616346|+2|r0|T4	-0.121557019424991	17.6724905941126	-1.08282837749219	0.291184990514074	0.425997666764569	-5.93911587465704	Q53HI1	unc-50 inner nuclear membrane RNA binding protein	UNC50	25972
1042	sp|O43813|LANC1_HUMAN|ENSG00000115365|SE1|26831|chr2|210435459|210436392|-0|r0|T1	0.118242611375329	18.8272479685672	1.36472204651436	0.179131982358652	0.292024305236769	-5.94206639401381	O43813	LanC like 1	LANCL1	10314
1043	sp|Q9NQX4|MYO5C_HUMAN|ENSG00000128833|SE1|27088|chr15|52229313|52232685|-2|r0|T4	-0.366335331028317	15.1620370335274	-1.28770996063966	0.205851804027988	0.323678771434228	-5.94343697095543	Q9NQX4	myosin VC	MYO5C	55930
1044	sp|Q53GQ0|DHB12_HUMAN|ENSG00000149084|SE1|13610|chr11|43815501|43816391|+2|r0|T1	-0.0954471153237151	21.4465878361566	-1.36341325305635	0.179540947297333	0.292400351109857	-5.94379937037107	Q53GQ0	hydroxysteroid 17-beta dehydrogenase 12	HSD17B12	51144
1045	sp|Q8IWV7|UBR1_HUMAN|ENSG00000159459|SE1|6451|chr15|42958090|42960701|-2|r0|T1	0.130851124199932	15.0485793691751	1.36206397174892	0.179963314296404	0.292797455799704	-5.945584355773	Q8IWV7	ubiquitin protein ligase E3 component n-recognin 1	UBR1	197131
1046	sp|Q7Z6K1|THAP5_HUMAN|ENSG00000177683|SE1|43875|chr7|108565105|108565976|-0|r2|T1	-0.664498817906928	-Inf	-1.03408716113278	0.314106048224766	0.448332392592355	-5.94768229029482	Q7Z6K1	THAP domain containing 5	THAP5	168451
1047	sp|Q9BQP7|MGME1_HUMAN|ENSG00000125871|SE1|2310|chr20|17975903|17988298|+2|r0|T4	-0.155000725111456	18.4135248851055	-1.35892371546982	0.180949266600278	0.293818611113324	-5.94973235436703	Q9BQP7	mitochondrial genome maintenance exonuclease 1	MGME1	92667
1048	sp|Q8IWE2|NXP20_HUMAN|ENSG00000197712|SE1|17370|chr4|-1|38878426|+0|r1|T1	-0.214196891177004	17.0659574316428	-1.35718707452747	0.181496300386969	0.293920613388584	-5.95202251873367	Q8IWE2	family with sequence similarity 114 member A1	FAM114A1	92689
1049	sp|Q9UKK9|NUDT5_HUMAN|ENSG00000165609|SE1|11808|chr10|12179132|12180489|-2|r15|T4	0.249020980483259	16.0320302011849	1.07201914248556	0.295900313758861	0.43079949290907	-5.95824519871358	Q9UKK9	nudix hydrolase 5	NUDT5	11164
1050	sp|O95059|RPP14_HUMAN|ENSG00000163684|SE1|33568|chr3|-1|58310406|+0|r0|T2	-0.192646185296791	16.277149219552	-1.07357870976538	0.295216615803591	0.430743104909154	-5.96078859761653	O95059	ribonuclease P/MRP subunit p14	RPP14	11102
1051	sp|Q4LE39|ARI4B_HUMAN|ENSG00000054267|SE1|31828|chr1|235196115|235214026|-0|r0|T1	-0.232108522120178	14.2564992538227	-1.34997882383618	0.183780431745442	0.296653452817445	-5.96149944668034	Q4LE39	AT-rich interaction domain 4B	ARID4B	51742
1052	sp|P50579|MAP2_HUMAN|ENSG00000111142|SE2|9170|chr12|95476178|95482210|+2|r60|T1	-0.226497632662532	17.4642885156135	-1.28514680942195	0.206736353055451	0.324758255757604	-5.96503515478657	P50579	methionyl aminopeptidase 2	METAP2	10988
1053	sp|P35609|ACTN2_HUMAN|ENSG00000077522|SE2|37349|chr1|236735720|236736668|+2|r1760|T1	0.401467841333728	-Inf	0.691169365449871	0.498811392868956	0.628303136947072	-5.97094619874646	P35609	actinin alpha 2	ACTN2	88
1054	sp|P49459|UBE2A_HUMAN|ENSG00000077721|SE1|18368|chrX|119575400|119581596|+1|r1|T1	-0.340649274889651	-Inf	-1.24915782043137	0.219677779120238	0.339558489874826	-5.98077903250229	P49459	ubiquitin conjugating enzyme E2 A	UBE2A	7319
1055	sp|Q96PB1|CASD1_HUMAN|ENSG00000127995|SE1|43546|chr7|94533802|94535523|+2|r0|T4	0.357553756523503	14.7635405324931	1.33459203161842	0.188729689927034	0.303745526477267	-5.98157332501685	Q96PB1	CAS1 domain containing 1	CASD1	64921
1056	sp|Q12979|ABR_HUMAN|ENSG00000159842|SE1|6757|chr17|1058045|1058867|-1|r0|T1	-0.137269136895291	14.8317670466183	-1.33373788390985	0.189007380469744	0.303894219578805	-5.98268144171866	Q12979	ABR activator of RhoGEF and GTPase	ABR	29
1057	sp|O60885|BRD4_HUMAN|ENSG00000141867|SE1|1520|chr19|15267551|15268281|-2|r58|T4	-0.135830391864893	19.6934119160165	-1.33214408087484	0.189526371498651	0.304430214748079	-5.98474738896568	O60885	bromodomain containing 4	BRD4	23476
1058	sp|Q08426|ECHP_HUMAN|ENSG00000113790|SE1|37761|chr3|185218240|185229543|-2|r0|T4	-0.278037814613118	18.5863947668034	-1.01371087657121	0.322280576870414	0.456031187288593	-5.98992779369689	Q08426	enoyl-CoA hydratase and 3-hydroxyacyl CoA dehydrogenase	EHHADH	1962
1059	sp|Q969X6|UTP4_HUMAN|ENSG00000141076|SE1|4621|chr16|69160462|69163178|+2|r0|T1	-0.0991262135015667	19.0121175653745	-1.32688173340979	0.191247662351657	0.306594492919567	-5.99155244087021	Q969X6	UTP4 small subunit processome component	UTP4	84916
1060	sp|O94874|UFL1_HUMAN|ENSG00000014123|SE1|41029|chr6|96524410|96525394|+2|r0|T4	0.15066992286658	19.5759814389752	1.32616444893356	0.191483200889358	0.306672313924363	-5.99247807700812	O94874	UFM1 specific ligase 1	UFL1	23376
1061	sp|Q9H825|METL8_HUMAN|ENSG00000123600|SE2|20895|chr2|171325906|171326148|-2|r0|T2	0.20388886480929	18.9587745645231	1.03737693638694	0.311380728784139	0.445605929499116	-5.99797667669309	Q9H825	methyltransferase like 8	METTL8	79828
1062	sp|Q9NW81|DMAC2_HUMAN|ENSG00000105341|SE2|1129|chr19|41432408|41433434|-1|r36|T2	-0.180415912288687	17.0779774498774	-1.23845533016569	0.223355838322564	0.343947018637563	-6.00385585725514	Q9NW81	distal membrane arm assembly complex 2	DMAC2	55101
1063	sp|Q7Z6B7|SRGP1_HUMAN|ENSG00000196935|MXE1|712|chr12|64087026|64091378|+2|r1|T1	-0.207804373615382	18.8829537171177	-1.14531321308903	0.261456481133119	0.390873864228182	-6.00505965909415	Q7Z6B7	SLIT-ROBO Rho GTPase activating protein 1	SRGAP1	57522
1064	sp|Q96EY5|MB12A_HUMAN|ENSG00000141971|SE1|1472|chr19|17424067|17424677|+2|r0|T1	-0.194492646412481	17.8312319097671	-1.00054233924387	0.328459999225619	0.461984904571197	-6.00891503836352	Q96EY5	multivesicular body subunit 12A	MVB12A	93343
1065	sp|O95486|SC24A_HUMAN|ENSG00000113615|SE1|38008|chr5|134666996|134671886|+2|r0|T1	0.122993919296167	17.3849234964376	1.31243407007381	0.196034541942203	0.311527760450787	-6.0101075428331	O95486	SEC24 homolog A, COPII coat complex component	SEC24A	10802
1066	sp|Q92604|LGAT1_HUMAN|ENSG00000123684|SE1|27390|chr1|211783502|211787727|-2|r1|T1	0.207385486067201	14.6819278822716	1.30520466650214	0.198463639991487	0.314777920295976	-6.01932168376327	Q92604	lysophosphatidylglycerol acyltransferase 1	LPGAT1	9926
1067	sp|Q92466|DDB2_HUMAN|ENSG00000134574|MXE1|1021|chr11|47216472|47217049|+2|r5|T4	0.374453134031132	17.9258927827431	1.22188363251925	0.229487743962346	0.351409804013303	-6.02200272001976	Q92466	damage specific DNA binding protein 2	DDB2	1643
1068	sp|Q9UL18|AGO1_HUMAN|ENSG00000092847|SE1|30023|chr1|35888610|35892677|+2|r0|T4	-0.0942413489344887	17.0376437046768	-1.30172328686325	0.199641477283799	0.316340118594619	-6.02374201500591	Q9UL18	argonaute RISC component 1	AGO1	26523
1069	sp|Q9NX40|OCAD1_HUMAN|ENSG00000109180|SE1|33133|chr4|48851975|48857365|+1|r0|T1	0.107455249471808	19.0276535923354	1.29797392449979	0.200915874212083	0.318052156088626	-6.02849036984131	Q9NX40	OCIA domain containing 1	OCIAD1	54940
1070	sp|P54577|SYYC_HUMAN|ENSG00000134684|SE1|33549|chr1|32791254|32797638|-2|r23|T4	-0.126112797791233	23.0339960843478	-1.29195858376154	0.202973273151315	0.320999197654924	-6.03608192720521	P54577	tyrosyl-tRNA synthetase	YARS	8565
1071	sp|Q9Y2B0|CNPY2_HUMAN|ENSG00000257727|SE1|36546|chr12|-1|56310595|-0|r0|T1	-0.117800143512092	20.3279726468475	-1.2911787453541	0.203241154948695	0.321016736210083	-6.03706371390518	Q9Y2B0	canopy FGF signaling regulator 2	CNPY2	10330
1072	sp|O43150|ASAP2_HUMAN|ENSG00000151693|SE1|27028|chr2|9297445|9318598|+2|r2|T1	0.25522352279963	16.299987972296	1.29078693198191	0.203375846903827	0.321016736210083	-6.03755678437803	O43150	ArfGAP with SH3 domain, ankyrin repeat and PH domain 2	ASAP2	8853
1073	sp|O75794|CD123_HUMAN|ENSG00000151465|SE1|17410|chr10|12238485|12246277|+2|r0|T1	-0.248759591291584	16.7789630292619	-1.28749053377561	0.204511696108121	0.322189415578596	-6.04169957883094	O75794	cell division cycle 123	CDC123	8872
1074	sp|O75674|TM1L1_HUMAN|ENSG00000141198|SE1|9456|chr17|54905567|54906786|+2|r4|T4	0.193807248480169	18.8511820140162	0.981113580810518	0.337726747399752	0.473799714059533	-6.04929912722117	O75674	target of myb1 like 1 membrane trafficking protein	TOM1L1	10040
1075	sp|O95785|WIZ_HUMAN|ENSG00000011451|SE1|1514|chr19|15427533|15428508|-2|r7|T1	-0.259480325436584	-Inf	-1.16795651345074	0.250958978339949	0.379679635126859	-6.05031856619067	O95785	WIZ zinc finger	WIZ	58525
1076	sp|Q7L5N1|CSN6_HUMAN|ENSG00000168090|RI1|5190|chr7|100090654|100091152|+2|r0|T4	0.0777166767129671	20.3884958960203	1.27852558182279	0.207624888678894	0.325768694405038	-6.05291665833968	Q7L5N1	COP9 signalosome subunit 6	COPS6	10980
1077	sp|Q6KC79|NIPBL_HUMAN|ENSG00000164190|SE1|36689|chr5|36995804|37000570|+2|r0|T1	-0.106747745383835	19.8694246369475	-1.27809053766569	0.207776862407115	0.325768694405038	-6.05345913983532	Q6KC79	NIPBL cohesin loading factor	NIPBL	25836
1078	sp|O00505|IMA4_HUMAN|ENSG00000102753|SE1|41755|chr13|49709700|49711022|-0|r0|T1	-0.0633931256049713	21.022411378242	-1.27654997031599	0.20831569843814	0.326301571574546	-6.05537878224346	O00505	karyopherin subunit alpha 3	KPNA3	3839
1079	sp|Q15404|RSU1_HUMAN|ENSG00000148484|SE1|11772|chr10|16593496|16695155|-0|r0|T2	0.0909419759505852	20.3519149914184	1.27220809165518	0.209839967283068	0.328375521320832	-6.06077745306449	Q15404	Ras suppressor protein 1	RSU1	6251
1080	sp|P00167|CYB5_HUMAN|ENSG00000166347|SE1|2408|chr18|74255775|74260944|-0|r0|T1	0.159266028569824	19.1533319409685	1.26891985946781	0.210999883301935	0.329875890004932	-6.06485464454154	P00167	cytochrome b5 type A	CYB5A	1528
1081	sp|O00470|MEIS1_HUMAN|ENSG00000143995|SE1|28200|chr2|66568756|66569106|+2|r2|T1	-0.344649988506578	18.4569506688746	-0.964740296723988	0.345674854169296	0.48329647130234	-6.0649213261376	O00470	Meis homeobox 1	MEIS1	4211
1082	sp|Q8IUF8|RIOX2_HUMAN|ENSG00000170854|SE1|15743|chr3|97961708|97967593|-0|r0|T1	-0.42381030689055	-Inf	-1.24852939007646	0.21859871182551	0.338528694422886	-6.0649269898414	Q8IUF8	ribosomal oxygenase 2	RIOX2	84864
1083	sp|Q9H8V3|ECT2_HUMAN|ENSG00000114346|SE1|16892|chr3|172755374|172755575|+2|r2|T1	-0.252714530286958	14.977410182856	-1.09637945600385	0.281946533246515	0.415446823471954	-6.06679092069672	Q9H8V3	epithelial cell transforming 2	ECT2	1894
1084	sp|Q6NUK1|SCMC1_HUMAN|ENSG00000085491|SE1|41255|chr1|108136837|108139208|-2|r0|T4	-0.0840232004189048	21.1972333691885	-1.26595909843836	0.212048379368386	0.330884245636682	-6.06851739604108	Q6NUK1	solute carrier family 25 member 24	SLC25A24	29957
1085	sp|Q9BXB5|OSB10_HUMAN|ENSG00000144645|SE1|18830|chr3|31748120|31830231|-2|r0|T1	-0.132316035702672	14.9030593592366	-1.25884769290756	0.214582634198451	0.334088775912368	-6.07728236791648	Q9BXB5	oxysterol binding protein like 10	OSBPL10	114884
1086	sp|Q15555|MARE2_HUMAN|ENSG00000166974|SE1|2618|chr18|35097591|35102159|+2|r0|T2	-0.151551676177103	18.8962489263547	-1.25848314372397	0.214713152324168	0.334088775912368	-6.07773044462091	Q15555	microtubule associated protein RP/EB family member 2	MAPRE2	10982
1087	sp|Q05513|KPCZ_HUMAN|ENSG00000067606|SE1|41391|chr1|2055562|2056573|+1|r3|T1	-0.199571878739526	15.32038325183	-1.19127919439574	0.241138191425776	0.366512172324628	-6.07814979723412	Q05513	protein kinase C zeta	PRKCZ	5590
1088	sp|Q9UNF1|MAGD2_HUMAN|ENSG00000102316|RI1|5372|chrX|54809817|54810213|+0|r18|T1	-0.241745292071951	18.8441133060475	-0.953917137900747	0.350998445536258	0.487002919356567	-6.07930731139902	Q9UNF1	MAGE family member D2	MAGED2	10916
1089	sp|Q15796|SMAD2_HUMAN|ENSG00000175387|SE1|2540|chr18|47869436|47870564|-0|r0|T1	-0.09976987597571	17.4252719796062	-1.25612032446903	0.215560537701114	0.335089366663343	-6.08063171569431	Q15796	SMAD family member 2	SMAD2	4087
1090	sp|O94813|SLIT2_HUMAN|ENSG00000145147|SE1|16142|chr4|20524177|20525172|+1|r0|T1	-0.123944327939038	16.1512370804575	-1.25356893355234	0.216478344359373	0.336197428739936	-6.08375882809362	O94813	slit guidance ligand 2	SLIT2	9353
1091	sp|O00233|PSMD9_HUMAN|ENSG00000110801|A3SS1|3906|chr12|121903107|121915944|+0|r0|T1	0.0990385267608538	18.6443500336293	1.25239440084674	0.216901832533603	0.336536428907388	-6.0851964029221	O00233	proteasome 26S subunit, non-ATPase 9	PSMD9	5715
1092	sp|Q15257|PTPA_HUMAN|ENSG00000119383|SE2|37877|chr9|129123138|129128068|+0|r23|T1	0.110809495635309	18.6727147710958	0.957268221875189	0.349344217387278	0.485529251284013	-6.09009409876411	Q15257	protein phosphatase 2 phosphatase activator	PTPA	5524
1093	sp|Q5VVJ2|MYSM1_HUMAN|ENSG00000162601|MXE2|2262|chr1|58667921|58668566|-2|r1|T4	-0.146380119803577	16.909923459703	-0.8941244656438	0.381407918961506	0.517377160543317	-6.09108429005756	Q5VVJ2	Myb like, SWIRM and MPN domains 1	MYSM1	114803
1094	sp|Q9H8T0|AKTIP_HUMAN|ENSG00000166971|SE1|4824|chr16|53494605|53494955|-2|r138|T1	-0.221006683430147	17.9813751286072	-0.935593391644688	0.360137814744097	0.495678123835187	-6.09213599800571	Q9H8T0	AKT interacting protein	AKTIP	64400
1095	sp|Q969K3|RNF34_HUMAN|ENSG00000170633|SE1|8778|chr12|121400218|121416377|+0|r0|T1	-0.164568257790755	16.7859965914719	-1.24483422360058	0.219642474991049	0.339558489874826	-6.09441965125515	Q969K3	ring finger protein 34	RNF34	80196
1096	sp|O15533|TPSN_HUMAN|ENSG00000231925|SE1|39602|chr6|33313477|33313864|-0|r2|T1	-0.148131862021845	16.0825133296722	-1.06958434276283	0.293640732996861	0.4288252912866	-6.09516618155185	O15533	TAP binding protein	TAPBP	6892
1097	sp|O43493|TGON2_HUMAN|ENSG00000152291|RI1|2744|chr2|85326804|85327685|-2|r11|T4	-0.125651530537485	17.5654614805499	-1.24316221916694	0.220252048437878	0.34012557385887	-6.09645242733947	O43493	trans-golgi network protein 2	TGOLN2	10618
1098	sp|Q96MH6|TMM68_HUMAN|ENSG00000167904|SE1|27233|chr8|55743620|55745121|-2|r0|T4	-0.214962851978168	14.8724135289708	-1.06417322774792	0.296043310066172	0.43079949290907	-6.09973414105499	Q96MH6	transmembrane protein 68	TMEM68	137695
1099	sp|P20618|PSB1_HUMAN|ENSG00000008018|SE1|17336|chr6|170535405|170537340|-2|r0|T4	0.0708166071058791	21.2609235178563	1.23990344808329	0.221443722832247	0.34164412553611	-6.10040702461361	P20618	proteasome subunit beta 1	PSMB1	5689
1100	sp|Q12913|PTPRJ_HUMAN|ENSG00000149177|SE1|21579|chr11|48145124|48146963|+0|r0|T2	0.144679422918433	16.697190991873	0.900916990135678	0.377868271909831	0.513850718020002	-6.10188432278284	Q12913	protein tyrosine phosphatase receptor type J	PTPRJ	5795
1101	sp|Q96H22|CENPN_HUMAN|ENSG00000166451|SE1|41832|chr16|81020276|81022698|+0|r1|T1	-0.095536674466139	18.7566559574463	-0.893058944388579	0.381965147042058	0.517704827395847	-6.10276834694257	Q96H22	centromere protein N	CENPN	55839
1102	sp|O75436|VP26A_HUMAN|ENSG00000122958|SE1|11283|chr10|69133047|69155887|+2|r0|T4	-0.0599143515430178	20.233317412917	-1.23602145501809	0.22286952313361	0.343520693551805	-6.10510527347813	O75436	VPS26, retromer complex component A	VPS26A	9559
1103	sp|Q9NVX2|NLE1_HUMAN|ENSG00000073536|SE1|40644|chr17|35139314|35140066|-0|r0|T2	-0.0958683468204597	16.6406870466029	-1.23108252586853	0.224693322304157	0.345358058649314	-6.11106281370788	Q9NVX2	notchless homolog 1	NLE1	54475
1104	sp|Q9Y2H6|FND3A_HUMAN|ENSG00000102531|SE1|14612|chr13|49168751|49172096|+1|r0|T1	0.115598230398806	16.6901821523242	1.22847580030178	0.225660341301008	0.346519625218776	-6.11419817081722	Q9Y2H6	fibronectin type III domain containing 3A	FNDC3A	22862
1105	sp|Q5W111|SPRY7_HUMAN|ENSG00000123178|SE1|8278|chr13|49928085|49931134|-0|r0|T1	0.113441403643272	16.6694191309473	0.910453619636231	0.372935407400174	0.508285516082656	-6.11919161958694	Q5W111	SPRY domain containing 7	SPRYD7	57213
1106	sp|A6NHX0|CAST2_HUMAN|ENSG00000274070|SE1|43272|chr7|75021956|75024534|+1|r0|T2	-0.114862538505118	17.1740221894659	-1.03737055412518	0.308147831174356	0.442897471715739	-6.12013670486134	A6NHX0	cytosolic arginine sensor for mTORC1 subunit 2	CASTOR2	729438
1107	sp|Q99715|COCA1_HUMAN|ENSG00000111799|SE1|40836|chr6|75165779|75175310|-2|r1|T1	-0.0786579281695658	16.9124382786957	-1.04260892758962	0.305755376150737	0.440994531693741	-6.12199285135388	Q99715	collagen type XII alpha 1 chain	COL12A1	1303
1108	sp|Q6P1N0|C2D1A_HUMAN|ENSG00000132024|A3SS1|326|chr19|13928030|13928188|+0|r1|T1	-0.142213840164061	16.5074270580127	-1.21975316676975	0.22891851043668	0.350865754314163	-6.12464454156492	Q6P1N0	coiled-coil and C2 domain containing 1A	CC2D1A	54862
1109	sp|O95980|RECK_HUMAN|ENSG00000122707|SE2|47999|chr9|36065624|36066870|+2|r2|T4	0.848946566878906	-Inf	1.047095630226	0.305089982313659	0.440834864312248	-6.13218255453432	O95980	reversion inducing cysteine rich protein with kazal motifs	RECK	8434
1110	sp|Q9C035|TRIM5_HUMAN|ENSG00000132256|SE1|15227|chr11|5666081|5667711|-2|r0|T4	-0.105404502712084	18.6706971271731	-0.890635075163394	0.383234734977661	0.518996668342992	-6.13260696449984	Q9C035	tripartite motif containing 5	TRIM5	85363
1111	sp|Q96PC5|MIA2_HUMAN|ENSG00000150527|A5SS1|946|chr14|39293381|39291111|+0|r15|T1	0.177279717228949	16.839152271579	0.793942739459711	0.436125912696828	0.568106828294518	-6.13410210486442	Q96PC5	MIA SH3 domain ER export factor 2	MIA2	4253
1112	sp|Q9C000|NLRP1_HUMAN|ENSG00000091592|A5SS1|3399|chr17|5532984|5533384|-2|r6|T1	-0.215572222831838	13.1573856111008	-1.13339985817687	0.264345063437483	0.394551152111618	-6.14394066181086	Q9C000	NLR family pyrin domain containing 1	NLRP1	22861
1113	sp|P43490|NAMPT_HUMAN|ENSG00000105835|SE1|37154|chr7|106253151|106254504|-0|r0|T1	0.096623800238806	21.8595375821011	1.20244727511937	0.235484987448458	0.359586014353325	-6.14516414501278	P43490	nicotinamide phosphoribosyltransferase	NAMPT	10135
1114	sp|Q8N567|ZCHC9_HUMAN|ENSG00000131732|SE1|37384|chr5|-1|81305141|+0|r0|T1	0.205188730736786	16.3458525549795	1.01698122515315	0.317583873785671	0.451723810068084	-6.14898173571214	Q8N567	zinc finger CCHC-type containing 9	ZCCHC9	84240
1115	sp|P61224|RAP1B_HUMAN|ENSG00000127314|MXE2|707|chr12|68650468|68652051|+0|r52|T1	-0.105007673342119	18.8184607470405	-1.1954797316145	0.23816727623089	0.363005885705074	-6.15334799846722	P61224	RAP1B, member of RAS oncogene family	RAP1B	5908
1116	sp|P11717|MPRI_HUMAN|ENSG00000197081|SE1|41981|chr6|160040724|160043288|+2|r0|T1	0.0834357386118718	22.4891876681205	1.19371625307273	0.238849683244736	0.363707967057909	-6.15541225254371	P11717	insulin like growth factor 2 receptor	IGF2R	3482
1117	sp|Q5T6F0|DCA12_HUMAN|ENSG00000198876|SE1|47921|chr9|34088508|34089590|-2|r0|T4	-0.345743816563878	17.2782457208638	-0.829195567626078	0.416337569623402	0.551527839132489	-6.15714910474327	Q5T6F0	DDB1 and CUL4 associated factor 12	DCAF12	25853
1118	sp|Q92838|EDA_HUMAN|ENSG00000158813|SE1|31539|chrX|69957132|70023241|+0|r0|T1	-0.153755587240415	16.6365570462409	-1.10207509028836	0.277554112339687	0.409710840897468	-6.15806410213505	Q92838	ectodysplasin A	EDA	1896
1119	sp|Q8WTV0|SCRB1_HUMAN|ENSG00000073060|SE2|16188|chr12|-1|124782811|-0|r3|T2	0.154588280807264	16.4379030874032	1.18933934931454	0.240549557135684	0.365956654640558	-6.16052332079923	Q8WTV0	scavenger receptor class B member 1	SCARB1	949
1120	sp|Q8NBF2|NHLC2_HUMAN|ENSG00000196865|SE1|10738|chr10|113855050|113858680|+0|r0|T1	0.0812998556742599	18.086990514659	1.18687796227611	0.241509356479927	0.366705230279668	-6.16338983195634	Q8NBF2	NHL repeat containing 2	NHLRC2	374354
1121	sp|A3KN83|SBNO1_HUMAN|ENSG00000139697|SE1|8726|chr12|123302900|123304719|-0|r0|T1	-0.147442711752245	17.1271547925532	-1.18635814564395	0.241712410934342	0.366705230279668	-6.16399449332354	A3KN83	strawberry notch homolog 1	SBNO1	55206
1122	sp|Q9P2R6|RERE_HUMAN|ENSG00000142599|SE1|26159|chr1|8365974|8422807|-0|r0|T1	-0.122714981050969	17.5599393318796	-1.01365378993232	0.319142520108989	0.453154747167741	-6.16851125340898	Q9P2R6	arginine-glutamic acid dipeptide repeats	RERE	473
1123	sp|P61006|RAB8A_HUMAN|ENSG00000167461|A3SS1|317|chr19|16128091|16129604|+0|r0|T2	-0.0890079900523411	19.4927654234896	-1.17415014263177	0.246516938517186	0.373648594425309	-6.17812356341221	P61006	RAB8A, member RAS oncogene family	RAB8A	4218
1124	sp|Q5T7W0|ZN618_HUMAN|ENSG00000157657|SE1|48563|chr9|113988580|113998354|+1|r1|T1	0.099785928573116	18.5715881048563	0.803027816993322	0.430971268491166	0.564080511033929	-6.1844319162522	Q5T7W0	zinc finger protein 618	ZNF618	114991
1125	sp|P18031|PTN1_HUMAN|ENSG00000196396|SE1|1988|chr20|50574654|50578629|+0|r0|T1	0.0860693781219304	19.4423427496253	1.16129227355026	0.251651613242189	0.380257518073855	-6.19285619681395	P18031	protein tyrosine phosphatase non-receptor type 1	PTPN1	5770
1126	sp|Q16647|PTGIS_HUMAN|ENSG00000124212|SE1|1989|chr20|49544448|49548019|-1|r0|T2	-0.151105411634155	17.4216865381681	-1.16075794077531	0.251866650944308	0.380257518073855	-6.19346513588833	Q16647	prostaglandin I2 synthase	PTGIS	5740
1127	sp|Q04721|NOTC2_HUMAN|ENSG00000134250|SE1|36224|chr1|119955232|119959502|-2|r0|T1	-0.122704100915961	14.7768930453709	-1.16033603254275	0.252036537894073	0.380257518073855	-6.19394576676837	Q04721	notch receptor 2	NOTCH2	4853
1128	sp|Q9H4Z3|PCIF1_HUMAN|ENSG00000100982|RI1|359|chr20|45947438|45948023|+2|r13|T4	-0.11576074208603	15.8671968163963	-1.15806673429392	0.25295171762744	0.381287515541362	-6.19652809235198	Q9H4Z3	PDX1 C-terminal inhibiting factor 1	PCIF1	63935
1129	sp|O60936|NOL3_HUMAN|ENSG00000140939|SE1|32378|chr16|-1|67174464|+0|r2|T2	1.4593060341996	-Inf	0.375544975701168	0.712199736807878	0.803644734792311	-6.19781032065925	O60936	nucleolar protein 3	NOL3	8996
1130	sp|Q9UPZ6|THS7A_HUMAN|ENSG00000005108|SE1|42396|chr7|11375878|11376657|-2|r0|T4	0.499790042327554	19.2888713528281	1.15353248282446	0.254787486629118	0.383702000065889	-6.20167354186372	Q9UPZ6	thrombospondin type 1 domain containing 7A	THSD7A	221981
1131	sp|Q9BZF9|UACA_HUMAN|ENSG00000137831|SE1|6041|chr15|70684446|70687646|-2|r0|T4	-0.152129101868324	15.2299285955143	-1.14754434396174	0.257226535500707	0.387019741487302	-6.20843971680145	Q9BZF9	uveal autoantigen with coiled-coil domains and ankyrin repeats	UACA	55075
1132	sp|Q15382|RHEB_HUMAN|ENSG00000106615|SE1|19129|chr7|151484804|151491014|-0|r0|T1	-0.0938494953091507	20.0366106808726	-1.14347917544869	0.258891849121377	0.388933433105848	-6.21301415628737	Q15382	Ras homolog, mTORC1 binding	RHEB	6009
1133	sp|P55327|TPD52_HUMAN|ENSG00000076554|SE2|46988|chr8|80042668|80050471|-1|r3|T1	-0.15378994373555	19.1675169720108	-1.1432821690574	0.258972749360723	0.388933433105848	-6.21323545417539	P55327	tumor protein D52	TPD52	7163
1134	sp|P08572|CO4A2_HUMAN|ENSG00000134871|SE1|23184|chr13|110465606|110466062|+0|r0|T1	0.247857011859931	16.6173845076021	1.14197669520698	0.25950929679734	0.389382659421443	-6.21470098846477	P08572	collagen type IV alpha 2 chain	COL4A2	1284
1135	sp|P10620|MGST1_HUMAN|ENSG00000008394|SE2|10229|chr12|-1|16354270|+0|r0|T1	-0.157799632738019	19.3730262516272	-1.14024986524572	0.260220242550905	0.390092502544318	-6.21663711436032	P10620	microsomal glutathione S-transferase 1	MGST1	4257
1136	sp|Q15006|EMC2_HUMAN|ENSG00000104412|SE1|47249|chr8|108470121|108475963|+2|r0|T4	0.0765447434144697	17.3463211819267	1.13946559467114	0.260543590890406	0.390220537954581	-6.21751552788774	Q15006	ER membrane protein complex subunit 2	EMC2	9694
1137	sp|Q96JG6|VPS50_HUMAN|ENSG00000004766|SE1|38258|chr7|93258276|93258392|+1|r0|T1	0.132004566843667	14.5840669756912	1.13837704406585	0.260992867406942	0.390536772397249	-6.2187338020809	Q96JG6	VPS50 subunit of EARP/GARPII complex	VPS50	55610
1138	sp|Q8IXY8|PPIL6_HUMAN|ENSG00000185250|SE1|16604|chr6|109431345|109436199|-0|r0|T1	-0.11709340775856	17.8742315558874	-0.735828952046831	0.469990036597179	0.602645551227031	-6.21902223331416	Q8IXY8	peptidylprolyl isomerase like 6	PPIL6	285755
1139	sp|Q15366|PCBP2_HUMAN|ENSG00000197111|SE2|9736|chr12|53462567|53464852|+0|r58|T1	0.260554046626009	-Inf	0.66960399730533	0.509257764327401	0.637544071371709	-6.22020183556012	Q15366	poly(rC) binding protein 2	PCBP2	5094
1140	sp|O75676|KS6A4_HUMAN|ENSG00000162302|A3SS1|2606|chr11|64368260|64368601|+0|r1|T1	0.328091400534106	18.0752327049753	0.956800299498811	0.346587856707724	0.483748157447377	-6.22169146462328	O75676	ribosomal protein S6 kinase A4	RPS6KA4	8986
1141	sp|Q15811|ITSN1_HUMAN|ENSG00000205726|SE1|105|chr21|33819323|33826863|+2|r19|T4	-0.10345763402723	17.3965008875267	-1.13017143065558	0.264397387908944	0.394551152111618	-6.22788192410432	Q15811	intersectin 1	ITSN1	6453
1142	sp|Q9NZA1|CLIC5_HUMAN|ENSG00000112782|SE1|40574|chr6|45903255|45914409|-2|r1|T4	-0.0706230934140812	17.8651242262932	-1.03587606160036	0.306990238616156	0.44163508011447	-6.22931639500639	Q9NZA1	chloride intracellular channel 5	CLIC5	53405
1143	sp|O95249|GOSR1_HUMAN|ENSG00000108587|SE1|7951|chr17|30484770|30490217|+2|r0|T4	-0.118429574231254	16.3526692624598	-1.12871771344935	0.265003822658451	0.395096608327146	-6.22949610291334	O95249	golgi SNAP receptor complex member 1	GOSR1	9527
1144	sp|Q9H2V7|SPNS1_HUMAN|ENSG00000169682|SE1|4991|chr16|28975392|28975557|+0|r0|T1	0.290978523070544	-Inf	1.12560191652695	0.266583277646661	0.397090440817914	-6.23156491621691	Q9H2V7	sphingolipid transporter 1 (putative)	SPNS1	83985
1145	sp|Q8IVT5|KSR1_HUMAN|ENSG00000141068|SE2|3920|chr17|27550708|27558187|+2|r3|T4	0.0744787055113427	18.2804915776707	0.770373855247767	0.449674925026284	0.581237325383887	-6.23172592156389	Q8IVT5	kinase suppressor of ras 1	KSR1	8844
1146	sp|Q96RR4|KKCC2_HUMAN|ENSG00000110931|SE1|8782|chr12|121245240|121248734|-1|r3|T1	-0.247021619839035	17.1256364189833	-0.732119772298104	0.472203263211746	0.604538135571635	-6.2325511310533	Q96RR4	calcium/calmodulin dependent protein kinase kinase 2	CAMKK2	10645
1147	sp|P30039|PBLD_HUMAN|ENSG00000108187|SE1|38947|chr10|68296985|68306844|-0|r0|T1	0.136531586301292	18.0717530299605	0.714688582047652	0.482686391695964	0.612697896580016	-6.23433172954926	P30039	phenazine biosynthesis like protein domain containing	PBLD	64081
1148	sp|Q96DN5|TBC31_HUMAN|ENSG00000156787|SE1|42656|chr8|123077257|123082817|+2|r2|T4	0.207495878456125	18.7422064803431	0.924024516151404	0.363109221455958	0.498923986491644	-6.23679455283089	Q96DN5	TBC1 domain family member 31	TBC1D31	93594
1149	sp|Q9Y6B7|AP4B1_HUMAN|ENSG00000134262|SE1|25460|chr1|113901885|113902862|-0|r0|T1	0.0934788833066982	16.4438368480777	0.923767100589564	0.363240999921356	0.498923986491644	-6.23702962948463	Q9Y6B7	adaptor related protein complex 4 subunit beta 1	AP4B1	10717
1150	sp|P20929|NEBU_HUMAN|ENSG00000183091|SE1|21411|chr2|151568178|151568417|-0|r0|T1	0.123074578217739	19.1756719820156	1.12155971526425	0.268004309372048	0.398844888720652	-6.23741558036647	P20929	nebulin	NEB	4703
1151	sp|Q96S82|UBL7_HUMAN|ENSG00000138629|SE1|5974|chr15|74452378|74456671|-0|r0|T1	0.0632329542912409	17.6975034395174	1.11530383248815	0.270646340316878	0.402411603009683	-6.2442979809806	Q96S82	ubiquitin like 7	UBL7	84993
1152	sp|Q9BZH6|WDR11_HUMAN|ENSG00000120008|SE1|11384|chr10|120866764|120867169|+2|r0|T2	0.104142845383951	19.4801040680299	1.11322131360276	0.271529925883707	0.402994641130569	-6.24658098603749	Q9BZH6	WD repeat domain 11	WDR11	55717
1153	sp|Q9BYD6|RM01_HUMAN|ENSG00000169288|SE1|19310|chr4|77894250|77907210|+2|r50|T4	0.0781164849964142	18.7604796413425	1.11196774538608	0.272062782091252	0.403420400207643	-6.24795329083506	Q9BYD6	mitochondrial ribosomal protein L1	MRPL1	65008
1154	sp|O14925|TIM23_HUMAN|ENSG00000265354|SE1|11453|chr10|45982930|45985441|+2|r0|T4	0.116347966561804	18.2481254949239	1.11120721044179	0.272386424268009	0.403535443360013	-6.24878514998614	O14925	translocase of inner mitochondrial membrane 23	TIMM23	100287932
1155	sp|Q8TC07|TBC15_HUMAN|ENSG00000121749|SE2|9372|chr12|71893324|71894375|+1|r10|T1	-0.137228769200849	16.4350711283453	-1.10757984330332	0.273933780378538	0.40518261289427	-6.25274528877909	Q8TC07	TBC1 domain family member 15	TBC1D15	64786
1156	sp|Q05682|CALD1_HUMAN|ENSG00000122786|SE2|45285|chr7|134933390|134935765|+1|r47|T1	-0.135376642047156	18.5395217118338	-1.02444058388226	0.31228582787408	0.446511558599381	-6.25304769861093	Q05682	caldesmon 1	CALD1	800
1157	sp|P42695|CNDD3_HUMAN|ENSG00000151503|SE1|11933|chr11|134208951|134209206|-2|r0|T4	0.255947599083211	14.7171848586267	1.10634225200198	0.274463127872726	0.405513089829973	-6.25409361235372	P42695	non-SMC condensin II complex subunit D3	NCAPD3	23310
1158	sp|Q15119|PDK2_HUMAN|ENSG00000005882|SE1|17666|chr17|50107153|50108232|+2|r0|T2	0.107338201605398	17.5853036632963	0.922148600002539	0.36407027864099	0.499644566503117	-6.25585233630235	Q15119	pyruvate dehydrogenase kinase 2	PDK2	5164
1159	sp|Q8NBP0|TTC13_HUMAN|ENSG00000143643|SE1|38445|chr1|230958299|230961303|-2|r0|T4	-0.11409817671619	18.394182815825	-0.73417186077974	0.470978044029955	0.603440618913379	-6.25891570867272	Q8NBP0	tetratricopeptide repeat domain 13	TTC13	79573
1160	sp|P50993|AT1A2_HUMAN|ENSG00000018625|A3SS1|4911|chr1|160136370|160136715|+0|r0|T1	-0.150263682430197	16.7944889770173	-0.719997179530969	0.479479498074915	0.610517373325202	-6.26128728367929	P50993	ATPase Na+/K+ transporting subunit alpha 2	ATP1A2	477
1161	sp|Q9UBT7|CTNL1_HUMAN|ENSG00000119326|SE1|25610|chr9|108965528|108970494|-0|r0|T1	-0.139151983244947	16.4326438569228	-0.884178732498318	0.38388173495905	0.519443931792774	-6.26521109440335	Q9UBT7	catenin alpha like 1	CTNNAL1	8727
1162	sp|Q9UPR3|SMG5_HUMAN|ENSG00000198952|SE1|27772|chr1|156253508|156259163|-2|r1|T1	0.128489274507839	17.9873934158552	1.01333724882694	0.317487237649605	0.451723810068084	-6.27062561252311	Q9UPR3	SMG5 nonsense mediated mRNA decay factor	SMG5	23381
1163	sp|Q5W0Z9|ZDH20_HUMAN|ENSG00000180776|SE1|30848|chr13|21387634|21391854|-1|r0|T2	0.12702474575611	17.4598086085655	1.00532038833704	0.321279332167778	0.455490604244985	-6.27860900153144	Q5W0Z9	zinc finger DHHC-type containing 20	ZDHHC20	253832
1164	sp|Q9UIC8|LCMT1_HUMAN|ENSG00000205629|SE1|48121|chr16|25170805|25175034|+0|r0|T2	0.0955481097780293	17.0304927534157	1.08327792049839	0.284460586944452	0.418251620282797	-6.27896026860606	Q9UIC8	leucine carboxyl methyltransferase 1	LCMT1	51451
1165	sp|Q9UKK3|PARP4_HUMAN|ENSG00000102699|SE1|10506|chr13|24501834|24503776|-0|r0|T1	-0.142931624681296	16.8223430018536	-1.00465909301437	0.321593504116509	0.455490604244985	-6.27926485798626	Q9UKK3	poly(ADP-ribose) polymerase family member 4	PARP4	143
1166	sp|P56270|MAZ_HUMAN|ENSG00000103495|SE1|4977|chr16|29808741|29809764|+2|r83|T4	-0.124674891587889	16.274011805185	-1.08292589043338	0.284615126972928	0.418251620282797	-6.27933595947638	P56270	MYC associated zinc finger protein	MAZ	4150
1167	sp|Q53HC9|EIPR1_HUMAN|ENSG00000032389|SE1|34074|chr2|3214248|3257455|-0|r0|T2	-0.123908522971409	15.8937946881066	-0.996598227535557	0.325439888861517	0.460104670459386	-6.28079985776936	Q53HC9	EARP complex and GARP complex interacting protein 1	EIPR1	7260
1168	sp|Q9BXP2|S12A9_HUMAN|ENSG00000146828|SE1|44184|chr7|100855837|100857176|+2|r0|T1	0.221542614141182	15.4512006471365	1.07508758003646	0.288071332476191	0.422573332075986	-6.28767108822585	Q9BXP2	solute carrier family 12 member 9	SLC12A9	56996
1169	sp|O15228|GNPAT_HUMAN|ENSG00000116906|SE1|36472|chr1|231267903|231271000|+1|r0|T1	0.120382279440253	19.105833644502	1.07272509478796	0.289118755738905	0.423730794827349	-6.29017204321673	O15228	glyceronephosphate O-acyltransferase	GNPAT	8443
1170	sp|Q9UNF0|PACN2_HUMAN|ENSG00000100266|SE1|243|chr22|42876333|42877010|-0|r0|T1	0.175002856198958	18.0312224997656	0.849816562853358	0.402398275140105	0.538281542601772	-6.29088187775937	Q9UNF0	protein kinase C and casein kinase substrate in neurons 2	PACSIN2	11252
1171	sp|Q96HE7|ERO1A_HUMAN|ENSG00000197930|SE1|7474|chr14|52682408|52683907|-0|r0|T1	0.103605818254842	20.6437591914906	1.07069406594824	0.290021343303233	0.424674109836877	-6.29231793813497	Q96HE7	endoplasmic reticulum oxidoreductase 1 alpha	ERO1A	30001
1172	sp|P10746|HEM4_HUMAN|ENSG00000188690|SE1|44457|chr10|125789005|125789363|-0|r46|T1	-0.0952369938756696	17.5712066731106	-0.68002069141698	0.503933777597076	0.633296088321229	-6.29726317964357	P10746	uroporphyrinogen III synthase	UROS	7390
1173	sp|Q96RL7|VP13A_HUMAN|ENSG00000197969|SE1|48265|chr9|77282274|77283471|+0|r1|T1	-0.0973452332944973	17.3333759403788	-0.856391395758687	0.398812336008168	0.535083624774195	-6.29751921342655	Q96RL7	vacuolar protein sorting 13 homolog A	VPS13A	23230
1174	sp|Q06787|FMR1_HUMAN|ENSG00000102081|SE2|45964|chrX|147937600|147938161|+0|r10|T1	-0.146240086082177	14.1426076987168	-1.06515688272166	0.292492014108422	0.427528434169173	-6.2981486574014	Q06787	fragile X mental retardation 1	FMR1	2332
1175	sp|Q07890|SOS2_HUMAN|ENSG00000100485|SE1|44751|chr14|50130762|50134239|-2|r0|T1	0.431136789827217	-Inf	0.635617114405079	0.53224663323286	0.660422399759769	-6.29822404966801	Q07890	SOS Ras/Rho guanine nucleotide exchange factor 2	SOS2	6655
1176	sp|Q14527|HLTF_HUMAN|ENSG00000071794|A3SS1|5500|chr3|149060687|149059807|-2|r7|T1	-0.161577609049964	16.8422225606415	-0.869563542243574	0.391689346095578	0.528265236510483	-6.3025234346185	Q14527	helicase like transcription factor	HLTF	6596
1177	sp|P26038|MOES_HUMAN|ENSG00000147065|SE1|44935|chrX|65716901|65727909|+0|r0|T1	-0.0995460340087142	22.5533918265729	-1.05813311527042	0.295646960738656	0.43079949290907	-6.3055034272484	P26038	moesin	MSN	4478
1178	sp|Q53GG5|PDLI3_HUMAN|ENSG00000154553|SE1|14764|chr4|185506652|185514890|-2|r10|T4	0.0716454666665882	16.6161866138463	0.865197660164345	0.394041197585926	0.53056450249665	-6.30628166834177	Q53GG5	PDZ and LIM domain 3	PDLIM3	27295
1179	sp|Q9Y673|ALG5_HUMAN|ENSG00000120697|SE1|12080|chr13|36952599|36965726|-2|r0|T4	-0.105248367325451	16.7975156420699	-1.054718639401	0.297189158029988	0.431211986658011	-6.3090621006585	Q9Y673	ALG5 dolichyl-phosphate beta-glucosyltransferase	ALG5	29880
1180	sp|Q13042|CDC16_HUMAN|ENSG00000130177|A3SS1|1670|chr13|114236699|114236896|+0|r0|T1	0.0737055519098035	17.8679498933537	1.05463054774734	0.297229019329231	0.431211986658011	-6.30915376777267	Q13042	cell division cycle 16	CDC16	8881
1181	sp|P33176|KINH_HUMAN|ENSG00000170759|SE1|11575|chr10|32018156|32018387|-1|r0|T1	-0.0659786776982862	22.113744105123	-1.05430025219132	0.297378510311104	0.431211986658011	-6.30949740450534	P33176	kinesin family member 5B	KIF5B	3799
1182	sp|Q99973|TEP1_HUMAN|ENSG00000129566|SE2|7919|chr14|20381401|20381686|-2|r5|T4	-0.0723978109761667	17.6943731504599	-0.655475563334125	0.519292067465382	0.647142090154427	-6.3137205121089	Q99973	telomerase associated protein 1	TEP1	7011
1183	sp|Q96LR5|UB2E2_HUMAN|ENSG00000182247|SE2|18930|chr3|-1|23208875|+1|r0|T2	-0.145459398280209	19.8018609982788	-1.04269612202885	0.302663497065353	0.438487751932137	-6.32150522215279	Q96LR5	ubiquitin conjugating enzyme E2 E2	UBE2E2	7325
1184	sp|Q9NVH0|EXD2_HUMAN|ENSG00000081177|SE1|7273|chr14|-1|69209803|+0|r0|T1	0.0876184524251364	16.2727861576558	0.941080233797942	0.352774327155671	0.489053166978276	-6.32181755559047	Q9NVH0	exonuclease 3'-5' domain containing 2	EXD2	55218
1185	sp|Q9H074|PAIP1_HUMAN|ENSG00000172239|SE1|42719|chr5|43529879|43533792|-1|r2|T2	-0.0639987598902785	19.7924201601373	-1.04156337408327	0.303182834386299	0.438852469897202	-6.32267059829599	Q9H074	poly(A) binding protein interacting protein 1	PAIP1	10605
1186	sp|Q9UMN6|KMT2B_HUMAN|ENSG00000272333|SE1|1281|chr19|35733872|35736827|+1|r0|T1	-0.172622117761474	18.2554785116001	-0.572401783739956	0.573139058558764	0.693688602240866	-6.32623216243181	Q9UMN6	lysine methyltransferase 2B	KMT2B	9757
1187	sp|Q9GZM5|YIPF3_HUMAN|ENSG00000137207|SE1|29828|chr6|43512874|43513200|-0|r0|T1	0.106958122921522	16.5774320508778	1.0378961053638	0.304868385842699	0.440834864312248	-6.32643522451916	Q9GZM5	Yip1 domain family member 3	YIPF3	25844
1188	sp|Q96IK1|BOD1_HUMAN|ENSG00000145919|SE1|28721|chr5|-1|173609434|-0|r4|T2	-0.140592473539973	15.9854185574729	-0.819742328199763	0.419058859942495	0.553144093977639	-6.32694467145308	Q96IK1	biorientation of chromosomes in cell division 1	BOD1	91272
1189	sp|Q13398|ZN211_HUMAN|ENSG00000121417|SE2|770|chr19|57633436|57634061|+0|r2|T1	-0.13123244826183	18.2576134033784	-0.819699207549397	0.419083050886112	0.553144093977639	-6.32697982752868	Q13398	zinc finger protein 211	ZNF211	10520
1190	sp|Q9H0U4|RAB1B_HUMAN|ENSG00000174903|SE1|34878|chr11|66272252|66272460|+0|r2|T1	0.0618632172078506	20.4257492487839	1.03509431560388	0.306160469480025	0.440994531693741	-6.32930287068439	Q9H0U4	RAB1B, member RAS oncogene family	RAB1B	81876
1191	sp|P53396|ACLY_HUMAN|ENSG00000131473|SE1|3642|chr17|41893174|41896649|-0|r20|T1	-0.159730795777847	17.4700275654964	-1.03485343886484	0.306271727970841	0.440994531693741	-6.32954906444741	P53396	ATP citrate lyase	ACLY	47
1192	sp|Q13596|SNX1_HUMAN|ENSG00000028528|A3SS1|7118|chr15|64112684|64118238|+0|r0|T2	0.0498726267099769	19.9266651646425	1.03484401733081	0.306276080243397	0.440994531693741	-6.32955869283927	Q13596	sorting nexin 1	SNX1	6642
1193	sp|Q8NCG7|DGLB_HUMAN|ENSG00000164535|SE1|42298|chr7|6421804|6424835|-1|r0|T1	0.124651920627798	18.1344793391466	0.779603616467414	0.441949266330932	0.573869197769382	-6.3326502909522	Q8NCG7	diacylglycerol lipase beta	DAGLB	221955
1194	sp|Q06481|APLP2_HUMAN|ENSG00000084234|SE1|35173|chr11|130122513|130123779|+1|r67|T1	0.121379900274125	17.1099908323681	0.590400301581058	0.561234733421445	0.684840002091644	-6.33267986690263	Q06481	amyloid beta precursor like protein 2	APLP2	334
1195	sp|Q9H2P9|DPH5_HUMAN|ENSG00000117543|SE1|24057|chr1|100990631|100992740|-2|r0|T4	-0.142944265270508	17.4171236901368	-1.03013767881442	0.308455468406072	0.442897471715739	-6.33435791753058	Q9H2P9	diphthamide biosynthesis 5	DPH5	51611
1196	sp|P04626|ERBB2_HUMAN|ENSG00000141736|SE1|41063|chr17|39719834|39723457|+2|r0|T4	0.0743383163121898	17.9235430399557	1.0291330799261	0.308922042863734	0.442897471715739	-6.33537964267767	P04626	erb-b2 receptor tyrosine kinase 2	ERBB2	2064
1197	sp|Q96II8|LRCH3_HUMAN|ENSG00000186001|SE1|16528|chr3|197854445|197858905|+0|r3|T1	0.114311074267718	16.9915079396705	0.800266616824821	0.430072637726455	0.563804257291276	-6.33539093735513	Q96II8	leucine rich repeats and calponin homology domain containing 3	LRCH3	84859
1198	sp|P98077|SHC2_HUMAN|ENSG00000129946|SE1|33845|chr19|422456|425231|-0|r0|T1	-0.103530948189881	18.3860043969784	-0.575346581134418	0.571182583064638	0.691922162360123	-6.33539312919971	P98077	SHC adaptor protein 2	SHC2	25759
1199	sp|P48426|PI42A_HUMAN|ENSG00000150867|SE1|36368|chr10|22573457|22591781|-1|r1|T1	-0.121951075723473	16.3481451695196	-1.0290772373174	0.308947992465125	0.442897471715739	-6.33543640939779	P48426	phosphatidylinositol-5-phosphate 4-kinase type 2 alpha	PIP4K2A	5305
1200	sp|Q9NVM9|INT13_HUMAN|ENSG00000064102|SE1|46345|chr12|26914128|26914578|-2|r0|T1	-0.0870150899748552	17.7092295677134	-0.939903952519906	0.35336939774617	0.489464368499762	-6.34150292969629	Q9NVM9	integrator complex subunit 13	INTS13	55726
1201	sp|O15519|CFLAR_HUMAN|ENSG00000003402|SE1|20249|chr2|201136107|201140439|+2|r0|T4	-0.0928246088963363	16.5319922347881	-0.539883582378199	0.594967507363751	0.711185650201568	-6.34447818968135	O15519	CASP8 and FADD like apoptosis regulator	CFLAR	8837
1202	sp|O14562|UBFD1_HUMAN|ENSG00000103353|SE1|8399|chr16|23562730|23567069|+0|r0|T2	-0.0719194999565573	20.2603507014583	-1.01974558276908	0.313305261158352	0.447578944511932	-6.34488121829296	O14562	ubiquitin family domain containing 1	UBFD1	56061
1203	sp|P07711|CATL1_HUMAN|ENSG00000135047|SE1|28972|chr9|87729735|87730498|+2|r0|T4	-0.131652762554143	18.7520622440352	-1.01554654495438	0.315279512845823	0.449616000927957	-6.34910438931545	P07711	cathepsin L	CTSL	1514
1204	sp|Q9UBQ0|VPS29_HUMAN|ENSG00000111237|SE1|8947|chr12|110496203|110499546|-0|r57|T1	1.28179019846926	-Inf	0.634341319289367	0.533855563362382	0.66077216899193	-6.35133248014648	Q9UBQ0	VPS29 retromer complex component	VPS29	51699
1205	sp|O14936|CSKP_HUMAN|ENSG00000147044|SE1|28910|chrX|41745601|41787283|-2|r0|T4	-0.0593542656663359	19.6054440686159	-1.01327627252262	0.316350432763714	0.450751268229792	-6.35138078105627	O14936	calcium/calmodulin dependent serine protein kinase	CASK	8573
1206	sp|P16591|FER_HUMAN|ENSG00000151422|SE1|28563|chr5|108798389|108832943|+0|r0|T1	0.20864897609996	15.3786801317816	0.809113881560694	0.425047605912825	0.559004068722561	-6.35295834581299	P16591	FER tyrosine kinase	FER	2241
1207	sp|Q9NQV6|PRD10_HUMAN|ENSG00000170325|A5SS2|1410|chr11|129910656|129912225|-0|r0|T1	-0.0707052984139054	17.8634013958474	-0.542998794950454	0.592858802146793	0.709699587971343	-6.35364868255813	Q9NQV6	PR/SET domain 10	PRDM10	56980
1208	sp|P20340|RAB6A_HUMAN|ENSG00000175582|MXE2|960|chr11|73716362|73718718|-0|r118|T1	0.0803153787858939	17.12874997749	1.00968019574054	0.318051798199855	0.451997356193901	-6.3549765941798	P20340	RAB6A, member RAS oncogene family	RAB6A	5870
1209	sp|O14939|PLD2_HUMAN|ENSG00000129219|RI2|5100|chr17|4818106|4818385|+2|r0|T4	0.149722517068383	16.2263714486651	1.0021786840867	0.321620804704691	0.455490604244985	-6.36243824145298	O14939	phospholipase D2	PLD2	5338
1210	sp|Q9P0L0|VAPA_HUMAN|ENSG00000101558|SE1|36114|chr18|9914335|9931962|+0|r0|T1	0.130273531061075	17.8117250495411	0.915650787458454	0.36578593092594	0.500718867681198	-6.36379726552807	Q9P0L0	VAMP associated protein A	VAPA	9218
1211	sp|Q7Z460|CLAP1_HUMAN|ENSG00000074054|SE2|22177|chr2|121425306|121427430|-2|r20|T1	-0.223986975232062	15.1231528596911	-0.79532823007252	0.432893245686488	0.565242773030128	-6.36397477801818	Q7Z460	cytoplasmic linker associated protein 1	CLASP1	23332
1212	sp|Q63HM2|PCX4_HUMAN|ENSG00000126773|A3SS1|5416|chr14|60116060|60118692|+0|r0|T1	-0.318608368329343	17.3413069829431	-0.522414605422737	0.606859904053871	0.7217188126529	-6.36473106495673	Q63HM2	pecanex 4	PCNX4	64430
1213	sp|P55196|AFAD_HUMAN|ENSG00000130396|SE2|45203|chr6|167891029|167893906|+2|r17|T1	0.228266987030105	-Inf	0.910144415514685	0.368979078477506	0.503851530976777	-6.36586367346417	P55196	afadin, adherens junction formation factor	AFDN	4301
1214	sp|Q96QB1|RHG07_HUMAN|ENSG00000164741|SE1|34200|chr8|13100770|13102822|-0|r0|T3	0.323062155235807	17.6762480229254	0.570554378852978	0.574368183099304	0.694151673016108	-6.36616378479274	Q96QB1	DLC1 Rho GTPase activating protein	DLC1	10395
1215	sp|P07919|QCR6_HUMAN|ENSG00000173660|SE1|28679|chr1|46309127|46310316|+0|r0|T1	1.16893953937221	-Inf	0.901216293197065	0.373155952050926	0.508285516082656	-6.36784577587614	P07919	ubiquinol-cytochrome c reductase hinge protein	UQCRH	7388
1216	sp|O94885|SASH1_HUMAN|ENSG00000111961|SE1|41806|chr6|148390262|148440234|+0|r2|T1	-0.0999043817273844	17.7675990297459	-0.523458701434659	0.606145917695259	0.7217188126529	-6.3703205226428	O94885	SAM and SH3 domain containing 1	SASH1	23328
1217	sp|Q9H7B4|SMYD3_HUMAN|ENSG00000185420|SE1|23612|chr1|245863886|245915640|-1|r0|T1	-0.15709705951094	14.6832973021332	-0.992996288127342	0.326026186224536	0.460536559352488	-6.37149942640781	Q9H7B4	SET and MYND domain containing 3	SMYD3	64754
1218	sp|Q96JB2|COG3_HUMAN|ENSG00000136152|SE1|35891|chr13|45483355|45486575|+0|r0|T1	0.119657676788677	16.5010727277149	0.992200628552962	0.326409815090609	0.460681666737176	-6.37228082736452	Q96JB2	component of oligomeric golgi complex 3	COG3	83548
1219	sp|Q92574|TSC1_HUMAN|ENSG00000165699|SE1|28834|chr9|132923492|132925739|-2|r0|T1	-0.130992085788861	13.2845235390675	-0.991002145105627	0.326988238384784	0.460854012532302	-6.37345670225937	Q92574	TSC complex subunit 1	TSC1	7248
1220	sp|P61204|ARF3_HUMAN|ENSG00000134287|SE1|9909|chr12|48939779|48940107|-0|r1|T1	0.0767059540401078	20.8725728818035	0.990783275623615	0.327093945480243	0.460854012532302	-6.37367129608653	P61204	ADP ribosylation factor 3	ARF3	377
1221	sp|Q96RW7|HMCN1_HUMAN|ENSG00000143341|SE1|31751|chr1|186174642|186178766|+2|r2|T1	-0.124406234850092	-Inf	-0.381664715639424	0.706953885327858	0.80098586120559	-6.37435333165138	Q96RW7	hemicentin 1	HMCN1	83872
1222	sp|Q93052|LPP_HUMAN|ENSG00000145012|SE1|16713|chr3|-1|188406313|+0|r0|T2	0.0619820322321125	20.6608415195046	0.989041757330835	0.327935861462894	0.461643616136607	-6.37537717729675	Q93052	LIM domain containing preferred translocation partner in lipoma	LPP	4026
1223	sp|Q16891|MIC60_HUMAN|ENSG00000132305|SE1|32439|chr2|86166644|86170841|-2|r145|T1	-0.0587409971314941	17.1460007566263	-0.984918051281667	0.329935207420968	0.463662159529038	-6.37940504609221	Q16891	inner membrane mitochondrial protein	IMMT	10989
1224	sp|Q9C0B9|ZCHC2_HUMAN|ENSG00000141664|SE1|16870|chr18|62542574|62544873|+2|r0|T1	0.201372980166731	17.5420721303397	0.740871794276457	0.464736495071499	0.597310228775281	-6.38102156647031	Q9C0B9	zinc finger CCHC-type containing 2	ZCCHC2	54877
1225	sp|Q8N490|PNKD_HUMAN|ENSG00000127838|SE1|18407|chr2|218342144|218343586|+1|r0|T1	-0.0996973323569748	17.8343800422837	-0.50205758649703	0.620860498855197	0.732921403404619	-6.38142549513331	Q8N490	PNKD metallo-beta-lactamase domain containing	PNKD	25953
1226	sp|O60447|EVI5_HUMAN|ENSG00000067208|SE2|25158|chr1|92636336|92663452|-2|r0|T1	-0.144104430913409	17.9914864205812	-0.889009404654366	0.379747819618387	0.515551675640857	-6.38764494757193	O60447	ecotropic viral integration site 5	EVI5	7813
1227	sp|Q6DN90|IQEC1_HUMAN|ENSG00000144711|SE1|19115|chr3|12913553|12915133|-2|r0|T1	-0.138456607203539	-Inf	-0.374481769507274	0.712201531690241	0.803644734792311	-6.39051973837593	Q6DN90	IQ motif and Sec7 domain 1	IQSEC1	9922
1228	sp|P42229|STA5A_HUMAN|ENSG00000126561|SE1|3627|chr17|42290022|42292061|+1|r2|T1	0.0660382825167218	18.8177507481566	0.510043760863959	0.615349996876826	0.728645483666422	-6.39125188242296	P42229	signal transducer and activator of transcription 5A	STAT5A	6776
1229	sp|Q5JSJ4|INT6L_HUMAN|ENSG00000165359|RI2|5446|chrX|135569431|135573033|+2|r0|T4	-0.0982236432306252	18.0082742206239	-0.719996399288629	0.47729846402042	0.608685444007379	-6.39237056606656	Q5JSJ4	integrator complex subunit 6 like	INTS6L	203522
1230	sp|O43490|PROM1_HUMAN|ENSG00000007062|SE1|16246|chr4|16033509|16035761|-2|r1|T1	-0.0864929054425794	18.5352719841815	-0.971027112947627	0.336730028255664	0.472805861591856	-6.39285455283106	O43490	prominin 1	PROM1	8842
1231	sp|Q99518|FMO2_HUMAN|ENSG00000094963|SE1|23112|chr1|-1|171185845|+0|r3|T1	0.194423953552434	17.0070589220112	0.733852859889749	0.468938479556782	0.601767688946105	-6.39345545196547	Q99518	flavin containing monooxygenase 2	FMO2	2327
1232	sp|Q9Y646|CBPQ_HUMAN|ENSG00000104324|SE1|28941|chr8|97029494|97066210|+2|r0|T4	-0.0672171841900067	18.2347407384996	-0.439921838570319	0.664496620062424	0.769071599789962	-6.39404631804377	Q9Y646	carboxypeptidase Q	CPQ	10404
1233	sp|O14966|RAB7L_HUMAN|ENSG00000117280|SE1|37366|chr1|205771653|205772567|-0|r0|T1	-0.064503374638285	18.0242146675467	-0.713266649454732	0.481389489310892	0.612333695025353	-6.39719166900785	O14966	RAB29, member RAS oncogene family	RAB29	8934
1234	sp|Q9P246|STIM2_HUMAN|ENSG00000109689|SE1|16108|chr4|27007700|27008006|+0|r6|T1	0.197100016853586	15.6835708034117	0.964432676519909	0.339988070576315	0.47656447499586	-6.39917533582748	Q9P246	stromal interaction molecule 2	STIM2	57620
1235	sp|Q01968|OCRL_HUMAN|ENSG00000122126|SE1|45767|chrX|129576552|129584367|+2|r6|T1	-0.0959802054624959	16.8046570740696	-0.462997054272869	0.648137707061843	0.757408841546724	-6.40052634813002	Q01968	OCRL inositol polyphosphate-5-phosphatase	OCRL	4952
1236	sp|Q96CN4|EVI5L_HUMAN|ENSG00000142459|SE2|1744|chr19|7856068|7857124|+0|r0|T1	0.151198069168762	15.2873190333962	0.712356895107031	0.481944067870908	0.612333695025353	-6.40172612452738	Q96CN4	ecotropic viral integration site 5 like	EVI5L	115704
1237	sp|O75113|N4BP1_HUMAN|ENSG00000102921|SE1|4846|chr16|48543261|48546254|-1|r0|T1	0.632581902116208	-Inf	0.83562406902419	0.409207351221926	0.545166576770072	-6.40216818096494	O75113	NEDD4 binding protein 1	N4BP1	9683
1238	sp|P05771|KPCB_HUMAN|ENSG00000166501|SE1|19650|chr16|23837406|23988590|+2|r0|T4	-0.0677737110242198	17.698036860359	-0.48551854389508	0.632345112435686	0.741601777659433	-6.40362288738974	P05771	protein kinase C beta	PRKCB	5579
1239	sp|O43815|STRN_HUMAN|ENSG00000115808|SE1|27681|chr2|36851107|36855352|-2|r0|T1	-0.0591483488855289	18.3028299401388	-0.508126431208159	0.616670859561525	0.729156603951623	-6.40447408862742	O43815	striatin	STRN	6801
1240	sp|Q9NWY4|HPF1_HUMAN|ENSG00000056050|SE1|47148|chr4|169742107|169748842|-2|r0|T1	-0.0855666141935814	17.7618329748115	-0.958571399882749	0.342901363957353	0.480237606225498	-6.40475870614716	Q9NWY4	histone PARylation factor 1	HPF1	54969
1241	sp|O15063|K0355_HUMAN|ENSG00000166398|SE1|19591|chr19|34328151|34330347|+0|r0|T1	-0.11032312726099	16.1885588174468	-0.675280997687304	0.504853763859389	0.633966441599846	-6.40842565619336	O15063	KIAA0355	KIAA0355	9710
1242	sp|Q8N983|RM43_HUMAN|ENSG00000055950|SE2|10895|chr10|100983817|100984074|-2|r1|T2	0.109879525991317	18.1974493891235	0.95399139537089	0.345189257534941	0.48302933648234	-6.40909882334319	Q8N983	mitochondrial ribosomal protein L43	MRPL43	84545
1243	sp|Q13352|CENPR_HUMAN|ENSG00000142856|SE2|37866|chr1|63508570|63510181|-0|r1|T1	0.0530679973755941	-Inf	0.207511445972899	0.837823056884235	0.898850464792014	-6.40967272093389	Q13352	integrin subunit beta 3 binding protein	ITGB3BP	23421
1244	sp|Q15654|TRIP6_HUMAN|ENSG00000087077|SE1|43698|chr7|100867606|100867988|+0|r0|T2	-0.0810676746337613	19.4341835348118	-0.951426149315963	0.34647508527552	0.483748157447377	-6.41152099180102	Q15654	thyroid hormone receptor interactor 6	TRIP6	7205
1245	sp|Q9Y262|EIF3L_HUMAN|ENSG00000100129|SE1|359|chr22|37878171|37886845|+0|r1|T1	-0.0468340138102157	21.81887287662	-0.949147483217455	0.347619905637879	0.484751188339998	-6.41366731276669	Q9Y262	eukaryotic translation initiation factor 3 subunit L	EIF3L	51386
1246	sp|Q9UNM6|PSD13_HUMAN|ENSG00000185627|RI1|5824|chr11|244075|244216|+2|r107|T4	-0.0529564422959155	22.1071677976448	-0.948595397900977	0.347897651631816	0.484751188339998	-6.41418658916997	Q9UNM6	proteasome 26S subunit, non-ATPase 13	PSMD13	5719
1247	sp|O00159|MYO1C_HUMAN|ENSG00000197879|SE1|38077|chr17|1478192|1478492|-2|r0|T4	0.0665328993537706	19.9570910543675	0.947800195935212	0.348297962297589	0.484896993351482	-6.41493402452423	O00159	myosin IC	MYO1C	4641
1248	sp|Q9Y6C9|MTCH2_HUMAN|ENSG00000109919|SE1|22898|chr11|47634734|47635571|-0|r1|T1	0.073816796157729	19.5429634111877	0.945793900446023	0.349309290905964	0.485529251284013	-6.41681712913235	Q9Y6C9	mitochondrial carrier 2	MTCH2	23788
1249	sp|Q86XI2|CNDG2_HUMAN|ENSG00000146918|SE1|46404|chr7|158646563|158650972|-2|r0|T1	-0.324501659186126	14.0567987533917	-0.942732715506881	0.350856075411406	0.487002919356567	-6.4196829642455	Q86XI2	non-SMC condensin II complex subunit G2	NCAPG2	54892
1250	sp|O94844|RHBT1_HUMAN|ENSG00000072422|SE1|17724|chr10|60889185|60892995|-0|r0|T1	0.0793791915456694	19.2787871047833	0.269317241851999	0.790319037189382	0.863506476342829	-6.42414327532139	O94844	Rho related BTB domain containing 1	RHOBTB1	9886
1251	sp|Q8IWR0|Z3H7A_HUMAN|ENSG00000122299|SE1|5245|chr16|11758539|11761511|-2|r0|T4	-1.06531251594711	-Inf	-0.723778019518385	0.474017643124358	0.605914991990605	-6.42708415773622	Q8IWR0	zinc finger CCCH-type containing 7A	ZC3H7A	29066
1252	sp|Q96L92|SNX27_HUMAN|ENSG00000143376|SE1|16981|chr1|151660862|151662270|+2|r0|T1	0.080342970490797	18.3682240868085	0.934657567363335	0.354957861539328	0.491249698670462	-6.42719995223989	Q96L92	sorting nexin 27	SNX27	81609
1253	sp|Q8WTX7|CAST1_HUMAN|ENSG00000239282|SE1|13620|chr22|30286098|30286376|-2|r0|T1	0.107175525392769	17.8159068205015	0.451530047483715	0.656245008223779	0.762751108070162	-6.42777330682068	Q8WTX7	cytosolic arginine sensor for mTORC1 subunit 1	CASTOR1	652968
1254	sp|Q5SSJ5|HP1B3_HUMAN|ENSG00000127483|SE1|28943|chr1|20779911|20780440|-0|r0|T1	-0.0949723925827399	21.0140969243711	-0.933945630199702	0.355320986403545	0.491337620321935	-6.42785969785598	Q5SSJ5	heterochromatin protein 1 binding protein 3	HP1BP3	50809
1255	sp|Q5H9U9|DDX6L_HUMAN|ENSG00000181381|SE1|17803|chr4|168391644|168394617|-1|r0|T1	0.125808686444749	18.7122948105095	0.399683891382103	0.693433144643383	0.791943145693	-6.42826432116014	Q5H9U9	DExD/H-box 60 like	DDX60L	91351
1256	sp|Q9NTM9|CUTC_HUMAN|ENSG00000119929|SE1|10911|chr10|99747390|99750396|+2|r0|T4	-0.0781443440799627	18.673699829861	-0.686345198194523	0.49795437763093	0.627705748896792	-6.42829761818677	Q9NTM9	cutC copper transporter	CUTC	51076
1257	sp|Q96EC8|YIPF6_HUMAN|ENSG00000181704|SE1|24414|chrX|68499123|68511977|+0|r0|T1	0.0543972487881241	18.3945180332085	0.382846347455077	0.705688731051532	0.8009200823007	-6.42880700678049	Q96EC8	Yip1 domain family member 6	YIPF6	286451
1258	sp|Q9UKS6|PACN3_HUMAN|ENSG00000165912|SE1|41779|chr11|47182559|47182727|-0|r0|T1	-0.0813819199547439	19.3473264073951	-0.93088013360699	0.356887315060754	0.49294513985627	-6.43069494298031	Q9UKS6	protein kinase C and casein kinase substrate in neurons 3	PACSIN3	29763
1259	sp|P36507|MP2K2_HUMAN|ENSG00000126934|RI1|306|chr19|4094498|4095449|-2|r186|T4	-0.0856773840858054	18.0330493774133	-0.930346293752297	0.357160541815391	0.49294513985627	-6.43118776926078	P36507	mitogen-activated protein kinase kinase 2	MAP2K2	5605
1260	sp|Q6ZS30|NBEL1_HUMAN|ENSG00000144426|SE1|22806|chr2|203084569|203099712|+2|r0|T1	0.266354781114277	-Inf	0.924499920666578	0.360273368055819	0.495678123835187	-6.43490431772445	Q6ZS30	neurobeachin like 1	NBEAL1	65065
1261	sp|O43854|EDIL3_HUMAN|ENSG00000164176|SE1|34488|chr5|84180521|84229884|-2|r0|T1	0.212234673047329	15.7073276502185	0.924313293619087	0.360257776733149	0.495678123835187	-6.43673836453531	O43854	EGF like repeats and discoidin domains 3	EDIL3	10085
1262	sp|P52272|HNRPM_HUMAN|ENSG00000099783|SE2|23203|chr19|8471427|8473708|+2|r4|T1	0.126302607958824	17.7289611233903	0.651078356091928	0.520129101959059	0.647693035089489	-6.43966956499385	P52272	heterogeneous nuclear ribonucleoprotein M	HNRNPM	4670
1263	sp|Q8TCU6|PREX1_HUMAN|ENSG00000124126|RI2|1263|chr20|48632391|48632639|-2|r52|T1	-0.0395580597027418	17.2603243620262	-0.315598379872625	0.755428312813523	0.838160430774799	-6.4418038862943	Q8TCU6	phosphatidylinositol-3,4,5-trisphosphate dependent Rac exchange factor 1	PREX1	57580
1264	sp|Q9UBV2|SE1L1_HUMAN|ENSG00000071537|SE1|11016|chr14|81490465|81492548|-0|r0|T1	0.0851063317498344	17.3247028847171	0.915807969564801	0.364653769831946	0.50002690846521	-6.44450455309751	Q9UBV2	SEL1L adaptor subunit of ERAD E3 ubiquitin ligase	SEL1L	6400
1265	sp|P14649|MYL6B_HUMAN|ENSG00000196465|SE1|37933|chr12|56154840|56155198|+0|r0|T1	-0.512881902063965	16.3447334327933	-0.915170454443586	0.364984660977637	0.500062526318567	-6.44508388165465	P14649	myosin light chain 6B	MYL6B	140465
1266	sp|P20339|RAB5A_HUMAN|ENSG00000144566|A3SS1|4954|chr3|19951061|19975752|+0|r0|T1	0.0639351230193625	19.5765203371343	0.913073640020465	0.366074342896193	0.500718867681198	-6.44698657747488	P20339	RAB5A, member RAS oncogene family	RAB5A	5868
1267	sp|Q9UJT0|TBE_HUMAN|ENSG00000074935|SE1|41229|chr6|112081207|112084246|-2|r3|T4	0.175828471843285	16.1176945606309	0.793142071285454	0.432757413976317	0.565242773030128	-6.44749133011418	Q9UJT0	tubulin epsilon 1	TUBE1	51175
1268	sp|P29400|CO4A5_HUMAN|ENSG00000188153|SE1|45641|chrX|108603061|108606892|+2|r0|T4	-0.0883260144345144	16.4291321006139	-0.4060565086582	0.688816824447313	0.787768195323286	-6.4475996337443	P29400	collagen type IV alpha 5 chain	COL4A5	1287
1269	sp|Q9NRP2|COXM2_HUMAN|ENSG00000103121|SE1|4463|chr16|80976179|80978415|-2|r45|T4	0.0759465573172982	16.6556762161254	0.296424882245447	0.769822926790476	0.850174814771973	-6.44778558647677	Q9NRP2	C-X9-C motif containing 2	CMC2	56942
1270	sp|P48637|GSHB_HUMAN|ENSG00000100983|SE1|2594|chr20|34932133|34935642|-2|r0|T4	0.134975643046213	15.5376473484945	0.911931801305243	0.366668620203585	0.501113780944899	-6.4480209392947	P48637	glutathione synthetase	GSS	2937
1271	sp|Q9HCG7|GBA2_HUMAN|ENSG00000070610|SE1|43350|chr9|35741064|35741890|-2|r0|T1	0.145747645442084	14.8491247824318	0.813354462345615	0.42122384049179	0.554419822156128	-6.45167959473297	Q9HCG7	glucosylceramidase beta 2	GBA2	57704
1272	sp|Q92636|FAN_HUMAN|ENSG00000035681|SE1|46793|chr8|58635546|58637389|-2|r38|T4	-0.0810321527051858	-Inf	-0.236859098033316	0.815180075448629	0.883414080265749	-6.45424496865457	Q92636	neutral sphingomyelinase activation associated factor	NSMAF	8439
1273	sp|O75044|SRGP2_HUMAN|ENSG00000266028|SE2|31853|chr1|206455024|206458409|+1|r2|T1	-0.0931375155552345	18.1196943971728	-0.387522907761068	0.702276390255733	0.79870546464591	-6.45508682796708	O75044	SLIT-ROBO Rho GTPase activating protein 2	SRGAP2	23380
1274	sp|Q53EP0|FND3B_HUMAN|ENSG00000075420|SE1|16896|chr3|172247776|172251541|+0|r0|T1	-0.11103927119912	15.3093878613718	-0.901121935905811	0.372325458039034	0.507998129104838	-6.45775151359242	Q53EP0	fibronectin type III domain containing 3B	FNDC3B	64778
1275	sp|Q8WVM7|STAG1_HUMAN|ENSG00000118007|SE1|28533|chr3|136367082|136369282|-2|r0|T4	0.122468838782449	15.892957012426	0.775209134936924	0.443147928449131	0.574515891428122	-6.46150916512944	Q8WVM7	stromal antigen 1	STAG1	10274
1276	sp|P78318|IGBP1_HUMAN|ENSG00000089289|SE1|45360|chrX|70134816|70146828|+2|r1|T4	0.114862369228375	15.3437461171666	0.892082764753254	0.37709837516296	0.51322932387324	-6.4658022889404	P78318	immunoglobulin binding protein 1	IGBP1	3476
1277	sp|Q13155|AIMP2_HUMAN|ENSG00000106305|SE1|32845|chr7|6009498|6015352|+0|r0|T1	-0.0664143151287284	20.3300539817341	-0.889865225894153	0.378275225098809	0.513977936339724	-6.46776538793535	Q13155	aminoacyl tRNA synthetase complex interacting multifunctional protein 2	AIMP2	7965
1278	sp|Q9P0I2|EMC3_HUMAN|ENSG00000125037|SE2|44265|chr3|9977446|9981747|-0|r123|T1	-0.0683621027444765	17.7942099895929	-0.559786515575664	0.579929550906929	0.699326811387768	-6.46946458676699	Q9P0I2	ER membrane protein complex subunit 3	EMC3	55831
1279	sp|Q86XL3|ANKL2_HUMAN|ENSG00000176915|SE1|8635|chr12|132728163|132730270|-1|r1|T2	-0.0677089529022119	17.1813128000381	-0.764348932506293	0.449511984310285	0.581237325383887	-6.47156302839062	Q86XL3	ankyrin repeat and LEM domain containing 2	ANKLE2	23141
1280	sp|A2RUS2|DEND3_HUMAN|ENSG00000105339|SE1|47562|chr8|141155970|141160787|+0|r0|T1	-0.084360971466829	18.0748893164914	-0.78545620044938	0.43719260223731	0.569044339419991	-6.47390819837549	A2RUS2	DENN domain containing 3	DENND3	22898
1281	sp|Q13395|TARB1_HUMAN|ENSG00000059588|MXE2|2937|chr1|234430301|234433571|-2|r20|T4	0.0630090788378936	-Inf	0.256135727935976	0.800127013759113	0.871320254027188	-6.47402839544901	Q13395	TAR (HIV-1) RNA binding protein 1	TARBP1	6894
1282	sp|P00751|CFAB_HUMAN|ENSG00000243649|RI2|4761|chr6|31951604|31952084|+2|r1|T4	-0.124142748282896	17.4233932767391	-0.601515493621332	0.552176796556765	0.678838040744448	-6.47472541002458	P00751	complement factor B	CFB	629
1283	sp|Q9HCH5|SYTL2_HUMAN|ENSG00000137501|A5SS1|3390|chr11|85720959|85727967|-2|r4|T1	0.0776650188814116	18.5995661438658	0.261095500710495	0.796567162657873	0.868020031069044	-6.47493574062739	Q9HCH5	synaptotagmin like 2	SYTL2	54843
1284	sp|Q9NVM4|ANM7_HUMAN|ENSG00000132600|SE1|4637|chr16|68321462|68324832|+1|r0|T1	-0.0401281325541909	17.1445056414124	-0.29289700254205	0.772480975535982	0.850818535848899	-6.47991311609782	Q9NVM4	protein arginine methyltransferase 7	PRMT7	54496
1285	sp|Q9Y4D1|DAAM1_HUMAN|ENSG00000100592|SE1|7406|chr14|-1|59263660|+0|r0|T1	0.119083044847114	14.7814257187009	0.875930724878358	0.385723676025713	0.521451358938392	-6.47999309180193	Q9Y4D1	dishevelled associated activator of morphogenesis 1	DAAM1	23002
1286	sp|P54278|PMS2_HUMAN|ENSG00000122512|SE1|16515|chr7|6004058|6006031|-2|r0|T4	-0.0958948855097663	15.518927335631	-0.8754148609602	0.386001188872688	0.521451358938392	-6.48044219112919	P54278	PMS1 homolog 2, mismatch repair system component	PMS2	5395
1287	sp|Q7L9L4|MOB1B_HUMAN|ENSG00000173542|SE1|15704|chr4|70975286|70979291|+2|r0|T4	-0.0640122771670661	19.6826140269336	-0.870455938685026	0.388675302834017	0.524631684483775	-6.48474627478066	Q7L9L4	MOB kinase activator 1B	MOB1B	92597
1288	sp|O60313|OPA1_HUMAN|ENSG00000198836|SE1|19283|chr3|193618936|193626202|+2|r41|T1	0.0161863575316445	17.6501791772964	0.115231156795842	0.909358723408059	0.943861763394939	-6.48588732891424	O60313	OPA1 mitochondrial dynamin like GTPase	OPA1	4976
1289	sp|Q969U6|FBXW5_HUMAN|ENSG00000159069|A3SS1|7921|chr9|136943506|136943003|-2|r260|T4	0.108808236947983	19.2478654471718	0.595921060076495	0.555857362005076	0.681268943058552	-6.48647715565679	Q969U6	F-box and WD repeat domain containing 5	FBXW5	54461
1290	sp|O14494|PLPP1_HUMAN|ENSG00000067113|SE1|36891|chr5|55426039|55441908|-2|r0|T4	0.206884678250196	-Inf	0.491493023770263	0.627055554657474	0.738772348878058	-6.48869233331645	O14494	phospholipid phosphatase 1	PLPP1	8611
1291	sp|P13674|P4HA1_HUMAN|ENSG00000122884|MXE1|837|chr10|73030370|73043957|-0|r39|T1	0.0140859585997113	19.4451933704235	0.0789238295073081	0.93784186860577	0.95977472264039	-6.48949538389956	P13674	prolyl 4-hydroxylase subunit alpha 1	P4HA1	5033
1292	sp|Q13642|FHL1_HUMAN|ENSG00000022267|SE1|33025|chrX|136207961|136208641|+2|r15|T4	0.109385403603177	17.9988472271869	0.864219418421839	0.392054873090269	0.528323740236681	-6.49012569362901	Q13642	four and a half LIM domains 1	FHL1	2273
1293	sp|Q9UPQ7|PZRN3_HUMAN|ENSG00000121440|SE1|18036|chr3|73602461|73608684|-0|r25|T1	-0.0108083448109859	17.4959810008572	-0.0540007126502312	0.957446005372933	0.974076581148641	-6.49119146874033	Q9UPQ7	PDZ domain containing ring finger 3	PDZRN3	23024
1294	sp|P54578|UBP14_HUMAN|ENSG00000101557|SE1|5816|chr18|166819|179037|+0|r0|T1	-0.000698418251918298	18.4403144574767	-0.00664845696143646	0.994758212129234	0.995933714864484	-6.49266198923945	P54578	ubiquitin specific peptidase 14	USP14	9097
1295	sp|P15291|B4GT1_HUMAN|ENSG00000086062|SE1|48079|chr9|33113878|33116113|-0|r2|T1	0.0879599078648816	16.5005467510406	0.857551310122303	0.395688636035658	0.532345662919179	-6.49583600606556	P15291	beta-1,4-galactosyltransferase 1	B4GALT1	2683
1296	sp|O14593|RFXK_HUMAN|ENSG00000064490|SE1|1423|chr19|19199234|19200893|+2|r16|T1	-0.0499295612369917	-Inf	-0.120379582611579	0.90538599173686	0.942291004356121	-6.49612749840329	O14593	regulatory factor X associated ankyrin containing protein	RFXANK	8625
1297	sp|Q13219|PAPP1_HUMAN|ENSG00000182752|SE1|29641|chr9|116207601|116211932|+1|r0|T1	0.0163404236111653	18.9537521927667	0.113298735401846	0.91087191590214	0.943861763394939	-6.49705881648319	Q13219	pappalysin 1	PAPPA	5069
1298	sp|Q9P0K7|RAI14_HUMAN|ENSG00000039560|SE1|36388|chr5|34812208|34813660|+2|r3|T1	-0.12091459025644	17.4225261930117	-0.856034978180328	0.396517882290817	0.533024038489295	-6.49712856333664	Q9P0K7	retinoic acid induced 14	RAI14	26064
1299	sp|O95359|TACC2_HUMAN|ENSG00000138162|A5SS1|5158|chr10|122132734|122088738|+1|r347|T1	0.0578802392715545	17.5556653153907	0.225206983305433	0.823999503147079	0.888467577357798	-6.49783729132868	O95359	transforming acidic coiled-coil containing protein 2	TACC2	10579
1300	sp|Q9UIF9|BAZ2A_HUMAN|ENSG00000076108|A5SS1|1454|chr12|56614138|56615607|-2|r0|T4	-0.0870584226775932	16.231286555587	-0.852537851899408	0.398434508234591	0.535083624774195	-6.50010115688953	Q9UIF9	bromodomain adjacent to zinc finger domain 2A	BAZ2A	11176
1301	sp|Q9BRF8|CPPED_HUMAN|ENSG00000103381|SE1|35304|chr16|12665115|12705049|-2|r0|T1	0.134487061162577	15.5211058453152	0.85145557469906	0.399028825060269	0.535083624774195	-6.50101871739546	Q9BRF8	calcineurin like phosphoesterase domain containing 1	CPPED1	55313
1302	sp|Q9BT22|ALG1_HUMAN|ENSG00000033011|SE1|5314|chr16|5078878|5079102|+1|r0|T1	-0.0777627126759413	18.3796538464079	-0.848786858619663	0.400496666851421	0.536613181075433	-6.50327644827877	Q9BT22	ALG1 chitobiosyldiphosphodolichol beta-mannosyltransferase	ALG1	56052
1303	sp|Q32M88|PGGHG_HUMAN|ENSG00000142102|A3SS1|7510|chr11|294196|294478|+0|r0|T1	0.0873396483678839	15.9562993512847	0.595134891447649	0.556375588927699	0.681268943058552	-6.50333739886889	Q32M88	protein-glucosylgalactosylhydroxylysine glucosidase	PGGHG	80162
1304	sp|Q9NRL2|BAZ1A_HUMAN|ENSG00000198604|SE1|7608|chr14|34786001|34786221|-2|r0|T1	-0.0910365331714154	16.3648918656342	-0.845457191200782	0.402332739422684	0.538281542601772	-6.50608372153169	Q9NRL2	bromodomain adjacent to zinc finger domain 1A	BAZ1A	11177
1305	sp|P30740|ILEU_HUMAN|ENSG00000021355|SE1|32826|chr6|2837999|2838686|-1|r0|T1	0.112183190176047	18.3376222730655	0.585534912058738	0.562723639050184	0.685636529006167	-6.50702565274854	P30740	serpin family B member 1	SERPINB1	1992
1306	sp|P09486|SPRC_HUMAN|ENSG00000113140|SE1|45321|chr5|151674674|151676188|-0|r1|T1	0.056408660363946	19.3354592004794	0.84338758984418	0.403476601102525	0.538931707755317	-6.50782323664442	P09486	secreted protein acidic and cysteine rich	SPARC	6678
1307	sp|Q86SF2|GALT7_HUMAN|ENSG00000109586|MXE2|2093|chr4|173295843|173297977|+0|r2|T1	-0.0776845913296462	20.4224683429218	-0.843270191550009	0.403541547026542	0.538931707755317	-6.50792178701924	Q86SF2	polypeptide N-acetylgalactosaminyltransferase 7	GALNT7	51809
1308	sp|Q96E29|MTEF3_HUMAN|ENSG00000156469|SE1|16557|chr8|96245931|96246454|-2|r0|T4	0.0132897134987715	16.4980400082006	0.0584759616438232	0.953923438372543	0.971777788276962	-6.50806148407294	Q96E29	mitochondrial transcription termination factor 3	MTERF3	51001
1309	sp|Q16537|2A5E_HUMAN|ENSG00000154001|SE1|30640|chr14|63422094|63453814|-0|r0|T1	-0.0576292399975848	18.1132258387899	-0.842537154713198	0.403947216748492	0.539034528452015	-6.5085368366359	Q16537	protein phosphatase 2 regulatory subunit B'epsilon	PPP2R5E	5529
1310	sp|Q76G19|PDZD4_HUMAN|ENSG00000067840|A5SS2|4333|chrX|153807369|153808595|-0|r0|T3	0.00290719166714837	17.2573572891601	0.0192614301520439	0.984814736663819	0.989642259882759	-6.50962358831578	Q76G19	PDZ domain containing 4	PDZD4	57595
1311	sp|P27816|MAP4_HUMAN|ENSG00000047849|SE1|16378|chr3|47877523|47912421|-2|r138|T1	0.0653870866470214	16.5120480633353	0.550193976901871	0.586405381971945	0.703000604118413	-6.51285111850374	P27816	microtubule associated protein 4	MAP4	4134
1312	sp|Q8N1G2|CMTR1_HUMAN|ENSG00000137200|SE1|47204|chr6|37477639|37478521|+1|r0|T2	-0.0987017471621172	16.7646208123189	-0.703914370280567	0.485897609575712	0.615820772568908	-6.51416317747558	Q8N1G2	cap methyltransferase 1	CMTR1	23070
1313	sp|Q9BYC5|FUT8_HUMAN|ENSG00000033170|SE1|7317|chr14|65722021|65724323|+2|r0|T1	0.194017567270823	13.3215937602931	0.834599321109665	0.408356232339416	0.544474976452555	-6.51516383309889	Q9BYC5	fucosyltransferase 8	FUT8	2530
1314	sp|Q6ZV73|FGD6_HUMAN|ENSG00000180263|SE1|26691|chr12|95172744|95211267|-0|r0|T2	-0.0214168798887435	18.630915105108	-0.127236176259689	0.899966260812807	0.940914650077317	-6.51551467257991	Q6ZV73	FYVE, RhoGEF and PH domain containing 6	FGD6	55785
1315	sp|Q8NEF3|CC112_HUMAN|ENSG00000164221|SE1|37732|chr5|115269000|115269798|-0|r0|T1	-0.058232842080745	19.3679601812241	-0.176185197521521	0.861839641756142	0.91780325485719	-6.51592954713949	Q8NEF3	coiled-coil domain containing 112	CCDC112	153733
1316	sp|Q9BUK6|MSTO1_HUMAN|ENSG00000125459|SE1|18112|chr1|155612316|155612570|+0|r0|T1	-0.0348441887325812	17.2380170677383	-0.169783756682806	0.866808263391656	0.92009021087774	-6.51706395892163	Q9BUK6	misato mitochondrial distribution and morphology regulator 1	MSTO1	55154
1317	sp|Q5QJ74|TBCEL_HUMAN|ENSG00000154114|SE1|12074|chr11|121047667|121053732|+2|r0|T4	-0.0578972329560372	18.7059499462519	-0.169344529848104	0.867149388733152	0.92009021087774	-6.51714026053253	Q5QJ74	tubulin folding cofactor E like	TBCEL	219899
1318	sp|Q14498|RBM39_HUMAN|ENSG00000131051|RI1|2367|chr20|35704746|35705330|-2|r45|T4	0.087108945293167	17.3663158081203	0.169280115205558	0.867199418572747	0.92009021087774	-6.51715143394402	Q14498	RNA binding motif protein 39	RBM39	9584
1319	sp|P07947|YES_HUMAN|ENSG00000176105|SE1|2840|chr18|724632|732965|-0|r0|T1	-0.0507864055233789	19.6132776673634	-0.831533201527405	0.410067190293101	0.545868662403154	-6.51770734358479	P07947	YES proto-oncogene 1, Src family tyrosine kinase	YES1	7525
1320	sp|P27816|MAP4_HUMAN|ENSG00000047849|SE2|16386|chr3|47928350|47977933|-0|r21|T1	0.0649498711898531	17.0048753122849	0.56872839048968	0.573924930642379	0.694127497237096	-6.51880657765902	P27816	microtubule associated protein 4	MAP4	4134
1321	sp|Q9Y3P9|RBGP1_HUMAN|ENSG00000011454|SE1|48647|chr9|-1|122957209|+0|r0|T1	0.0585527914937209	18.5092336378791	0.827931430316375	0.412082669344545	0.548106713483417	-6.52068361358937	Q9Y3P9	RAB GTPase activating protein 1	RABGAP1	23637
1322	sp|P01133|EGF_HUMAN|ENSG00000138798|SE1|25395|chr4|109988709|109993369|+2|r0|T1	0.10449020649555	15.3333751139202	0.826956200916433	0.412629431172117	0.548389195398924	-6.52148732475512	P01133	epidermal growth factor	EGF	1950
1323	sp|Q96QZ7|MAGI1_HUMAN|ENSG00000151276|A3SS1|4849|chr3|65379554|65375948|-2|r4|T1	-0.0252265719378748	18.7540751118857	-0.0663005755789999	0.947766876459518	0.966627908826872	-6.52155911379802	Q96QZ7	membrane associated guanylate kinase, WW and PDZ domain containing 1	MAGI1	9223
1324	sp|P20340|RAB6A_HUMAN|ENSG00000175582|MXE1|960|chr11|73716362|73718718|-0|r118|T1	0.108963695893568	16.348491879225	0.825899910844673	0.413222140713575	0.548732235441508	-6.52235680378018	P20340	RAB6A, member RAS oncogene family	RAB6A	5870
1325	sp|Q99622|C10_HUMAN|ENSG00000111678|A5SS1|4569|chr12|6945920|6944652|+2|r9|T1	-0.15264191483328	14.5378467687323	-0.824339421554762	0.414098721612549	0.549451378191408	-6.52363933921049	Q99622	chromosome 12 open reading frame 57	C12orf57	113246
1326	sp|Q96RL1|UIMC1_HUMAN|ENSG00000087206|A5SS1|4163|chr5|176958154|176969291|-2|r0|T3	-0.0795969500805462	15.0644029882877	-0.822795986691178	0.414966840155415	0.550158138928764	-6.52490554375097	Q96RL1	ubiquitin interaction motif containing 1	UIMC1	51720
1327	sp|Q7KZN9|COX15_HUMAN|ENSG00000014919|SE1|10910|chr10|99716461|99718500|-2|r0|T4	0.0165358243153317	-Inf	0.0487150522725919	0.961505489442369	0.976389475347049	-6.5267421907583	Q7KZN9	cytochrome c oxidase assembly homolog COX15	COX15	1355
1328	sp|Q9Y394|DHRS7_HUMAN|ENSG00000100612|SE1|35597|chr14|60150187|60153178|-2|r0|T1	-0.0730909343010815	18.5620867501775	-0.819585209653255	0.416776328747268	0.551527839132489	-6.52753222855562	Q9Y394	dehydrogenase/reductase 7	DHRS7	51635
1329	sp|Q4G148|GXLT1_HUMAN|ENSG00000151233|SE1|44342|chr12|42119171|42129851|-0|r1|T1	-0.127806904423878	17.4295536156375	-0.819173231288909	0.417008853978223	0.551527839132489	-6.52786854012875	Q4G148	glucoside xylosyltransferase 1	GXYLT1	283464
1330	sp|P54296|MYOM2_HUMAN|ENSG00000036448|SE1|41044|chr8|2123642|2124217|+0|r0|T1	0.0125916122998539	17.8839827956512	0.0757578801687565	0.94033018177619	0.960835824369441	-6.52889698255592	P54296	myomesin 2	MYOM2	9172
1331	sp|O43414|ERI3_HUMAN|ENSG00000117419|SE1|30759|chr1|44248038|44284907|-2|r0|T4	0.061224602412377	18.6080836188482	0.681979191442157	0.499503892364681	0.628692542960918	-6.52936997755935	O43414	ERI1 exoribonuclease family member 3	ERI3	79033
1332	sp|Q96AQ1|CC74A_HUMAN|ENSG00000163040|A3SS1|6278|chr2|131529691|131530827|+2|r0|T1	0.00685875318723461	19.0928538343993	0.0509081988243573	0.959880716622443	0.975343479095915	-6.53051127275673	Q96AQ1	coiled-coil domain containing 74A	CCDC74A	90557
1333	sp|Q8WV92|MITD1_HUMAN|ENSG00000158411|SE1|44373|chr2|99170652|99171429|-2|r1|T1	-0.0842959652280335	17.6570505263953	-0.516584240439545	0.609369075673965	0.724177742105292	-6.53092195487519	Q8WV92	microtubule interacting and trafficking domain containing 1	MITD1	129531
1334	sp|Q9NVH2|INT7_HUMAN|ENSG00000143493|SE1|32922|chr1|211968707|211975372|-2|r0|T1	-0.144720812194512	14.9013410724748	-0.815222419063758	0.419242749276955	0.553144093977639	-6.53108538678854	Q9NVH2	integrator complex subunit 7	INTS7	25896
1335	sp|O75718|CRTAP_HUMAN|ENSG00000170275|SE1|32883|chr3|33132700|33134265|+2|r0|T1	0.00180457374421295	18.8401511606031	0.0124628176937848	0.990174234495356	0.993202290258339	-6.53176093989289	O75718	cartilage associated protein	CRTAP	10491
1336	sp|Q6YP21|KAT3_HUMAN|ENSG00000137944|SE1|28541|chr1|88969467|88988350|-0|r3|T1	0.0591561492753137	19.7010796761512	0.81359057537621	0.420167556608177	0.553877782530387	-6.53240966857468	Q6YP21	kynurenine aminotransferase 3	KYAT3	56267
1337	sp|Q6P1N9|TATD1_HUMAN|ENSG00000147687|RI1|5594|chr8|124493959|124495542|-2|r13|T4	-0.0535052387433588	19.4331524045998	-0.813049815219107	0.420474292225812	0.553877782530387	-6.5328479407328	Q6P1N9	TatD DNase domain containing 1	TATDN1	83940
1338	sp|Q9HAC7|SUCHY_HUMAN|ENSG00000175600|SE2|28522|chr7|40496386|40684133|+1|r2|T1	0.00280423749375558	18.6888707974132	0.0127261358562404	0.989966644385334	0.993202290258339	-6.53603294853636	Q9HAC7	succinyl-CoA:glutarate-CoA transferase	SUGCT	79783
1339	sp|Q9BVL4|SELO_HUMAN|ENSG00000073169|SE1|36071|chr22|50201590|50206520|+0|r0|T1	1.20364985682142	-Inf	0.68486777213289	0.497700154826522	0.627705748896792	-6.53654778432693	Q9BVL4	selenoprotein O	SELENOO	83642
1340	sp|O75054|IGSF3_HUMAN|ENSG00000143061|SE2|44468|chr1|116604025|116606551|-2|r16|T1	0.134166176347552	14.8584780227724	0.699973806085586	0.488326445954203	0.618421136189106	-6.53733487627768	O75054	immunoglobulin superfamily member 3	IGSF3	3321
1341	sp|Q96QG7|MTMR9_HUMAN|ENSG00000104643|SE1|46260|chr8|11295302|11297951|+2|r33|T4	-0.09403084598409	15.776010079368	-0.669112211554238	0.507582232309632	0.63593190297005	-6.5380717759539	Q96QG7	myotubularin related protein 9	MTMR9	66036
1342	sp|P09001|RM03_HUMAN|ENSG00000114686|SE1|40529|chr3|131490080|131498277|-1|r1|T1	0.0529359028683309	18.8102833120167	0.79967876232855	0.428101911707561	0.562569819872115	-6.54359482417293	P09001	mitochondrial ribosomal protein L3	MRPL3	11222
1343	sp|Q8TEB1|DCA11_HUMAN|ENSG00000100897|A3SS1|1617|chr14|24115749|24117044|+0|r0|T2	-0.0143403831685056	16.7877658923321	-0.114126509219514	0.910223680547966	0.943861763394939	-6.54364135165675	Q8TEB1	DDB1 and CUL4 associated factor 11	DCAF11	80344
1344	sp|P22314|UBA1_HUMAN|ENSG00000130985|A3SS1|5020|chrX|47203696|47206113|+0|r0|T2	-0.058883773320499	24.1038253368397	-0.798816538466858	0.42859661530017	0.562595101137218	-6.54428188860601	P22314	ubiquitin like modifier activating enzyme 1	UBA1	7317
1345	sp|Q96LJ7|DHRS1_HUMAN|ENSG00000157379|SE1|47581|chr14|24292330|24292784|-2|r0|T4	-0.0905056048798549	16.160820308776	-0.798449617200814	0.428807241720441	0.562595101137218	-6.54457405192835	Q96LJ7	dehydrogenase/reductase 1	DHRS1	115817
1346	sp|Q9NV96|CC50A_HUMAN|ENSG00000112697|SE1|40837|chr6|75265338|75267748|-0|r1|T1	0.070125476703307	17.296544909032	0.794945370373728	0.430821942041432	0.564080511033929	-6.547357757884	Q9NV96	transmembrane protein 30A	TMEM30A	55754
1347	sp|Q6ZRY4|RBPS2_HUMAN|ENSG00000166831|SE1|6145|chr15|64749493|64750381|-0|r0|T1	0.0830726010001079	18.9434713417919	0.792605620640467	0.432170291645296	0.565198786521759	-6.54920978387694	Q6ZRY4	RNA binding protein, mRNA processing factor 2	RBPMS2	348093
1348	sp|Q5SNV9|CA167_HUMAN|ENSG00000215910|A3SS1|5852|chr1|11788047|11788378|+2|r0|T2	0.166583951089976	17.8275259522537	0.677988130612329	0.502001993836876	0.63135220083779	-6.55249988511925	Q5SNV9	chromosome 1 open reading frame 167	C1orf167	284498
1349	sp|O00192|ARVC_HUMAN|ENSG00000099889|SE1|660|chr22|19971971|19972411|-0|r0|T1	0.0810911460746588	16.9684863621748	0.788236265988946	0.434695014590291	0.567143853562512	-6.55265413059878	O00192	ARVCF delta catenin family member	ARVCF	421
1350	sp|Q7Z7A1|CNTRL_HUMAN|ENSG00000119397|SE1|47327|chr9|121107995|121112578|+2|r0|T1	0.0963279851303795	16.7363302630463	0.446311279187778	0.658691882099249	0.764571268055698	-6.55277439805356	Q7Z7A1	centriolin	CNTRL	11064
1351	sp|Q8NER1|TRPV1_HUMAN|ENSG00000196689|RI2|3750|chr17|3591116|3591353|-1|r3|T1	-0.141179664281566	15.739465601273	-0.786401218597057	0.435757970960172	0.568078753874946	-6.55409517106704	Q8NER1	transient receptor potential cation channel subfamily V member 1	TRPV1	7442
1352	sp|Q2TBE0|C19L2_HUMAN|ENSG00000152404|SE1|22266|chr11|107392895|107416298|-1|r0|T1	0.0791341044511675	16.2478903009271	0.782255658814634	0.438164994506512	0.569857724814179	-6.55733860220254	Q2TBE0	CWF19 like cell cycle control factor 2	CWF19L2	143884
1353	sp|O00232|PSD12_HUMAN|ENSG00000197170|RI2|3936|chr17|67357431|67357578|-0|r25|T1	0.0633031108277109	17.0035424245644	0.640453164088252	0.525829086084517	0.653798105518277	-6.55859134815332	O00232	proteasome 26S subunit, non-ATPase 12	PSMD12	5718
1354	sp|Q92544|TM9S4_HUMAN|ENSG00000101337|SE1|26720|chr20|32109755|32133126|+0|r1|T1	0.053670938093056	18.5946559758923	0.777918203140509	0.440691878716329	0.572689921628193	-6.56071431511492	Q92544	transmembrane 9 superfamily member 4	TM9SF4	9777
1355	sp|Q6ZMK1|CYHR1_HUMAN|ENSG00000187954|SE1|47684|chr8|144453460|144464612|-0|r0|T1	0.105037245357126	13.123733442859	0.774242012931657	0.442840273055015	0.574515891428122	-6.56356108304945	Q6ZMK1	cysteine and histidine rich 1	CYHR1	50626
1356	sp|Q9BUM1|G6PC3_HUMAN|ENSG00000141349|RI1|5657|chr17|44075087|44075451|+2|r17|T4	-0.10338107581574	16.2956886183359	-0.764207499094784	0.448735933743094	0.581237325383887	-6.57126477670021	Q9BUM1	glucose-6-phosphatase catalytic subunit 3	G6PC3	92579
1357	sp|Q8WY64|MYLIP_HUMAN|ENSG00000007944|SE1|36468|chr6|16143217|16143863|+1|r0|T1	0.181489025375495	17.3556477698054	0.616398499470684	0.541409800746235	0.667603062574305	-6.57203024194582	Q8WY64	myosin regulatory light chain interacting protein	MYLIP	29116
1358	sp|Q14203|DCTN1_HUMAN|ENSG00000204843|SE2|25342|chr2|74363427|74363628|-1|r340|T1	-0.128678333382815	14.6645726361109	-0.762489197149693	0.449750101165947	0.581237325383887	-6.57257413558918	Q14203	dynactin subunit 1	DCTN1	1639
1359	sp|Q14181|DPOA2_HUMAN|ENSG00000014138|SE1|13027|chr11|65279626|65281147|+2|r0|T1	-0.0619420747652057	17.1862749098815	-0.761336907971855	0.450430951124031	0.581658866018433	-6.57345058015433	Q14181	DNA polymerase alpha 2, accessory subunit	POLA2	23649
1360	sp|P54289|CA2D1_HUMAN|ENSG00000153956|SE2|43429|chr7|81997235|82001715|-0|r13|T1	0.106178000842611	14.4856173768496	0.758055383038288	0.452373199839304	0.58370735463136	-6.57593947004061	P54289	calcium voltage-gated channel auxiliary subunit alpha2delta 1	CACNA2D1	781
1361	sp|P35241|RADI_HUMAN|ENSG00000137710|SE1|15641|chr11|110264234|110264874|-0|r2|T1	-0.0518154435242764	21.9825423498425	-0.754205912755426	0.454657823416764	0.586194049059349	-6.57884576682188	P35241	radixin	RDX	5962
1362	sp|P62318|SMD3_HUMAN|ENSG00000100028|SE1|31401|chr22|24557800|24568176|+0|r0|T2	-0.0458195347118959	20.6615815757779	-0.752401775408239	0.455730870214187	0.587115967911443	-6.580202901966	P62318	small nuclear ribonucleoprotein D3 polypeptide	SNRPD3	6634
1363	sp|Q8IVU3|HERC6_HUMAN|ENSG00000138642|SE1|36068|chr4|88423973|88424702|+0|r0|T1	0.111290045823276	15.9091191852152	0.436901375095327	0.665423399088772	0.769601110370653	-6.58370265300343	Q8IVU3	HECT and RLD domain containing E3 ubiquitin protein ligase family member 6	HERC6	55008
1364	sp|Q99759|M3K3_HUMAN|ENSG00000198909|SE1|3232|chr17|63667060|63668334|+2|r119|T4	0.0468220489474032	15.6781674113812	0.285839729911341	0.777035570339597	0.854114165788833	-6.58642613827133	Q99759	mitogen-activated protein kinase kinase kinase 3	MAP3K3	4215
1365	sp|Q5T2R2|DPS1_HUMAN|ENSG00000148459|SE1|11670|chr10|26704741|26705394|+2|r0|T4	0.0697689145949916	18.2992868890047	0.393871634947973	0.696561048932325	0.79496180949827	-6.58737694557749	Q5T2R2	decaprenyl diphosphate synthase subunit 1	PDSS1	23590
1366	sp|P49354|FNTA_HUMAN|ENSG00000168522|SE1|46709|chr8|43077364|43083180|+0|r0|T1	0.0443347294915135	20.0446976189133	0.742184735318157	0.461835379502101	0.594513361368482	-6.58782871607831	P49354	farnesyltransferase, CAAX box, alpha	FNTA	2339
1367	sp|O75155|CAND2_HUMAN|ENSG00000144712|SE1|16739|chr3|12816008|12817876|+0|r0|T1	-0.0542318954834542	19.3284434177086	-0.738173264018729	0.464245010161143	0.597146522873941	-6.5907950004428	O75155	cullin associated and neddylation dissociated 2 (putative)	CAND2	23066
1368	sp|P42345|MTOR_HUMAN|ENSG00000198793|SE1|36834|chr1|11238048|11238617|-1|r1|T1	-0.0587703302190974	17.7501544481847	-0.735796114439967	0.465676335066263	0.598049482778912	-6.59254538250449	P42345	mechanistic target of rapamycin kinase	MTOR	2475
1369	sp|Q9NQS7|INCE_HUMAN|ENSG00000149503|SE1|13174|chr11|62141044|62141511|+0|r1|T1	0.0733762964534286	15.0794463552938	0.233246401930636	0.817210893982635	0.884218551987772	-6.60027239593282	Q9NQS7	inner centromere protein	INCENP	3619
1370	sp|Q969V3|NCLN_HUMAN|ENSG00000125912|A3SS2|398|chr19|3206190|3206425|+0|r20|T1	-0.166570517224846	-Inf	-0.690398413573859	0.493572940633704	0.624101482374152	-6.60054011764617	Q969V3	nicalin	NCLN	56926
1371	sp|Q06278|AOXA_HUMAN|ENSG00000138356|A3SS1|7602|chr2|200666752|200668803|+0|r0|T1	-0.0934292412372599	16.5146939735228	-0.724294205848044	0.472637528891779	0.604622111842838	-6.60093680220162	Q06278	aldehyde oxidase 1	AOX1	316
1372	sp|P62873|GBB1_HUMAN|ENSG00000078369|SE1|48523|chr1|1815862|1817875|-0|r1|T1	-0.0404765355177119	21.2750361559874	-0.719093065156221	0.475804713505445	0.607540075392134	-6.60468898978237	P62873	G protein subunit beta 1	GNB1	2782
1373	sp|Q9GZT8|NIF3L_HUMAN|ENSG00000196290|SE1|20272|chr2|200895390|200897214|+1|r0|T2	0.0422801430859892	19.4547144056965	0.718724052824019	0.476029876145666	0.607540075392134	-6.60495419764232	Q9GZT8	NGG1 interacting factor 3 like 1	NIF3L1	60491
1374	sp|Q8TBX8|PI42C_HUMAN|ENSG00000166908|SE1|12101|chr12|57599211|57599438|+0|r3|T1	-0.0564774051975263	18.7225458194742	-0.714466026896265	0.478632386413655	0.60991228727148	-6.60800480260673	Q8TBX8	phosphatidylinositol-5-phosphate 4-kinase type 2 gamma	PIP4K2C	79837
1375	sp|Q96F44|TRI11_HUMAN|ENSG00000154370|SE1|29975|chr1|228397165|228401194|-0|r0|T1	-0.044257343015623	15.6259847343115	-0.18123978747116	0.857441891609713	0.913713256816069	-6.6112145514028	Q96F44	tripartite motif containing 11	TRIM11	81559
1376	sp|Q15008|PSMD6_HUMAN|ENSG00000163636|SE2|39880|chr3|64022523|64022801|-0|r27|T1	0.0558460060537698	18.2592738043272	0.708933084381983	0.482026097730323	0.612333695025353	-6.61194233556681	Q15008	proteasome 26S subunit, non-ATPase 6	PSMD6	9861
1377	sp|Q7Z4L5|TT21B_HUMAN|ENSG00000123607|SE1|30467|chr2|165945690|165949504|-0|r0|T1	-0.0642939640103712	17.3399840493591	-0.320949626950471	0.750553305491492	0.834432516208478	-6.61379196046101	Q7Z4L5	tetratricopeptide repeat domain 21B	TTC21B	79809
1378	sp|O75575|RPC9_HUMAN|ENSG00000241258|SE2|43138|chr7|66127740|66130208|+1|r12|T2	-0.0490152067343033	16.0269340492271	-0.320368445565476	0.75098926458763	0.834432516208478	-6.61398101110854	O75575	CGRP receptor component	CRCP	27297
1379	sp|O95394|AGM1_HUMAN|ENSG00000013375|SE1|40882|chr6|83188798|83191012|-0|r0|T1	-0.0421404454063783	21.0059712315895	-0.703608473427502	0.485304758517861	0.61554509201028	-6.61570334830841	O95394	phosphoglucomutase 3	PGM3	5238
1380	sp|Q9H2D6|TARA_HUMAN|ENSG00000100106|SE1|366|chr22|37768176|37769187|+2|r0|T4	-0.0512286179200601	16.2289574301965	-0.537554210067856	0.594106959688102	0.710674991895322	-6.61944480422581	Q9H2D6	TRIO and F-actin binding protein	TRIOBP	11078
1381	sp|Q6P0Q8|MAST2_HUMAN|ENSG00000086015|SE1|30404|chr1|45959477|45997799|+1|r0|T2	0.0634773992002238	17.5925561166851	0.534775384859654	0.596008034101795	0.711910543282552	-6.62094327530157	Q6P0Q8	microtubule associated serine/threonine kinase 2	MAST2	23139
1382	sp|Q7Z3F1|GP155_HUMAN|ENSG00000163328|SE1|23944|chr2|174465902|174466627|-0|r2|T1	0.259260556677937	-Inf	0.507851574041025	0.614939410600394	0.728645483666422	-6.62114372039688	Q7Z3F1	G protein-coupled receptor 155	GPR155	151556
1383	sp|Q16773|KAT1_HUMAN|ENSG00000171097|SE1|48752|chr9|128833643|128833826|-2|r0|T1	-0.14795573097641	17.3799518273649	-0.341644888178808	0.735084898990297	0.821212012495973	-6.62329116784483	Q16773	kynurenine aminotransferase 1	KYAT1	883
1384	sp|Q9Y6G3|RM42_HUMAN|ENSG00000198015|SE1|45701|chr12|93477017|93479472|+2|r0|T4	0.0209009158992899	18.3530340229847	0.169682243956402	0.866439817763001	0.92009021087774	-6.62386686353644	Q9Y6G3	mitochondrial ribosomal protein L42	MRPL42	28977
1385	sp|Q9Y3B2|EXOS1_HUMAN|ENSG00000171311|SE2|10933|chr10|97436551|97438703|-2|r0|T4	0.0650607378416019	18.561634341175	0.691622519366705	0.492730643032771	0.623517171739001	-6.62406806997214	Q9Y3B2	exosome component 1	EXOSC1	51013
1386	sp|Q9UH73|COE1_HUMAN|ENSG00000164330|SE1|37835|chr5|158708173|158712333|-0|r0|T1	-0.0734482483680132	16.8048770873888	-0.282579945415641	0.779508773930371	0.856258800566516	-6.62554236328247	Q9UH73	EBF transcription factor 1	EBF1	1879
1387	sp|Q96GM5|SMRD1_HUMAN|ENSG00000066117|SE1|9864|chr12|50086878|50087485|+0|r1|T1	-0.0734609113009341	18.8801191624388	-0.687386024690723	0.49537034222933	0.625444508248738	-6.62699097958116	Q96GM5	SWI/SNF related, matrix associated, actin dependent regulator of chromatin, subfamily d, member 1	SMARCD1	6602
1388	sp|Q13188|STK3_HUMAN|ENSG00000104375|SE1|47180|chr8|98767371|98774819|-0|r0|T1	-0.0435753386084734	18.929845110959	-0.687341999271401	0.495397814765311	0.625444508248738	-6.62702126200023	Q13188	serine/threonine kinase 3	STK3	6788
1389	sp|P10155|RO60_HUMAN|ENSG00000116747|SE2|32229|chr1|193069634|193070619|+0|r36|T1	-0.00689634995567801	18.3146658016504	-0.0366128237531901	0.971044934833291	0.982591833182683	-6.62722304937	P10155	Ro60, Y RNA binding protein	RO60	6738
1390	sp|O60256|KPRB_HUMAN|ENSG00000141127|SE2|27288|chr17|18911251|18917536|+1|r15|T1	-0.0327209924579677	16.4326472060572	-0.273472674372647	0.786430858193796	0.860404674741711	-6.62811325919869	O60256	phosphoribosyl pyrophosphate synthetase associated protein 2	PRPSAP2	5636
1391	sp|Q9Y4D7|PLXD1_HUMAN|ENSG00000004399|SE1|17338|chr3|129586272|129586719|-0|r0|T1	-0.0321313053545147	17.989996591535	-0.326697834526067	0.746245963022234	0.830287231585118	-6.62835921775351	Q9Y4D7	plexin D1	PLXND1	23129
1392	sp|Q8WTS6|SETD7_HUMAN|ENSG00000145391|SE1|20066|chr4|139529220|139533366|-2|r1|T4	0.0522605541609877	16.504561557056	0.549089993148524	0.586246032999438	0.703000604118413	-6.6318766906411	Q8WTS6	SET domain containing 7, histone lysine methyltransferase	SETD7	80854
1393	sp|Q5HYI7|MTX3_HUMAN|ENSG00000177034|SE1|37343|chr5|79983794|79985659|-1|r2|T2	0.0151825882585221	17.4000672417794	0.0939758755304396	0.925775510823332	0.953688340295392	-6.63401169738675	Q5HYI7	metaxin 3	MTX3	345778
1394	sp|Q9BVC5|ASHWN_HUMAN|ENSG00000135974|SE1|30433|chr2|105339749|105343223|+2|r0|T4	0.0115544786278008	16.2426941751787	0.0719937879851626	0.943101770337224	0.96292999506376	-6.63586671878501	Q9BVC5	chromosome 2 open reading frame 49	C2orf49	79074
1395	sp|Q7Z7N9|T179B_HUMAN|ENSG00000185475|A3SS1|2633|chr11|62787527|62789210|+0|r0|T2	-0.0851700268421425	16.6304836505523	-0.497702016355986	0.621642483009649	0.732921403404619	-6.63847952654156	Q7Z7N9	transmembrane protein 179B	TMEM179B	374395
1396	sp|P12955|PEPD_HUMAN|ENSG00000124299|SE1|6238|chr19|33464062|33478090|-0|r0|T1	-0.0510455740871443	19.9422375501187	-0.669769212330166	0.506430374749538	0.635459689815793	-6.63895679705952	P12955	peptidase D	PEPD	5184
1397	sp|O43909|EXTL3_HUMAN|ENSG00000012232|SE1|46516|chr8|28737663|28743214|+1|r0|T1	0.0650104421465763	16.09652676952	0.668621565030065	0.507155510434034	0.635883055895884	-6.63972575017353	O43909	exostosin like glycosyltransferase 3	EXTL3	2137
1398	sp|Q00535|CDK5_HUMAN|ENSG00000164885|SE1|44599|chr7|151055606|151055848|-0|r1|T1	-0.0387240285764463	18.4590916109935	-0.663631080683776	0.510315270306095	0.637901465434089	-6.64305447074035	Q00535	cyclin dependent kinase 5	CDK5	1020
1399	sp|Q99707|METH_HUMAN|ENSG00000116984|SE1|48888|chr1|236838599|236850523|+0|r0|T1	-0.0577761662480114	16.6053558001669	-0.663621774751445	0.510321172347271	0.637901465434089	-6.64306065508678	Q99707	5-methyltetrahydrofolate-homocysteine methyltransferase	MTR	4548
1400	sp|Q15370|ELOB_HUMAN|ENSG00000103363|SE1|10025|chr16|2772102|2775556|-2|r0|T4	-0.0487565793504068	21.8806062348333	-0.661223053848544	0.511843727314876	0.639317374559327	-6.64465191238876	Q15370	elongin B	ELOB	6923
1401	sp|Q13443|ADAM9_HUMAN|ENSG00000168615|SE1|46657|chr8|39055772|39071403|+2|r0|T4	0.101947723262388	13.4024355730634	0.659587440741947	0.512883313455092	0.640128336427968	-6.6457337014302	Q13443	ADAM metallopeptidase domain 9	ADAM9	8754
1402	sp|Q8WVE0|EFMT1_HUMAN|ENSG00000150456|SE1|8592|chr13|20729216|20732121|-2|r0|T4	-0.122689539027899	13.5970153771495	-0.521902141239862	0.604852419595849	0.720899686146215	-6.64652675768468	Q8WVE0	EEF1A lysine methyltransferase 1	EEF1AKMT1	221143
1403	sp|Q86WN1|FCSD1_HUMAN|ENSG00000197948|MXE2|3291|chr5|141641757|141642503|-2|r0|T2	0.0601592512226592	15.9166707135762	0.264909699209546	0.7929555012997	0.865329900185964	-6.64691922180133	Q86WN1	FCH and double SH3 domains 1	FCHSD1	89848
1404	sp|Q8IW45|NNRD_HUMAN|ENSG00000213995|SE1|45736|chr13|110635588|110637249|+2|r0|T4	-0.0749636522543859	15.2544755499003	-0.519123968091783	0.606769136944533	0.7217188126529	-6.64798251292615	Q8IW45	NAD(P)HX dehydratase	NAXD	55739
1405	sp|O00203|AP3B1_HUMAN|ENSG00000132842|SE1|28828|chr5|78129307|78141319|-2|r0|T1	0.0330264903391004	20.9573982946776	0.652182979884228	0.517603736360517	0.64552861416825	-6.65059811143136	O00203	adaptor related protein complex 3 subunit beta 1	AP3B1	8546
1406	sp|Q9ULH1|ASAP1_HUMAN|ENSG00000153317|SE1|47463|chr8|130079971|130092143|-0|r0|T1	0.0292186982773686	15.2442130600508	0.11268624543723	0.91105681186231	0.943861763394939	-6.65123821361424	Q9ULH1	ArfGAP with SH3 domain, ankyrin repeat and PH domain 1	ASAP1	50807
1407	sp|P48729|KC1A_HUMAN|ENSG00000113712|SE2|19902|chr5|149513209|149517877|-0|r183|T1	-0.68758075865694	-Inf	-0.606271052421412	0.547600938612893	0.67371758388983	-6.6530862925993	P48729	casein kinase 1 alpha 1	CSNK1A1	1452
1408	sp|Q9BVG9|PTSS2_HUMAN|ENSG00000174915|SE1|17403|chr11|479152|487073|+2|r0|T1	-0.0289252731068004	17.4474985995683	-0.158892711690024	0.874856322142681	0.926850367127905	-6.65328742495468	Q9BVG9	phosphatidylserine synthase 2	PTDSS2	81490
1409	sp|P35580|MYH10_HUMAN|ENSG00000133026|SE1|12048|chr17|8569812|8576672|-1|r11|T1	-0.0265030817902456	18.4039791764165	-0.150441777158717	0.881459049822535	0.930838919323218	-6.65351319703862	P35580	myosin heavy chain 10	MYH10	4628
1410	sp|Q9UK80|UBP21_HUMAN|ENSG00000143258|RI1|3147|chr1|161164612|161164942|+2|r4|T4	-0.0694495390249052	18.6108763459463	-0.148082743831789	0.883303736718148	0.932186697694829	-6.65387138913234	Q9UK80	ubiquitin specific peptidase 21	USP21	27005
1411	sp|O00512|BCL9_HUMAN|ENSG00000116128|A5SS1|2898|chr1|147614616|147613199|+2|r5|T1	0.0183943641549309	15.8798916235591	0.130737736634538	0.896886749148877	0.939868542239079	-6.65633143520209	O00512	BCL9 transcription coactivator	BCL9	607
1412	sp|Q9H930|SP14L_HUMAN|ENSG00000185404|SE1|23153|chr2|230327301|230328831|+0|r0|T1	-0.161993914097334	19.3994472290683	-0.642619276366665	0.523734924768516	0.651688373763556	-6.65680130468374	Q9H930	SP140 nuclear body protein like	SP140L	93349
1413	sp|Q9UBI4|STML1_HUMAN|ENSG00000067221|SE1|18302|chr15|73984130|73984871|-0|r0|T1	-0.0200887632270703	15.7112135053783	-0.107608829240935	0.915048062878788	0.945607323957916	-6.66024018004211	Q9UBI4	stomatin like 1	STOML1	9399
1414	sp|O95197|RTN3_HUMAN|ENSG00000133318|SE2|39910|chr11|63681778|63704907|+0|r17|T1	0.0486430120701193	17.9961498795221	0.449970855743633	0.655359653819035	0.762751108070162	-6.66126389012754	O95197	reticulon 3	RTN3	10313
1415	sp|O15372|EIF3H_HUMAN|ENSG00000147677|SE2|47270|chr8|116658980|116689140|-0|r174|T1	0.0549571879001434	15.1783633892784	0.634446297118047	0.529004887864696	0.657248497044016	-6.66203116084503	O15372	eukaryotic translation initiation factor 3 subunit H	EIF3H	8667
1416	sp|O14717|TRDMT_HUMAN|ENSG00000107614|SE2|44216|chr10|-1|17169539|-2|r0|T2	-0.0110638500263995	16.4671963743954	-0.0526398210982397	0.958380328658596	0.974422652820891	-6.66361888510046	O14717	tRNA aspartic acid methyltransferase 1	TRDMT1	1787
1417	sp|P14921|ETS1_HUMAN|ENSG00000134954|SE1|33706|chr11|128463627|128480451|-2|r0|T1	0.100847859145372	17.3293828745254	0.487627958491548	0.628693489060657	0.740170367594743	-6.66395048878522	P14921	ETS proto-oncogene 1, transcription factor	ETS1	2113
1418	sp|Q86X29|LSR_HUMAN|ENSG00000105699|SE1|37095|chr19|35250659|35259064|+2|r0|T1	-0.0746935752322599	15.5102284100002	-0.628459795502427	0.532882627905	0.660422399759769	-6.66582018517637	Q86X29	lipolysis stimulated lipoprotein receptor	LSR	51599
1419	sp|Q7Z3J2|CP062_HUMAN|ENSG00000103544|SE1|22162|chr16|19647882|19650459|+0|r1|T1	-0.00543137791110126	16.6026858942365	-0.0247805927977817	0.980399940024229	0.987626475208683	-6.66582096859735	Q7Z3J2	VPS35 endosomal protein sorting factor like	VPS35L	57020
1420	sp|Q6ZNB6|NFXL1_HUMAN|ENSG00000170448|SE1|25093|chr4|47855163|47862915|-2|r0|T4	-0.0895098159916436	16.1724212935518	-0.628043939730216	0.533152548486784	0.660422399759769	-6.666082081175	Q6ZNB6	nuclear transcription factor, X-box binding like 1	NFXL1	152518
1421	sp|P41002|CCNF_HUMAN|ENSG00000162063|SE1|5450|chr16|2438123|2439457|+0|r0|T1	-0.077244062409374	17.6708843727573	-0.628016627156297	0.533170278830448	0.660422399759769	-6.66609927601944	P41002	cyclin F	CCNF	899
1422	sp|O15212|PFD6_HUMAN|ENSG00000204220|SE1|42594|chr6|33290244|33290450|+2|r0|T4	-0.0532219975839929	20.2418678448371	-0.626061124538893	0.534440521475557	0.66099732671185	-6.66732846862452	O15212	prefoldin subunit 6	PFDN6	10471
1423	sp|P24844|MYL9_HUMAN|ENSG00000101335|SE1|2169|chr20|36545068|36548193|+0|r10|T1	0.0989675931087177	14.5126530932831	0.624583320032542	0.535401510410827	0.661686870439906	-6.66825489035193	P24844	myosin light chain 9	MYL9	10398
1424	sp|Q9UDY8|MALT1_HUMAN|ENSG00000172175|SE1|38075|chr18|58710072|58710953|+0|r0|T1	0.0593251645675323	17.2279033376578	0.620921711026803	0.537786459183182	0.664133880316581	-6.6705410489694	Q9UDY8	MALT1 paracaspase	MALT1	10892
1425	sp|P09496|CLCA_HUMAN|ENSG00000122705|SE2|48005|chr9|36204179|36209320|+2|r50|T1	0.0430763145216559	17.1529535624176	0.619547641594486	0.538682865031915	0.664740330061956	-6.6713955526681	P09496	clathrin light chain A	CLTA	1211
1426	sp|Q9UPY8|MARE3_HUMAN|ENSG00000084764|A5SS1|1780|chr2|27025737|27024297|+2|r9|T1	-0.0610154801680949	18.307783762959	-0.612001827293896	0.543619316356761	0.669823951033124	-6.67605495745473	Q9UPY8	microtubule associated protein RP/EB family member 3	MAPRE3	22924
1427	sp|O00748|EST2_HUMAN|ENSG00000172831|SE1|32537|chr16|66941646|66941848|+0|r0|T1	-0.0790647922422121	15.7500119504332	-0.610274499765424	0.544752593956293	0.670716406973213	-6.67711365467384	O00748	carboxylesterase 2	CES2	8824
1428	sp|Q96GF1|RN185_HUMAN|ENSG00000138942|SE1|457|chr22|-1|31187270|+0|r1|T2	-0.0521803758167323	17.0871035277916	-0.408341275814557	0.685379329139944	0.78681697740748	-6.67928174158209	Q96GF1	ring finger protein 185	RNF185	91445
1429	sp|Q8NG11|TSN14_HUMAN|ENSG00000108219|MXE2|833|chr10|80489314|80507374|+0|r41|T1	-0.0383499980847084	17.1198930904583	-0.406515825237669	0.686708052082361	0.78681697740748	-6.68175737163066	Q8NG11	tetraspanin 14	TSPAN14	81619
1430	sp|Q70Z35|PREX2_HUMAN|ENSG00000046889|SE1|48698|chr8|68121049|68127419|+2|r0|T1	-0.002054838496516	17.7408154225217	-0.0126945705291433	0.989958522126555	0.993202290258339	-6.68253532375681	Q70Z35	phosphatidylinositol-3,4,5-trisphosphate dependent Rac exchange factor 2	PREX2	80243
1431	sp|Q15025|TNIP1_HUMAN|ENSG00000145901|SE1|38521|chr5|151032383|151033799|-0|r0|T1	0.118928650311059	15.8582450733269	0.443809999039277	0.659767467345903	0.765218278958474	-6.68452391850824	Q15025	TNFAIP3 interacting protein 1	TNIP1	10318
1432	sp|Q92530|PSMF1_HUMAN|ENSG00000125818|SE1|2375|chr20|1125650|1127508|+2|r1|T4	-0.0409352769827969	18.4795983916407	-0.594627843860522	0.555073113904489	0.681268943058552	-6.68656954824804	Q92530	proteasome inhibitor subunit 1	PSMF1	9491
1433	sp|P42785|PCP_HUMAN|ENSG00000137509|SE1|37765|chr11|82838574|82839425|-2|r0|T1	-0.0915977702349586	17.7894325805773	-0.389868362611618	0.698871605708474	0.796490224712924	-6.68672232716369	P42785	prolylcarboxypeptidase	PRCP	5547
1434	sp|P35590|TIE1_HUMAN|ENSG00000066056|RI1|3409|chr1|43305165|43305343|+2|r54|T4	0.044864442692047	15.7850093378256	0.388384700582415	0.699959625509668	0.797176240163788	-6.6873051074066	P35590	tyrosine kinase with immunoglobulin like and EGF like domains 1	TIE1	7075
1435	sp|O14548|COX7R_HUMAN|ENSG00000115944|SE1|39031|chr2|42353343|42361161|-0|r0|T1	0.127403054941649	17.4353648030485	0.593201153696806	0.556019049575477	0.681268943058552	-6.6874197310094	O14548	cytochrome c oxidase subunit 7A2 like	COX7A2L	9167
1436	sp|O95297|MPZL1_HUMAN|ENSG00000197965|SE1|33187|chr1|167773368|167776166|+2|r3|T4	-0.0794378960983835	18.0808992286759	-0.593159685268473	0.55604655646396	0.681268943058552	-6.68744441250825	O95297	myelin protein zero like 1	MPZL1	9019
1437	sp|O94905|ERLN2_HUMAN|ENSG00000147475|SE1|24083|chr8|37740446|37741818|+2|r1|T4	0.0351427757535525	21.5418174831564	0.591683312465064	0.557026312805593	0.681268943058552	-6.68832202481741	O94905	ER lipid raft associated 2	ERLIN2	11160
1438	sp|O14828|SCAM3_HUMAN|ENSG00000116521|SE1|23727|chr1|155260659|155261734|-0|r9|T1	-0.044768018588254	18.8331313771742	-0.59132592246042	0.557263615991906	0.681268943058552	-6.68853414740773	O14828	secretory carrier membrane protein 3	SCAMP3	10067
1439	sp|Q9H7E2|TDRD3_HUMAN|ENSG00000083544|SE1|33184|chr13|60485948|60494575|+0|r0|T1	-0.0794134626124805	15.7753405998094	-0.591004032290158	0.557477391210107	0.681268943058552	-6.68872509170127	Q9H7E2	tudor domain containing 3	TDRD3	81550
1440	sp|Q86X83|COMD2_HUMAN|ENSG00000114744|SE1|25808|chr3|149741718|149750382|-2|r6|T4	0.0448381706716248	16.02336029822	0.432570415684322	0.667840548614499	0.770766009660647	-6.6894926234545	Q86X83	COMM domain containing 2	COMMD2	51122
1441	sp|P52738|ZN140_HUMAN|ENSG00000196387|A3SS2|7864|chr12|133083229|133083561|+0|r1|T1	0.140678488144747	16.5384196301052	0.431911313115194	0.668315219937354	0.770771421024796	-6.68978007909069	P52738	zinc finger protein 140	ZNF140	7699
1442	sp|Q96GY0|ZC21A_HUMAN|ENSG00000104427|SE2|46976|chr8|78698513|78712106|+2|r3|T1	-0.0708448382308724	17.3776290862248	-0.386415421411976	0.701404755317213	0.798267729854427	-6.68980077270723	Q96GY0	zinc finger C2HC-type containing 1A	ZC2HC1A	51101
1443	sp|Q96BJ3|AIDA_HUMAN|ENSG00000186063|SE1|22490|chr1|222676218|222687036|-2|r0|T4	-0.0476517713302087	17.3392443649119	-0.589139873748077	0.558716235840062	0.682274480102533	-6.68982889221219	Q96BJ3	axin interactor, dorsalization associated	AIDA	64853
1444	sp|P46736|BRCC3_HUMAN|ENSG00000185515|A3SS2|4533|chrX|155072343|155073431|+0|r1|T1	0.0531245139754297	16.6458783722107	0.584296855000295	0.561941158069482	0.685192192738997	-6.69268048031804	P46736	BRCA1/BRCA2-containing complex subunit 3	BRCC3	79184
1445	sp|Q9H3G5|CPVL_HUMAN|ENSG00000106066|SE1|42613|chr7|29030759|29064234|-0|r0|T1	-0.0625042245301444	18.5260137690683	-0.582244476011293	0.563310618600448	0.685842178548429	-6.69388193609522	Q9H3G5	carboxypeptidase vitellogenic like	CPVL	54504
1446	sp|Q14061|COX17_HUMAN|ENSG00000138495|SE2|17582|chr3|119675233|119676966|-0|r74|T1	0.0492411336410221	19.008998839304	0.37000599022424	0.713489898830307	0.803644734792311	-6.69434144247538	Q14061	cytochrome c oxidase copper chaperone COX17	COX17	10063
1447	sp|Q5T2T1|MPP7_HUMAN|ENSG00000150054|SE1|11631|chr10|28131691|28147563|-0|r0|T1	0.0296736290665613	-Inf	0.120330246005241	0.904930655068445	0.942291004356121	-6.69495094458827	Q5T2T1	membrane palmitoylated protein 7	MPP7	143098
1448	sp|Q9Y4F1|FARP1_HUMAN|ENSG00000152767|SE2|8093|chr13|98435706|98437858|+2|r13|T1	-0.0513240805905326	16.6682135662563	-0.372794838813707	0.711430589676803	0.803644734792311	-6.69502128279937	Q9Y4F1	FERM, ARH/RhoGEF and pleckstrin domain protein 1	FARP1	10160
1449	sp|P54803|GALC_HUMAN|ENSG00000054983|SE1|15726|chr14|87976488|87981447|-2|r14|T4	0.0762030211328302	16.9959019208036	0.578916159120752	0.565534985369387	0.688039596443468	-6.69582147010358	P54803	galactosylceramidase	GALC	2581
1450	sp|O15131|IMA6_HUMAN|ENSG00000196911|SE1|41268|chr6|116692156|116692392|+2|r0|T4	-0.0999796152968813	16.9331335320887	-0.574437581948109	0.568534956025348	0.690992660142225	-6.69841401791304	O15131	karyopherin subunit alpha 5	KPNA5	3841
1451	sp|Q9Y3A5|SBDS_HUMAN|ENSG00000126524|SE2|43173|chr7|66993417|66994342|-2|r0|T4	0.0460218704183859	19.0178493081023	0.574035113666317	0.568804933653661	0.690992660142225	-6.69864602635562	Q9Y3A5	SBDS ribosome maturation factor	SBDS	51119
1452	sp|P67775|PP2AA_HUMAN|ENSG00000113575|SE1|26288|chr5|134202021|134206131|-0|r0|T1	-0.0441939989078364	19.0705591898193	-0.573087366889587	0.569440936679211	0.691253246598007	-6.69919173529788	P67775	protein phosphatase 2 catalytic subunit alpha	PPP2CA	5515
1453	sp|Q9ULE6|PALD_HUMAN|ENSG00000107719|SE1|11254|chr10|70538408|70539008|+0|r0|T1	-0.120012371427999	-Inf	-0.570478717621208	0.571257687704638	0.691922162360123	-6.69984951068615	Q9ULE6	phosphatase domain containing paladin 1	PALD1	27143
1454	sp|P20908|CO5A1_HUMAN|ENSG00000130635|MXE1|3158|chr9|134825904|134830044|+2|r9|T1	-0.0663713298978639	-Inf	-0.329116651236264	0.743976763332529	0.828324434396026	-6.70025891395463	P20908	collagen type V alpha 1 chain	COL5A1	1289
1455	sp|P48029|SC6A8_HUMAN|ENSG00000130821|SE1|46792|chrX|153692107|153693175|+1|r0|T1	0.0682368473457693	15.3606244863068	0.570389030052351	0.571253624711582	0.691922162360123	-6.70074056102164	P48029	solute carrier family 6 member 8	SLC6A8	6535
1456	sp|Q7L5D6|GET4_HUMAN|ENSG00000239857|RI1|3583|chr7|893815|893971|+2|r53|T4	-0.0590547845027984	18.2532106749782	-0.564482348292118	0.575231492328382	0.694683098246352	-6.70410580725602	Q7L5D6	golgi to ER traffic protein 4	GET4	51608
1457	sp|Q9UJ78|ZMYM5_HUMAN|ENSG00000132950|SE1|45452|chr13|-1|19837821|-2|r0|T1	-0.0720597381944224	18.9255688510904	-0.39191780789651	0.697369736680942	0.795331271319016	-6.70640988159081	Q9UJ78	zinc finger MYM-type containing 5	ZMYM5	9205
1458	sp|Q5VW32|BROX_HUMAN|ENSG00000162819|SE1|32277|chr1|222719359|222722514|+2|r2|T1	0.0361553796661696	19.2033853107404	0.56016587788111	0.578146962261745	0.697690226717632	-6.70654321466366	Q5VW32	BRO1 domain and CAAX motif containing	BROX	148362
1459	sp|Q04837|SSBP_HUMAN|ENSG00000106028|SE1|44368|chr7|-1|141739190|+0|r0|T1	0.0662050661390303	17.6539531523096	0.554059823410907	0.582283397439089	0.70164935473924	-6.70995964854567	Q04837	single stranded DNA binding protein 1	SSBP1	6742
1460	sp|Q96BT7|ALKB8_HUMAN|ENSG00000137760|SE1|18779|chr11|107532406|107549823|-2|r1|T4	-0.179041843780452	15.1559510633488	-0.553404703974503	0.58272804344854	0.701669597103969	-6.710324004597	Q96BT7	alkB homolog 8, tRNA methyltransferase	ALKBH8	91801
1461	sp|P61764|STXB1_HUMAN|ENSG00000136854|SE2|20414|chr9|127682560|127684475|+1|r3|T1	-0.0717861290830832	17.4279245575383	-0.551743374160938	0.583856363360236	0.702164810268199	-6.71124607573821	P61764	syntaxin binding protein 1	STXBP1	6812
1462	sp|O75051|PLXA2_HUMAN|ENSG00000076356|SE1|28675|chr1|208142463|208210462|-0|r0|T1	-0.0589828288335781	17.0009978716225	-0.551538454961404	0.583995610491355	0.702164810268199	-6.71135962052868	O75051	plexin A2	PLXNA2	5362
1463	sp|Q86WA8|LONP2_HUMAN|ENSG00000102910|SE1|4853|chr16|48252365|48256741|+1|r0|T1	-0.0607770512323498	15.5193258542881	-0.3616082537232	0.719703939741843	0.807328632815747	-6.71144668899568	Q86WA8	lon peptidase 2, peroxisomal	LONP2	83752
1464	sp|O14773|TPP1_HUMAN|ENSG00000166340|RI1|5076|chr11|6618915|6619267|-2|r112|T4	-0.0556711750924386	17.8771437362023	-0.54946950725484	0.58540240074905	0.703000604118413	-6.71250368424576	O14773	tripeptidyl peptidase 1	TPP1	1200
1465	sp|Q9HB07|MYG1_HUMAN|ENSG00000139637|SE1|9747|chr12|53303193|53306060|+1|r0|T1	-0.0406763800969117	20.5182104029492	-0.548734828029979	0.585902340332177	0.703000604118413	-6.71290891846396	Q9HB07	NA	NA	NA
1466	sp|P18433|PTPRA_HUMAN|ENSG00000132670|SE1|18093|chr20|2964350|2965202|+0|r0|T1	-0.0366638118007536	16.7687969428677	-0.542346863971055	0.590257873691139	0.707102200769517	-6.71640984214137	P18433	protein tyrosine phosphatase receptor type A	PTPRA	5786
1467	sp|Q5HYK3|COQ5_HUMAN|ENSG00000110871|SE1|39714|chr12|120504081|120504983|-2|r0|T4	0.029137607498118	16.9931330908763	0.303692874100656	0.763065009121934	0.844417419001331	-6.71863933884253	Q5HYK3	coenzyme Q5, methyltransferase	COQ5	84274
1468	sp|Q9NUX5|POTE1_HUMAN|ENSG00000128513|SE1|15532|chr7|124827305|124829342|-2|r1|T2	-0.112274530113153	14.9610880629395	-0.357275843163	0.722917364751231	0.809825463245915	-6.71951998231957	Q9NUX5	protection of telomeres 1	POT1	25913
1469	sp|Q92673|SORL_HUMAN|ENSG00000137642|SE1|26527|chr11|121452616|121470123|+0|r0|T1	0.0438763188671238	19.0798283954982	0.531942176540566	0.597384957765058	0.713035903009239	-6.72202550610832	Q92673	sortilin related receptor 1	SORL1	6653
1470	sp|O60493|SNX3_HUMAN|ENSG00000112335|SE1|34537|chr6|108212254|108214622|-2|r2|T4	0.0418697372913286	19.524716713783	0.522860975010609	0.603638331080168	0.719975900342891	-6.72683906571364	O60493	sorting nexin 3	SNX3	8724
1471	sp|Q14978|NOLC1_HUMAN|ENSG00000166197|A3SS1|6801|chr10|102157074|102157328|+0|r4|T1	0.0762156370462463	14.1612068412365	0.313215628346565	0.755877607997517	0.838160430774799	-6.7279517467166	Q14978	nucleolar and coiled-body phosphoprotein 1	NOLC1	9221
1472	sp|A4UGR9|XIRP2_HUMAN|ENSG00000163092|SE1|32896|chr2|167218300|167239965|+0|r2|T1	0.174168851918715	19.1799091677415	0.513484349973495	0.610126864290572	0.724553263893221	-6.73172329781222	A4UGR9	xin actin binding repeat containing 2	XIRP2	129446
1473	sp|O43896|KIF1C_HUMAN|ENSG00000129250|SE1|4244|chr17|5007084|5007342|+2|r0|T4	0.0444036563644943	17.1238530720452	0.250758399394674	0.803389730101332	0.874292738796406	-6.73175567980737	O43896	kinesin family member 1C	KIF1C	10749
1474	sp|Q8N128|F177A_HUMAN|ENSG00000151327|SE1|43321|chr14|35046628|35053451|+0|r0|T1	-0.055483110423534	16.9278516753298	-0.508260983457961	0.613755212945738	0.728334695536187	-6.73440624098905	Q8N128	family with sequence similarity 177 member A1	FAM177A1	283635
1475	sp|P56377|AP1S2_HUMAN|ENSG00000182287|SE1|24253|chrX|15827372|15840591|-2|r57|T4	0.0618553038666718	16.0309900394044	0.506925241794443	0.614684646826915	0.728645483666422	-6.73508798131687	P56377	adaptor related protein complex 1 subunit sigma 2	AP1S2	8905
1476	sp|Q15435|PP1R7_HUMAN|ENSG00000115685|SE1|19331|chr2|241150547|241153604|+0|r8|T1	0.049470500327871	16.2041069832987	0.308740997561084	0.759252189325132	0.841333507090011	-6.7358615542933	Q15435	protein phosphatase 1 regulatory subunit 7	PPP1R7	5510
1477	sp|P53990|IST1_HUMAN|ENSG00000182149|A3SS1|5964|chr16|71923380|71924817|+0|r0|T2	-0.0320426604474875	21.0006980409311	-0.504218540008568	0.616569981064278	0.729156603951623	-6.73646399891529	P53990	IST1 factor associated with ESCRT-III	IST1	9798
1478	sp|Q969V3|NCLN_HUMAN|ENSG00000125912|A3SS1|398|chr19|3206190|3206425|+0|r20|T1	0.0599029834406437	-Inf	0.221962674020322	0.825598718103616	0.889607028705605	-6.73672587594332	Q969V3	nicalin	NCLN	56926
1479	sp|Q86T82|UBP37_HUMAN|ENSG00000135913|SE1|45409|chr2|218476981|218479715|-1|r1|T1	0.215752759421942	-Inf	0.500205774931797	0.61948301132291	0.731953990323899	-6.73721247787431	Q86T82	ubiquitin specific peptidase 37	USP37	57695
1480	sp|P33947|ERD22_HUMAN|ENSG00000136240|SE1|42304|chr7|6463175|6466323|-0|r0|T2	-0.0557150513465885	15.2966556459415	-0.497035755133671	0.62158576068553	0.732921403404619	-6.74008022948426	P33947	KDEL endoplasmic reticulum protein retention receptor 2	KDELR2	11014
1481	sp|Q9Y2S7|PDIP2_HUMAN|ENSG00000004142|SE1|12457|chr17|28349162|28350563|-0|r0|T1	0.0240429148824219	19.0340990029833	0.485233969752806	0.629866525171597	0.741019441378349	-6.74591049769993	Q9Y2S7	DNA polymerase delta interacting protein 2	POLDIP2	26073
1482	sp|Q9NYL2|M3K20_HUMAN|ENSG00000091436|SE1|26053|chr2|-1|173091190|+0|r0|T1	0.0718449553919065	15.9149240830721	0.483332705035025	0.63120510061674	0.741601777659433	-6.7468367886217	Q9NYL2	mitogen-activated protein kinase kinase kinase 20	MAP3K20	51776
1483	sp|A2RRP1|NBAS_HUMAN|ENSG00000151779|SE1|26753|chr2|15167323|15179116|-1|r0|T1	-0.0478433672170873	18.6021412601052	-0.48290561633593	0.631505962448226	0.741601777659433	-6.74704437009084	A2RRP1	neuroblastoma amplified sequence	NBAS	51594
1484	sp|P60900|PSA6_HUMAN|ENSG00000100902|A3SS2|1580|chr14|35310895|35313059|+2|r99|T1	0.0437851600037575	16.6250581742314	0.481894017455039	0.632218833075075	0.741601777659433	-6.7475353214399	P60900	proteasome subunit alpha 6	PSMA6	5687
1485	sp|Q7Z739|YTHD3_HUMAN|ENSG00000185728|SE1|46813|chr8|63175416|63187745|+2|r0|T1	0.0324647214529463	19.3758691221752	0.481321427683874	0.632622492039967	0.741601777659433	-6.74781276038812	Q7Z739	YTH N6-methyladenosine RNA binding protein 3	YTHDF3	253943
1486	sp|Q9H7M6|ZSWM4_HUMAN|ENSG00000132003|SE1|1553|chr19|13817976|13819492|+2|r0|T4	-0.00238896121135035	-Inf	-0.0065651581761033	0.994799120413685	0.995933714864484	-6.74880232024363	Q9H7M6	zinc finger SWIM-type containing 4	ZSWIM4	65249
1487	sp|Q9H3S7|PTN23_HUMAN|ENSG00000076201|A3SS1|4000|chr3|47405798|47406046|+2|r2|T1	-0.0280444523072951	19.464014163756	-0.474844564286723	0.63719634520448	0.746430004382391	-6.75092828505333	Q9H3S7	protein tyrosine phosphatase non-receptor type 23	PTPN23	25930
1488	sp|P13674|P4HA1_HUMAN|ENSG00000122884|MXE2|837|chr10|73030370|73043957|-0|r39|T1	0.0395752933111098	17.2369607691716	0.24409861354689	0.808504427775856	0.878110769240002	-6.75394475780263	P13674	prolyl 4-hydroxylase subunit alpha 1	P4HA1	5033
1489	sp|P11215|ITAM_HUMAN|ENSG00000169896|SE1|4906|chr16|31297654|31297954|+0|r0|T1	0.15043692341629	16.0585026833157	0.132796831041883	0.895074442428938	0.938976273673199	-6.75466105530247	P11215	integrin subunit alpha M	ITGAM	3684
1490	sp|Q14315|FLNC_HUMAN|ENSG00000128591|SE1|44110|chr7|128849578|128850074|+2|r1072|T1	-0.0279773160109222	-Inf	-0.118802228119972	0.906093240164392	0.942291004356121	-6.75561739217518	Q14315	filamin C	FLNC	2318
1491	sp|Q5T2E6|ARMD3_HUMAN|ENSG00000120029|SE1|17444|chr10|101995355|102002072|-0|r0|T1	-0.0277576278556317	17.0931334965927	-0.207376152588421	0.836854496888894	0.898850464792014	-6.75583306552621	Q5T2E6	armadillo like helical domain containing 3	ARMH3	79591
1492	sp|Q9BTE1|DCTN5_HUMAN|ENSG00000166847|SE1|5068|chr16|23643023|23657586|+2|r23|T4	-0.0211301910978428	16.3281727955363	-0.119336530384741	0.905655049018918	0.942291004356121	-6.75638032207729	Q9BTE1	dynactin subunit 5	DCTN5	84516
1493	sp|Q96A57|TM230_HUMAN|ENSG00000089063|SE1|2338|chr20|5106310|5109430|-0|r0|T1	-0.0268115658000347	16.384083341869	-0.13245685873382	0.895341450470755	0.938976273673199	-6.75643533067771	Q96A57	transmembrane protein 230	TMEM230	29058
1494	sp|Q9UP83|COG5_HUMAN|ENSG00000164597|SE2|43829|chr7|107248499|107256794|-0|r0|T1	-0.0674035992393289	15.4513211870448	-0.461590516662933	0.646600638177879	0.756905814854905	-6.75717353375766	Q9UP83	component of oligomeric golgi complex 5	COG5	10466
1495	sp|Q9Y680|FKBP7_HUMAN|ENSG00000079150|SE1|25365|chr2|178465931|178469785|-2|r1|T4	-0.0482667073061762	16.5841839492348	-0.459956343327273	0.647764244144541	0.757408841546724	-6.75793142465871	Q9Y680	FKBP prolyl isomerase 7	FKBP7	51661
1496	sp|Q9BQS7|HEPH_HUMAN|ENSG00000089472|SE1|45347|chrX|66199028|66200752|+0|r0|T1	-0.0656640037961012	14.3928547998819	-0.459041754354793	0.648415861909512	0.757408841546724	-6.75835442734314	Q9BQS7	hephaestin	HEPH	9843
1497	sp|Q5T280|CI114_HUMAN|ENSG00000198917|SE1|48751|chr9|128822833|128823894|-2|r0|T2	0.0366199290715343	16.705816167773	0.457293757693775	0.649662032345629	0.758324365157887	-6.75916056560304	Q5T280	SPOUT domain containing methyltransferase 1	SPOUT1	51490
1498	sp|O60232|SSA27_HUMAN|ENSG00000173465|SE1|18176|chr11|65570970|65571732|+0|r1|T1	-0.0123142200711026	15.5590148626669	-0.0922233703674935	0.927018644216671	0.953770750636977	-6.75928652549966	O60232	zinc ribbon domain containing 2	ZNRD2	10534
1499	sp|Q15063|POSTN_HUMAN|ENSG00000133110|SE1|8419|chr13|37564560|37569383|-1|r1|T1	-0.0210923979470312	15.7315232447439	-0.0899017998853398	0.928850686093735	0.955056504823652	-6.75950076572157	Q15063	periostin	POSTN	10631
1500	sp|Q14145|KEAP1_HUMAN|ENSG00000079999|SE1|1684|chr19|10486818|10489368|-1|r0|T1	-0.0462766317900467	15.8025000446124	-0.452718788698492	0.652928381675215	0.761594982892854	-6.76125601880209	Q14145	kelch like ECH associated protein 1	KEAP1	9817
1501	sp|Q14247|SRC8_HUMAN|ENSG00000085733|SE1|21649|chr11|70420510|70421580|+2|r47|T1	-0.0355583404152711	21.7051097804457	-0.451094675911956	0.654089595138827	0.762407203999769	-6.76199488327851	Q14247	cortactin	CTTN	2017
1502	sp|O43708|MAAI_HUMAN|ENSG00000100577|SE1|15192|chr14|77327552|77328037|+0|r0|T1	0.047871849130253	17.5779376836252	0.450234477753439	0.654704973408991	0.762582497436608	-6.76238515099074	O43708	glutathione S-transferase zeta 1	GSTZ1	2954
1503	sp|Q9UJS0|CMC2_HUMAN|ENSG00000004864|SE1|43563|chr7|96208977|96234917|-2|r0|T4	0.0397631781580898	20.9805435840352	0.448373599895976	0.656037058772064	0.762751108070162	-6.76322689643831	Q9UJS0	solute carrier family 25 member 13	SLC25A13	10165
1504	sp|P31641|SC6A6_HUMAN|ENSG00000131389|SE1|33278|chr3|14467956|14468212|+2|r1|T4	-0.00328479581145302	18.3561290069032	-0.026689811066871	0.978850731469479	0.986671911253808	-6.7632355222914	P31641	solute carrier family 6 member 6	SLC6A6	6533
1505	sp|O00151|PDLI1_HUMAN|ENSG00000107438|SE1|10980|chr10|95238685|95247366|-2|r0|T4	-0.040017085730792	21.1617017483049	-0.444597763944962	0.658743415708964	0.764571268055698	-6.76492423216382	O00151	PDZ and LIM domain 1	PDLIM1	9124
1506	sp|Q8NE01|CNNM3_HUMAN|ENSG00000168763|SE1|41799|chr2|96817502|96825201|+0|r0|T1	-0.0266574866537539	15.5303266635687	-0.142730862845941	0.887278027826623	0.934576728089699	-6.7672979009763	Q8NE01	cyclin and CBS domain divalent metal cation transport mediator 3	CNNM3	26505
1507	sp|Q99733|NP1L4_HUMAN|ENSG00000205531|SE1|26613|chr11|2959909|2964751|-0|r0|T1	-0.0333214983763632	21.5786860166149	-0.438827653063116	0.662888112497784	0.768294349467396	-6.76749056106754	Q99733	nucleosome assembly protein 1 like 4	NAP1L4	4676
1508	sp|Q9Y4R8|TELO2_HUMAN|ENSG00000100726|SE1|13206|chr16|1500699|1501499|+2|r0|T4	0.051717785699239	16.1924437271146	0.437464320886674	0.663868966513097	0.768887786074491	-6.76809206624339	Q9Y4R8	telomere maintenance 2	TELO2	9894
1509	sp|O00743|PPP6_HUMAN|ENSG00000119414|SE1|26769|chr9|125158382|125160906|-0|r0|T1	0.0330900151899662	19.7733558969413	0.434169544520607	0.666241860982756	0.770004687816574	-6.76953806744846	O00743	protein phosphatase 6 catalytic subunit	PPP6C	5537
1510	sp|Q9Y6G9|DC1L1_HUMAN|ENSG00000144635|SE1|18806|chr3|32530328|32530520|-1|r0|T1	-0.0586593992904412	17.4392432382842	-0.43283267144664	0.667205662938301	0.770575554379446	-6.77012169877676	Q9Y6G9	dynein cytoplasmic 1 light intermediate chain 1	DYNC1LI1	51143
1511	sp|Q9H0F7|ARL6_HUMAN|ENSG00000113966|SE1|32868|chr3|97788119|97791826|+2|r0|T4	0.0187705034469623	15.8751121681217	0.113048293437276	0.910604084587905	0.943861763394939	-6.77114538191623	Q9H0F7	ADP ribosylation factor like GTPase 6	ARL6	84100
1512	sp|Q13643|FHL3_HUMAN|ENSG00000183386|SE1|19716|chr1|37997870|37998132|-2|r0|T4	0.0435430035162483	16.8384542623657	0.430355643848219	0.668992944950797	0.771010843091572	-6.77119836388653	Q13643	four and a half LIM domains 3	FHL3	2275
1513	sp|O95684|FR1OP_HUMAN|ENSG00000213066|SE1|42039|chr6|167010893|167013567|+0|r3|T1	0.0163395181552115	14.5970920465696	0.112484850577876	0.911047710746116	0.943861763394939	-6.7712097863843	O95684	FGFR1 oncogene partner	FGFR1OP	11116
1514	sp|P84022|SMAD3_HUMAN|ENSG00000166949|SE1|8018|chr15|67165088|67165384|+1|r0|T1	0.0496453953348936	15.168055631561	0.429499536306519	0.66961111511914	0.771181340446201	-6.77156905472238	P84022	SMAD family member 3	SMAD3	4088
1515	sp|Q96CU9|FXRD1_HUMAN|ENSG00000110074|A3SS1|2438|chr11|126273079|126273454|+0|r0|T1	-0.013856190276897	16.1884829470624	-0.1506964848096	0.881034612783898	0.930838919323218	-6.77262225418604	Q96CU9	FAD dependent oxidoreductase domain containing 1	FOXRED1	55572
1516	sp|O43707|ACTN4_HUMAN|ENSG00000130402|MXE2|117|chr19|38709476|38710342|+0|r6|T1	0.0585504172591271	18.6835492138652	0.425989202360843	0.672148240546522	0.773560080348278	-6.77308135880506	O43707	actinin alpha 4	ACTN4	81
1517	sp|Q12965|MYO1E_HUMAN|ENSG00000157483|SE1|9461|chr15|59178537|59188216|-0|r0|T1	0.0308615519124391	15.2341593863911	0.146297050817581	0.884481942268922	0.932829829788445	-6.77328441099362	Q12965	myosin IE	MYO1E	4643
1518	sp|Q9H2K8|TAOK3_HUMAN|ENSG00000135090|SE1|49082|chr12|118244965|118255567|-0|r0|T1	0.0265174851257104	16.0959962178927	0.0866395319077448	0.9314257303596	0.956522757863562	-6.77381830202798	Q9H2K8	TAO kinase 3	TAOK3	51347
1519	sp|Q8IWK6|AGRA3_HUMAN|ENSG00000152990|SE1|25927|chr4|22461808|22473843|-2|r0|T1	-0.0671704649982345	15.9875163705981	-0.420438823494459	0.676167704866989	0.777640277687141	-6.77544742287391	Q8IWK6	adhesion G protein-coupled receptor A3	ADGRA3	166647
1520	sp|Q9Y6V0|PCLO_HUMAN|ENSG00000186472|SE2|41766|chr7|82847247|82868195|-2|r2|T4	-0.00748069855188049	18.6434637059088	-0.0286020716780468	0.97733584752347	0.986671911253808	-6.77720889148522	Q9Y6V0	piccolo presynaptic cytomatrix protein	PCLO	27445
1521	sp|Q8TEL6|TP4AP_HUMAN|ENSG00000100991|SE1|18371|chr20|35016139|35021356|-2|r0|T4	0.00524363041269105	15.6971105197962	0.0272288582968912	0.978423692482383	0.986671911253808	-6.77724776113712	Q8TEL6	transient receptor potential cation channel subfamily C member 4 associated protein	TRPC4AP	26133
1522	sp|Q5VYK3|ECM29_HUMAN|ENSG00000136813|SE1|48544|chr9|111383332|111384569|-1|r0|T1	-0.0247236812667069	21.8287387056294	-0.412235258042642	0.682126030582882	0.783943020431623	-6.77888812908243	Q5VYK3	Ecm29 proteasome adaptor and scaffold	ECPAS	23392
1523	sp|O00625|PIR_HUMAN|ENSG00000087842|SE1|22112|chrX|15397531|15407550|-0|r0|T1	-0.0172238021040698	15.5640666867406	-0.0855599268563318	0.932278073667489	0.956781001761378	-6.78042251626142	O00625	pirin	PIR	8544
1524	sp|O43181|NDUS4_HUMAN|ENSG00000164258|MXE2|1317|chr5|53603530|53604895|+2|r60|T4	-0.0195316838340496	17.8731084649808	-0.0781614392528153	0.93812126853204	0.95977472264039	-6.78103662858869	O43181	NADH:ubiquinone oxidoreductase subunit S4	NDUFS4	4724
1525	sp|Q92890|UFD1_HUMAN|ENSG00000070010|A5SS1|3062|chr22|19475100|19475602|-0|r3|T3	-0.0251292369243927	20.044412872874	-0.406801880416821	0.68608367975929	0.78681697740748	-6.78112993619565	Q92890	ubiquitin recognition factor in ER associated degradation 1	UFD1	7353
1526	sp|Q13825|AUHM_HUMAN|ENSG00000148090|SE1|48335|chr9|91214425|91216106|-0|r1|T1	0.0473382138325782	17.9883910211044	0.406762652910735	0.686112285456482	0.78681697740748	-6.7811460140934	Q13825	AU RNA binding methylglutaconyl-CoA hydratase	AUH	549
1527	sp|P62714|PP2AB_HUMAN|ENSG00000104695|SE1|46564|chr8|30797754|30799755|-0|r0|T1	-0.0317891951734914	17.5312014386958	-0.405115158167329	0.687314099916732	0.78681697740748	-6.78181987137695	P62714	protein phosphatase 2 catalytic subunit beta	PPP2CB	5516
1528	sp|Q8N139|ABCA6_HUMAN|ENSG00000154262|SE1|3141|chr17|69089542|69091262|-0|r0|T1	-0.0531793774531941	20.1740976095485	-0.404853126286073	0.687505322332267	0.78681697740748	-6.78192679727431	Q8N139	ATP binding cassette subfamily A member 6	ABCA6	23460
1529	sp|Q96JY6|PDLI2_HUMAN|ENSG00000120913|SE1|45500|chr8|22585399|22589374|+1|r0|T2	-0.006779677601914	15.0627939279995	-0.0579754442677786	0.954080507006639	0.971777788276962	-6.78242994265295	Q96JY6	PDZ and LIM domain 2	PDLIM2	64236
1530	sp|P04731|MT1A_HUMAN|ENSG00000205362|SE1|4796|chr16|56638766|56639329|+0|r0|T1	-0.128359819497106	14.1280506814708	-0.399469743849842	0.691438498235143	0.790215426554449	-6.7841083639929	P04731	metallothionein 1A	MT1A	4489
1531	sp|Q6PI48|SYDM_HUMAN|ENSG00000117593|SE1|42043|chr1|173845291|173850479|+0|r0|T1	0.0345750836205063	19.6368789698054	0.383289089856112	0.703311846608128	0.799328779235848	-6.79049084564858	Q6PI48	aspartyl-tRNA synthetase 2, mitochondrial	DARS2	55157
1532	sp|Q6NXR4|TTI2_HUMAN|ENSG00000129696|SE1|46601|chr8|33503935|33507321|-1|r1|T1	-0.0519233527677105	14.6600742384222	-0.380654887299552	0.705252016779397	0.8009200823007	-6.79150510171978	Q6NXR4	TELO2 interacting protein 2	TTI2	80185
1533	sp|Q6ZXV5|TMTC3_HUMAN|ENSG00000139324|SE1|9278|chr12|88148504|88153509|+0|r0|T1	-0.0423351061853161	18.3024600588039	-0.379394651114908	0.70618092111277	0.800924419519325	-6.79198787723411	Q6ZXV5	transmembrane and tetratricopeptide repeat containing 3	TMTC3	160418
1534	sp|Q05469|LIPS_HUMAN|ENSG00000079435|SE1|1109|chr19|42405561|42406388|-0|r0|T1	-0.0593322545567805	15.5481926220925	-0.377501949173791	0.707576858097093	0.80098586120559	-6.79270995139517	Q05469	lipase E, hormone sensitive type	LIPE	3991
1535	sp|Q9Y2U8|MAN1_HUMAN|ENSG00000174106|RI1|5785|chr12|65245774|65245939|+2|r4|T4	-0.0328219596597883	18.0442261960952	-0.377334627770509	0.707700312735914	0.80098586120559	-6.79277361262769	Q9Y2U8	LEM domain containing 3	LEMD3	23592
1536	sp|Q8IYB8|SUV3_HUMAN|ENSG00000156502|SE1|31914|chr10|69195265|69197083|+2|r0|T4	0.0300067577556433	17.9735831505189	0.376541009951231	0.708285975370574	0.801095861798443	-6.793075180626	Q8IYB8	Suv3 like RNA helicase	SUPV3L1	6832
1537	sp|Q14137|BOP1_HUMAN|ENSG00000261236|SE1|44519|chr8|144276304|144289304|-0|r0|T1	-0.0241025488722713	19.2711802013973	-0.37032202950758	0.712881519098714	0.803644734792311	-6.79541649540959	Q14137	BOP1 ribosomal biogenesis factor	BOP1	23246
1538	sp|Q8NEZ4|KMT2C_HUMAN|ENSG00000055609|SE1|36764|chr7|152156346|152157925|-0|r4|T1	-0.0523271805494421	14.5769468615018	-0.369232775944948	0.713687543672836	0.803644734792311	-6.79582258842978	Q8NEZ4	lysine methyltransferase 2C	KMT2C	58508
1539	sp|Q9UNS2|CSN3_HUMAN|ENSG00000141030|SE1|4038|chr17|17254945|17260474|-0|r2|T1	-0.0205989430963349	19.1586261803889	-0.36885152009679	0.713969743044144	0.803644734792311	-6.79596444646546	Q9UNS2	COP9 signalosome subunit 3	COPS3	8533
1540	sp|Q92796|DLG3_HUMAN|ENSG00000082458|SE2|45377|chrX|70492596|70493475|+2|r0|T4	-0.0449767189837189	16.2489938641398	-0.366030124903934	0.716059348663851	0.805443986151382	-6.79700970625922	Q92796	discs large MAGUK scaffold protein 3	DLG3	1741
1541	sp|Q6FI81|CPIN1_HUMAN|ENSG00000005194|SE1|4785|chr16|57430339|57431266|-2|r2|T2	0.0242203383457458	20.155621777305	0.364649111071303	0.717082969918485	0.806042543294253	-6.79751843083721	Q6FI81	cytokine induced apoptosis inhibitor 1	CIAPIN1	57019
1542	sp|Q14165|MLEC_HUMAN|ENSG00000110917|SE1|34798|chr12|120695000|120695152|+0|r1|T2	-0.0344637656760369	21.4234686240301	-0.363426150919778	0.7179898790104	0.806509179162367	-6.7979673371908	Q14165	malectin	MLEC	9761
1543	sp|O95825|QORL1_HUMAN|ENSG00000205758|SE1|26223|chr21|33613606|33616750|-1|r0|T1	-0.0487296040072156	14.9202050609582	-0.361765618794635	0.719221935380386	0.807328632815747	-6.798574461349	O95825	crystallin zeta like 1	CRYZL1	9946
1544	sp|Q96JP2|MY15B_HUMAN|ENSG00000266714|SE2|18290|chr17|75613777|75614033|+2|r2|T4	-0.163172580401827	17.0978004971889	-0.35947261520799	0.720924503178568	0.80814503432184	-6.79940828604184	Q96JP2	myosin XVB	MYO15B	80022
1545	sp|Q9BTV4|TMM43_HUMAN|ENSG00000170876|SE1|19100|chr3|14135908|14139297|+2|r0|T4	-0.0364778816376869	18.9440000562463	-0.355699558324471	0.723729129777609	0.810181414904627	-6.80076884204403	Q9BTV4	transmembrane protein 43	TMEM43	79188
1546	sp|Q13451|FKBP5_HUMAN|ENSG00000096060|SE1|40216|chr6|35577233|35580221|-0|r0|T1	0.0282877735639744	20.1084708707549	0.342899919341453	0.733271881853231	0.820304151595702	-6.80527799642538	Q13451	FKBP prolyl isomerase 5	FKBP5	2289
1547	sp|Q8TD57|DYH3_HUMAN|ENSG00000158486|SE1|8703|chr16|21075561|21081727|-2|r0|T4	-0.0411489456362197	17.1692638175053	-0.341246925062253	0.734507419355505	0.821126222047054	-6.80584834300954	Q8TD57	dynein axonemal heavy chain 3	DNAH3	55567
1548	sp|Q86WJ1|CHD1L_HUMAN|ENSG00000131778|SE1|30673|chr1|147268878|147271005|+2|r0|T4	-0.0581585644631133	13.953097483406	-0.338900517023541	0.736262471764345	0.821967633555838	-6.80665323582298	Q86WJ1	chromodomain helicase DNA binding protein 1 like	CHD1L	9557
1549	sp|P61018|RAB4B_HUMAN|ENSG00000167578|MXE1|3016|chr19|40780499|40783840|+2|r40|T4	0.0283354717445974	16.7585140662017	0.335710739691793	0.738650623966796	0.824072804969759	-6.80773857040759	P61018	RAB4B, member RAS oncogene family	RAB4B	53916
1550	sp|Q96DZ1|ERLEC_HUMAN|ENSG00000068912|SE1|39812|chr2|53801842|53808460|+1|r2|T1	0.0255513014822064	16.1326436215497	0.33059790644284	0.742483981149305	0.827786355598138	-6.80945692914534	Q96DZ1	endoplasmic reticulum lectin 1	ERLEC1	27248
1551	sp|P55011|S12A2_HUMAN|ENSG00000064651|SE1|37918|chr5|128174666|128177152|+2|r2|T1	-0.0549102283759861	14.8665208008897	-0.329015633098927	0.743671638024441	0.828324434396026	-6.80998339414407	P55011	solute carrier family 12 member 2	SLC12A2	6558
1552	sp|O95613|PCNT_HUMAN|ENSG00000160299|SE1|13744|chr21|46367139|46381840|+1|r0|T1	0.039423360965344	18.3775518648429	0.31677425288375	0.75288114744772	0.835968234132878	-6.81397147209924	O95613	pericentrin	PCNT	5116
1553	sp|P50416|CPT1A_HUMAN|ENSG00000110090|SE1|12849|chr11|68761687|68762761|-0|r0|T1	-0.0678093342277357	15.7967428343285	-0.304623460042406	0.762058601425091	0.843873130545003	-6.81778117895511	P50416	carnitine palmitoyltransferase 1A	CPT1A	1374
1554	sp|Q9H9P8|L2HDH_HUMAN|ENSG00000087299|SE1|7496|chr14|50269330|50278554|-2|r0|T4	-0.0199995033797258	18.6782989818524	-0.302596465128671	0.763592996758254	0.844431904709061	-6.81840227496684	Q9H9P8	L-2-hydroxyglutarate dehydrogenase	L2HGDH	79944
1555	sp|Q9UNN5|FAF1_HUMAN|ENSG00000185104|SE1|28969|chr1|50584811|50596216|-0|r0|T1	-0.021042933663125	18.9501989604452	-0.297545247149335	0.76742083569423	0.848093106831899	-6.81993206122516	Q9UNN5	Fas associated factor 1	FAF1	11124
1556	sp|P07858|CATB_HUMAN|ENSG00000164733|SE1|44942|chr8|11847168|11847822|-1|r1|T1	-0.0214991242837357	21.0681444632939	-0.293081481854954	0.770808391899209	0.850690284464807	-6.82126258577961	P07858	cathepsin B	CTSB	1508
1557	sp|Q08AF3|SLFN5_HUMAN|ENSG00000166750|SE1|28395|chr17|35261096|35264903|+2|r0|T4	0.0423969916848392	15.9510063063603	0.291829829008838	0.771759087514562	0.850763653176753	-6.82163207244376	Q08AF3	schlafen family member 5	SLFN5	162394
1558	sp|Q9Y2G5|OFUT2_HUMAN|ENSG00000186866|SE1|8587|chr21|45277142|45277773|-2|r20|T4	-0.0447457142488545	17.1869355440079	-0.291628042945998	0.771912387760371	0.850763653176753	-6.82169149203613	Q9Y2G5	protein O-fucosyltransferase 2	POFUT2	23275
1559	sp|O15439|MRP4_HUMAN|ENSG00000125257|SE1|13322|chr13|95166367|95170628|-2|r0|T4	-0.0452290976822667	-Inf	-0.19053411950127	0.849767807428017	0.90967310977934	-6.82189176442091	O15439	ATP binding cassette subfamily C member 4	ABCC4	10257
1560	sp|Q92538|GBF1_HUMAN|ENSG00000107862|SE1|10865|chr10|102362664|102363396|+0|r0|T1	0.0313511444968277	19.1868593148616	0.289906576550971	0.77322058819643	0.851061587008151	-6.82219674465372	Q92538	golgi brefeldin A resistant guanine nucleotide exchange factor 1	GBF1	8729
1561	sp|Q13233|M3K1_HUMAN|ENSG00000095015|RI2|5294|chr5|56887520|56888357|+2|r3|T4	-0.0469785293068163	16.6269441988272	-0.285432359322834	0.776623804413564	0.854114165788833	-6.82349599458037	Q13233	mitogen-activated protein kinase kinase kinase 1	MAP3K1	4214
1562	sp|Q00325|MPCP_HUMAN|ENSG00000075415|MXE2|767|chr12|98594135|98595557|+0|r123|T1	-0.0399654992051754	-Inf	-0.168596729300917	0.866905151665757	0.92009021087774	-6.82416237815826	Q00325	solute carrier family 25 member 3	SLC25A3	5250
1563	sp|Q9BYI3|HYCCI_HUMAN|ENSG00000122591|SE1|23399|chr7|22961322|22964531|-1|r1|T1	0.0183126327604448	16.9521791500918	0.280515098786686	0.780369128100146	0.856630100457992	-6.8249006742803	Q9BYI3	family with sequence similarity 126 member A	FAM126A	84668
1564	sp|Q9HD26|GOPC_HUMAN|ENSG00000047932|SE1|28597|chr6|117575352|117577471|-0|r3|T1	-0.0222732395662817	16.6005200716431	-0.279623108639546	0.78104909688883	0.856803022674035	-6.82515287668477	Q9HD26	golgi associated PDZ and coiled-coil motif containing	GOPC	57120
1565	sp|Q86UE4|LYRIC_HUMAN|ENSG00000147649|SE1|21594|chr8|97687605|97689103|+2|r1|T1	0.0361728712929761	15.8930375379742	0.277960940027831	0.782316638185081	0.857051665037966	-6.82562070482055	Q86UE4	metadherin	MTDH	92140
1566	sp|Q9H6Y7|RN167_HUMAN|ENSG00000108523|SE1|4247|chr17|-1|4940993|+0|r0|T1	-0.0234834345483854	15.4363323720324	-0.277955299484268	0.782320940586485	0.857051665037966	-6.82562228765601	Q9H6Y7	ring finger protein 167	RNF167	26001
1567	sp|Q9BYD1|RM13_HUMAN|ENSG00000172172|SE1|15733|chr8|120425366|120432123|-0|r0|T2	0.0354083312464013	17.3975521638937	0.274372050032649	0.785055498583444	0.859473309530606	-6.82662134105748	Q9BYD1	mitochondrial ribosomal protein L13	MRPL13	28998
1568	sp|P51153|RAB13_HUMAN|ENSG00000143545|SE1|30266|chr1|153982600|153982808|-0|r0|T1	-0.0182103643843163	19.4587633324864	-0.27023746956459	0.788214213997431	0.861780873970525	-6.82775805819224	P51153	RAB13, member RAS oncogene family	RAB13	5872
1569	sp|P50336|PPOX_HUMAN|ENSG00000143224|RI2|4893|chr1|161167234|161167486|+2|r3|T4	0.0264686383160573	16.0517541953225	0.263925680511897	0.793043195109453	0.865329900185964	-6.82946017568619	P50336	protoporphyrinogen oxidase	PPOX	5498
1570	sp|Q9BRT8|CBWD1_HUMAN|ENSG00000172785|SE1|31691|chr9|135030|146158|-1|r0|T1	0.034723847483086	16.9053856172776	0.261051436933408	0.795244936052778	0.867155382397976	-6.83022199304681	Q9BRT8	COBW domain containing 1	CBWD1	55871
1571	sp|Q9UBX3|DIC_HUMAN|ENSG00000183048|A3SS1|621|chr17|81717072|81717491|+2|r0|T2	0.0252662327286757	18.0123054772191	0.244487095524883	0.80796596523652	0.878110769240002	-6.83445027102379	Q9UBX3	solute carrier family 25 member 10	SLC25A10	1468
1572	sp|Q8NC60|NOA1_HUMAN|ENSG00000084092|SE1|15809|chr4|56964526|56966736|-0|r0|T1	-0.0482941817783296	15.9886620852763	-0.244318239590165	0.808095919701102	0.878110769240002	-6.83449195110756	Q8NC60	nitric oxide associated 1	NOA1	84273
1573	sp|Q86X27|RGPS2_HUMAN|ENSG00000116191|SE1|14693|chr1|178889696|178892307|+2|r1|T1	0.0237729930161912	15.9168668309894	0.239968754341101	0.811445235395832	0.880256897908003	-6.83555567191822	Q86X27	Ral GEF with PH domain and SH3 binding motif 2	RALGPS2	55103
1574	sp|Q15643|TRIPB_HUMAN|ENSG00000100815|SE1|7043|chr14|92007852|92011072|-2|r1|T1	0.0202456342270736	19.0618287822551	0.239827691840469	0.811553920510306	0.880256897908003	-6.83558985145652	Q15643	thyroid hormone receptor interactor 11	TRIP11	9321
1575	sp|P53680|AP2S1_HUMAN|ENSG00000042753|SE1|38272|chr19|46838799|46839578|-0|r0|T1	0.0228407198137575	17.5852251121543	0.234654873564199	0.815542022879478	0.883414080265749	-6.83682938237366	P53680	adaptor related protein complex 2 subunit sigma 1	AP2S1	1175
1576	sp|P19623|SPEE_HUMAN|ENSG00000116649|SE1|26562|chr1|11055084|11055926|-2|r1|T2	0.0157419811714306	20.7135568070813	0.231693838742076	0.817827132586812	0.884218551987772	-6.83752678387548	P19623	spermidine synthase	SRM	6723
1577	sp|Q969E8|TSR2_HUMAN|ENSG00000158526|SE1|19215|chrX|54443491|54444184|+2|r0|T1	0.0202369570230516	17.2603986993258	0.231596653100836	0.817902160588689	0.884218551987772	-6.83754952390507	Q969E8	TSR2 ribosome maturation factor	TSR2	90121
1578	sp|P62253|UB2G1_HUMAN|ENSG00000132388|SE1|42114|chr17|-1|4282921|-2|r0|T4	-0.0190350311397758	19.1160344364797	-0.229552053479209	0.819481004603046	0.885341796804345	-6.83802572415751	P62253	ubiquitin conjugating enzyme E2 G1	UBE2G1	7326
1579	sp|Q969Z0|FAKD4_HUMAN|ENSG00000136270|A5SS2|3024|chr7|45102070|45102491|-0|r95|T3	-0.0202430465219479	16.5751007899623	-0.228029946104472	0.820656870796293	0.886028484599026	-6.83837749720839	Q969Z0	transforming growth factor beta regulator 4	TBRG4	9238
1580	sp|Q9UGU0|TCF20_HUMAN|ENSG00000100207|SE2|257|chr22|-1|42168703|-2|r2|T2	0.0225201130218107	13.9153469612744	0.225938375275719	0.822273341150894	0.887189657557543	-6.83885706995325	Q9UGU0	transcription factor 20	TCF20	6942
1581	sp|Q8NB49|AT11C_HUMAN|ENSG00000101974|SE1|45908|chrX|139785299|139787244|-0|r0|T1	0.0207066246958458	14.7883836910555	0.21934701737261	0.827372542950562	0.890933007510782	-6.84033954930328	Q8NB49	ATPase phospholipid transporting 11C	ATP11C	286410
1582	sp|O94913|PCF11_HUMAN|ENSG00000165494|SE1|28530|chr11|83157631|83161452|+0|r0|T1	-0.0363923853501635	14.5504745227517	-0.218504914862913	0.828024556960118	0.891050048172306	-6.84052579388711	O94913	PCF11 cleavage and polyadenylation factor subunit	PCF11	51585
1583	sp|Q8WTW3|COG1_HUMAN|ENSG00000166685|SE2|3124|chr17|73207256|73207717|+1|r2|T2	0.0233585798722125	17.6487520971536	0.216858114492151	0.829299977383866	0.891837352727567	-6.84088794449302	Q8WTW3	component of oligomeric golgi complex 1	COG1	9382
1584	sp|Q92882|OSTF1_HUMAN|ENSG00000134996|SE1|48249|chr9|75137616|75140932|+0|r0|T1	0.0213212988992666	17.5369545016285	0.206114615481	0.837631910118869	0.898850464792014	-6.84318346135052	Q92882	osteoclast stimulating factor 1	OSTF1	26578
1585	sp|P98194|AT2C1_HUMAN|ENSG00000017260|SE1|20739|chr3|130975488|130979419|+0|r1|T1	-0.0488399627425906	18.8672875227613	-0.205622997226298	0.838013634553042	0.898850464792014	-6.84328571858906	P98194	ATPase secretory pathway Ca2+ transporting 1	ATP2C1	27032
1586	sp|P11766|ADHX_HUMAN|ENSG00000197894|A5SS1|1764|chr4|99081452|99082116|-0|r0|T3	0.0133149650224773	23.0070369879829	0.198181923399846	0.843796129790229	0.904461211016977	-6.84480370673125	P11766	alcohol dehydrogenase 5 (class III), chi polypeptide	ADH5	128
1587	sp|O43808|PM34_HUMAN|ENSG00000100372|SE2|293|chr22|40779125|40779894|-1|r0|T2	0.0280053394199982	13.9181803264944	0.195369033903049	0.845984327222005	0.906214432817823	-6.84536299390144	O43808	solute carrier family 25 member 17	SLC25A17	10478
1588	sp|Q86V15|CASZ1_HUMAN|ENSG00000130940|SE1|35780|chr1|10654591|10655813|-1|r0|T1	0.0331455201839734	15.3011238354984	0.189276025992657	0.850728378088043	0.910107332070705	-6.84654709816123	Q86V15	castor zinc finger 1	CASZ1	54897
1589	sp|Q68DK7|MSL1_HUMAN|ENSG00000188895|SE1|35912|chr17|40129627|40131584|+1|r0|T1	0.0459644178951244	17.2589704476443	0.187116560369178	0.852411101410934	0.91131304192564	-6.84695777555164	Q68DK7	MSL complex subunit 1	MSL1	339287
1590	sp|Q9C0E2|XPO4_HUMAN|ENSG00000132953|SE1|21873|chr13|20783919|20787057|-1|r0|T1	-0.0121572778949499	18.201237305933	-0.185632618997069	0.853567838219837	0.911370957562977	-6.84723725735682	Q9C0E2	exportin 4	XPO4	64328
1591	sp|Q9H000|MKRN2_HUMAN|ENSG00000075975|SE1|33047|chr3|12557176|12569003|+0|r3|T1	0.0227545408125263	15.8828512735422	0.185621249909987	0.85357670171752	0.911370957562977	-6.84723939000591	Q9H000	makorin ring finger protein 2	MKRN2	23609
1592	sp|P51809|VAMP7_HUMAN|ENSG00000124333|SE1|17090|chrX|155900587|155919880|+0|r0|T2	-0.0202888685523845	17.9763981314146	-0.183744408524068	0.855040174324402	0.911959542102494	-6.84758966594607	P51809	vesicle associated membrane protein 7	VAMP7	6845
1593	sp|Q9C0D3|ZY11B_HUMAN|ENSG00000162378|SE1|22485|chr1|52771774|52779993|+2|r0|T1	-0.0263181297664001	15.5229859292639	-0.183488054629522	0.855240107166851	0.911959542102494	-6.84763723352497	Q9C0D3	zyg-11 family member B, cell cycle regulator	ZYG11B	79699
1594	sp|Q01518|CAP1_HUMAN|ENSG00000131236|A3SS1|5271|chr1|40059458|40060170|+0|r2|T1	0.0106013830615161	23.0955890511608	0.167978777730412	0.867353332937187	0.92009021087774	-6.85039167157068	Q01518	cyclase associated actin cytoskeleton regulatory protein 1	CAP1	10487
1595	sp|Q96DC8|ECHD3_HUMAN|ENSG00000134463|SE1|29149|chr10|11749592|11755608|+2|r6|T1	0.0356379040830177	11.8592953410095	0.159784191641332	0.873766776584102	0.926294449643133	-6.85174899614689	Q96DC8	enoyl-CoA hydratase domain containing 3	ECHDC3	79746
1596	sp|O43293|DAPK3_HUMAN|ENSG00000167657|SE1|1824|chr19|3961161|3963669|-2|r0|T1	-0.016672071505667	16.2242779766721	-0.156972305006908	0.875969482786611	0.927430569251157	-6.85219912576712	O43293	death associated protein kinase 3	DAPK3	1613
1597	sp|O75116|ROCK2_HUMAN|ENSG00000134318|SE1|33711|chr2|11207910|11208447|-2|r0|T4	0.0111300584472929	18.1215048200192	0.153714701751055	0.878522584575144	0.929533573356926	-6.8527106248016	O75116	Rho associated coiled-coil containing protein kinase 2	ROCK2	9475
1598	sp|Q06136|KDSR_HUMAN|ENSG00000119537|SE1|2415|chr18|63331901|63335358|-0|r0|T1	0.0170196332392312	14.3832240639465	0.15119600795975	0.880497473228595	0.930838919323218	-6.85309875753614	Q06136	3-ketodihydrosphingosine reductase	KDSR	2531
1599	sp|Q9ULA0|DNPEP_HUMAN|ENSG00000123992|SE1|19744|chr2|219384443|219385531|-1|r2|T1	-0.013285657151755	18.1971056380889	-0.144207399743647	0.885981173857187	0.933810491726084	-6.85414216090943	Q9ULA0	aspartyl aminopeptidase	DNPEP	23549
1600	sp|Q8TC12|RDH11_HUMAN|ENSG00000072042|SE1|7278|chr14|67685204|67690421|-2|r3|T1	-0.0101782566017228	19.3105687453893	-0.140930861191284	0.888554113317139	0.935320119281198	-6.85461436685505	Q8TC12	retinol dehydrogenase 11	RDH11	51109
1601	sp|P68400|CSK21_HUMAN|ENSG00000101266|SE1|2377|chr20|488778|489881|-0|r0|T1	-0.00862060347650484	21.4493885355679	-0.137688211487577	0.891101636759426	0.937400054063797	-6.85507101375826	P68400	casein kinase 2 alpha 1	CSNK2A1	1457
1602	sp|P07099|HYEP_HUMAN|ENSG00000143819|SE1|26839|chr1|-1|225828912|+0|r0|T1	0.0134581684688584	20.7544072419904	0.136638718584967	0.891926400348711	0.937666215751209	-6.85521653399798	P07099	epoxide hydrolase 1	EPHX1	2052
1603	sp|P62993|GRB2_HUMAN|ENSG00000177885|SE1|23356|chr17|75320553|75321827|-2|r0|T4	0.0100237991372865	20.6508723165673	0.135891345343648	0.892513811295924	0.937682671701035	-6.85531948481874	P62993	growth factor receptor bound protein 2	GRB2	2885
1604	sp|P08865|RSSA_HUMAN|ENSG00000168028|SE1|18741|chr3|39410999|39411777|+0|r0|T1	0.0119412571956019	22.8318598968284	0.13214053588239	0.895462739039563	0.938976273673199	-6.8558276386537	P08865	ribosomal protein SA	RPSA	3921
1605	sp|Q9H300|PARL_HUMAN|ENSG00000175193|SE1|16824|chr3|183833589|183833825|-2|r2|T1	0.0178058863659665	15.4982115351615	0.127080068913786	0.899443693658527	0.940914650077317	-6.85649070222821	Q9H300	presenilin associated rhomboid like	PARL	55486
1606	sp|O75381|PEX14_HUMAN|ENSG00000142655|SE1|37805|chr1|10475002|10495321|+0|r0|T1	-0.00834716046601969	18.665902848257	-0.126806189557709	0.899659223907917	0.940914650077317	-6.85652585020172	O75381	peroxisomal biogenesis factor 14	PEX14	5195
1607	sp|Q9UG56|PISD_HUMAN|ENSG00000241878|SE1|435|chr22|31619836|31620713|-2|r0|T4	0.0201671831661194	16.7325782521098	0.126144555548023	0.900179930470311	0.940914650077317	-6.85661044754739	Q9UG56	phosphatidylserine decarboxylase	PISD	23761
1608	sp|Q15437|SC23B_HUMAN|ENSG00000101310|SE1|2296|chr20|18548770|18551175|+0|r0|T1	0.0072767565137184	20.7048093892304	0.12532346345906	0.900826192416187	0.940990417555762	-6.85671481844186	Q15437	SEC23 homolog B, coat complex II component	SEC23B	10483
1609	sp|Q5ST30|SYVM_HUMAN|ENSG00000137411|A3SS1|6747|chr6|30919848|30920216|+0|r0|T1	-0.0126793509791057	17.1033528113943	-0.12248469862802	0.903061037204178	0.942247737626884	-6.85707041229104	Q5ST30	valyl-tRNA synthetase 2, mitochondrial	VARS2	57176
1610	sp|P30085|KCY_HUMAN|ENSG00000162368|SE1|26364|chr1|47373107|47374985|+2|r0|T4	-0.0129644233356068	19.5731984298313	-0.122051489338655	0.903402155663674	0.942247737626884	-6.85712396162402	P30085	cytidine/uridine monophosphate kinase 1	CMPK1	51727
1611	sp|Q13277|STX3_HUMAN|ENSG00000166900|SE1|15137|chr11|59793514|59795482|+0|r0|T1	0.0143964911138852	16.7375382709915	0.12160535570679	0.903753470297006	0.942247737626884	-6.85717891037117	Q13277	syntaxin 3	STX3	6809
1612	sp|Q9P000|COMD9_HUMAN|ENSG00000110442|SE1|43235|chr11|36276240|36277123|-0|r0|T2	-0.0110328465408962	17.0394432857861	-0.111401274634189	0.911794004689238	0.94402914626916	-6.85838081090285	Q9P000	COMM domain containing 9	COMMD9	29099
1613	sp|P01111|RASN_HUMAN|ENSG00000213281|SE1|26406|chr1|114708654|114709728|-2|r0|T4	-0.00784358572887456	18.3037086713328	-0.10983801224975	0.913026658977634	0.944236936619987	-6.85855564807194	P01111	NRAS proto-oncogene, GTPase	NRAS	4893
1614	sp|Q5VIR6|VPS53_HUMAN|ENSG00000141252|SE1|4330|chr17|655953|661895|-1|r0|T1	-0.012787459914442	16.3266939914233	-0.109686413564913	0.913146208219085	0.944236936619987	-6.85857247170439	Q5VIR6	VPS53 subunit of GARP complex	VPS53	55275
1615	sp|Q07352|TISB_HUMAN|ENSG00000185650|SE1|7275|chr14|68790492|68792938|-0|r0|T1	0.0183588916255761	15.1951827755533	0.106148850468062	0.915936466876684	0.945929348663578	-6.8589584580792	Q07352	ZFP36 ring finger protein like 1	ZFP36L1	677
[truncated: 25 more rows]
