# Supplementary material for: Splice-Junction-Based Mapping of Alternative Isoforms in the Human Proteome
Source: Cell Rep. Author manuscript; Available in PMC 2020 Jan 15. (PMC6961840; doi:10.1016/j.celrep.2019.11.026)
Supplement: 5 [file NIHMS1546469-supplement-5.zip]

Archive with 24 entries (23 files):
- Data File 4/
- __MACOSX/._Data File 4
- Data File 4/Hs_AdrenalGland_T4_R6.fasta
- __MACOSX/Data File 4/._Hs_AdrenalGland_T4_R6.fasta
- Data File 4/Hs_Liver_T4_R4.fasta
- __MACOSX/Data File 4/._Hs_Liver_T4_R4.fasta
- Data File 4/Hs_Esophagus_T4_R5.fasta
- __MACOSX/Data File 4/._Hs_Esophagus_T4_R5.fasta
- Data File 4/Hs_Testis_T4_R4.fasta
- __MACOSX/Data File 4/._Hs_Testis_T4_R4.fasta
- Data File 4/Hs_Prostate_T4_R5.fasta
- __MACOSX/Data File 4/._Hs_Prostate_T4_R5.fasta
- Data File 4/Hs_Lung_T4_R5.fasta
- __MACOSX/Data File 4/._Hs_Lung_T4_R5.fasta
- Data File 4/Hs_Heart_T4_R4.fasta
- __MACOSX/Data File 4/._Hs_Heart_T4_R4.fasta
- Data File 4/Hs_Ovary_T4_R5.fasta
- __MACOSX/Data File 4/._Hs_Ovary_T4_R5.fasta
- Data File 4/Hs_Spleen_T4_R4.fasta
- __MACOSX/Data File 4/._Hs_Spleen_T4_R4.fasta
- Data File 4/Hs_Thyroid_T4_R4.fasta
- __MACOSX/Data File 4/._Hs_Thyroid_T4_R4.fasta
- Data File 4/Hs_Colon_T4_R6.fasta
- __MACOSX/Data File 4/._Hs_Colon_T4_R6.fasta
